# Supplementary material for: Characterization of ENM Dynamic Dose-Dependent MOA in Lung with Respect to Immune Cells Infiltration
Source: Nanomaterials (Basel). 2022 Jun 13;12(12):2031. doi: 10.3390/nano12122031 (PMC9228743; doi:10.3390/nano12122031)
Supplement: Supplementary file 1 [file nanomaterials-12-02031-s001.zip]

Archive with 14 entries (14 files):
- Table S10.pdf
- Table S11_Macro_correlated_gene_pathways.xlsx
- Table S12_Neutro_correlated_gene_pathways.xlsx
- Table S13_Eosino_correlated_gene_pathways.xlsx
- Table S14_Lympho_correlated_gene_pathways.xlsx
- Table S1_Bal data combined.xlsx
- Table S2_dynamic_dose_dependent_genes_TiO2.xlsx
- Table S3_dynamic_dose_dependent_genes_CB.xlsx
- Table S4_dynamic_dose_dependent_genes_NM401.xlsx
- Table S5_dynamic_dose_dependent_genes_NRCWE26.xlsx
- Table S6_KEGG_TiO2.xlsx
- Table S7_KEGG_CB.xlsx
- Table S8_KEGG_NM401.xlsx
- Table S9_KEGG_NRCWE26.xlsx
