# Supplementary material for: Characterization of ENM Dynamic Dose-Dependent MOA in Lung with Respect to Immune Cells Infiltration
Source: Nanomaterials (Basel). 2022 Jun 13;12(12):2031. doi: 10.3390/nano12122031 (PMC9228743; doi:10.3390/nano12122031)
Supplement: Supplementary file 1 [file nanomaterials-12-02031-s001.zip › Table S11_Macro_correlated_gene_pathways.xlsx]

## Sheet: Sheet1
Table S11: List of KEGG pathways of the dynamic dose-dependent genes correlated with macrophages
my_symbols	Cluster	ID	Description	pvalue
Ccl8/Ccl9/Ccl7/Ccl6/Cxcl10/Cxcl5/Ppbp	TiO2	mmu04061	Viral protein interaction with cytokine and cytokine receptor	5.58928e-10
Ccl8/Ccl9/Ccl7/Cxcl17/Ccl6/Cxcl10/Cxcl5/Ppbp	TiO2	mmu04060	Cytokine-cytokine receptor interaction	6.55159e-08
Ccl8/Ccl9/Ccl7/Ccl6/Cxcl10/Cxcl5/Ppbp	TiO2	mmu04062	Chemokine signaling pathway	7.69988e-08
Lcn2/Ccl7/Cxcl10/Cxcl5	TiO2	mmu04657	IL-17 signaling pathway	3.47647e-05
Il4i1/Il4i1b	TiO2	mmu00360	Phenylalanine metabolism	0.00105615
Il4i1/Il4i1b	TiO2	mmu00250	Alanine, aspartate and glutamate metabolism	0.00303122
Il4i1/Il4i1b	TiO2	mmu00350	Tyrosine metabolism	0.00318672
Il4i1/Il4i1b	TiO2	mmu00380	Tryptophan metabolism	0.00533576
Il4i1/Il4i1b	TiO2	mmu00270	Cysteine and methionine metabolism	0.00553799
Il4i1/Il4i1b	TiO2	mmu00280	Valine, leucine and isoleucine degradation	0.00638174
Gp9/Spp1	TiO2	mmu04512	ECM-receptor interaction	0.0147189
Cxcl10/Spp1	TiO2	mmu04620	Toll-like receptor signaling pathway	0.0187472
Cxcl10/Cxcl5	TiO2	mmu04668	TNF signaling pathway	0.023577
Vnn1	TiO2	mmu00770	Pantothenate and CoA biosynthesis	0.0437813
Mmp3/Nfkbia/Il1b	CB	mmu04657	IL-17 signaling pathway	0.000271756
Mmp3/Il1r2/Nfkbia	CB	mmu05215	Prostate cancer	0.000348505
Nfkbia/Gadd45g/Il1b	CB	mmu04064	NF-kappa B signaling pathway	0.000414419
Mmp3/Nfkbia/Il1b	CB	mmu04668	TNF signaling pathway	0.000514126
Nfkbia/Il1b/Trem2	CB	mmu04380	Osteoclast differentiation	0.000740184
Mmp3/Nfkbia/Il1b	CB	mmu05417	Lipid and atherosclerosis	0.00333406
Nfkbia/Il1b	CB	mmu05134	Legionellosis	0.00340948
Nfkbia/Il1b	CB	mmu04623	Cytosolic DNA-sensing pathway	0.00363268
Mmp3/Il1r2/Gadd45g	CB	mmu05202	Transcriptional misregulation in cancer	0.00364877
Nfkbia/Il1b	CB	mmu05140	Leishmaniasis	0.00446629
Mmp3/Nfkbia/Il1b	CB	mmu05171	Coronavirus disease - COVID-19	0.00486488
Nfkbia/Gadd45g	CB	mmu05220	Chronic myeloid leukemia	0.0052449
Mmp3/Il1b	CB	mmu05323	Rheumatoid arthritis	0.00682279
Nfkbia/Gadd45g	CB	mmu05222	Small cell lung cancer	0.00776387
Il1r2/Il1b	CB	mmu04640	Hematopoietic cell lineage	0.00792614
Nfkbia/Il1b	CB	mmu04620	Toll-like receptor signaling pathway	0.00893202
Nfkbia/Il1b	CB	mmu05142	Chagas disease	0.00945549
Nfkbia/Il1b	CB	mmu04659	Th17 cell differentiation	0.00981199
Il1r2/Il1b	CB	mmu05146	Amoebiasis	0.0101745
Nfkbia/Il1b	CB	mmu04625	C-type lectin receptor signaling pathway	0.0111067
Gadd45g/Mcm2	CB	mmu04110	Cell cycle	0.0137008
Nfkbia/Il1b	CB	mmu05135	Yersinia infection	0.0156376
Nfkbia/Gadd45g	CB	mmu04210	Apoptosis	0.0160833
Nfkbia/Il1b	CB	mmu04936	Alcoholic liver disease	0.0172215
Nfkbia/Il1b	CB	mmu05162	Measles	0.0183935
Il1r2/Il1b	CB	mmu05418	Fluid shear stress and atherosclerosis	0.0188718
Nfkbia/Il1b	CB	mmu05164	Influenza A	0.0252883
Nfkbia/Il1b	CB	mmu04621	NOD-like receptor signaling pathway	0.0365046
Il1b	CB	mmu01523	Antifolate resistance	0.0428223
Nfkbia/Gadd45g	CB	mmu05169	Epstein-Barr virus infection	0.0430613
Galnt15	CB	mmu00512	Mucin type O-glycan biosynthesis	0.045616
Il1r2/Nfkbia	CB	mmu05166	Human T-cell leukemia virus 1 infection	0.049676
Mcm2	CB	mmu03030	DNA replication	0.0497925
Ccl11/Tnfsf14/Ccl7/Cxcr2/Cxcl3/Ccl21a/Ccl21d/Cx3cr1/Il6ra/Ccl6	NM401	mmu04061	Viral protein interaction with cytokine and cytokine receptor	2.62561e-05
Tnfsf14/Il1b/Cxcl3/Icam1/Ccl21a/Ccl21d/Traf1/Myd88/Card11/Relb	NM401	mmu04064	NF-kappa B signaling pathway	6.26237e-05
Il1b/Cxcl3/Mmp3/Icam1/Atp6v1c2/Tgfb1/Acp5/Itgb2/Atp6v0d2	NM401	mmu05323	Rheumatoid arthritis	7.68417e-05
Il1b/Thbs1/Icam1/Myd88/Selp/Tgfb1/Itgb2	NM401	mmu05144	Malaria	0.00016636
Ccl11/Tnfsf14/Epor/Ccl7/Cxcr2/Il1b/Cxcl3/Il4ra/Ccl21a/Ccl21d/Cx3cr1/Tnfrsf12a/Il6ra/Tgfb1/Bmpr2/Ccl6	NM401	mmu04060	Cytokine-cytokine receptor interaction	0.000379808
Ces1e/Ces2b/Uck2/Gsta2/Cyp2e1/Upp1/Gsta3/Cda	NM401	mmu00983	Drug metabolism - other enzymes	0.000636616
Adh1/Maob/Fmo3/Gsta2/Cyp2e1/Gsta3/Fmo5	NM401	mmu00982	Drug metabolism - cytochrome P450	0.000655076
Srm/Arg2/Maob/Lap3/Aldh18a1/Aldh1b1	NM401	mmu00330	Arginine and proline metabolism	0.000846924
Il1b/Cxcl3/Myd88/Hspa1b/Hspa8/Itgb2	NM401	mmu05134	Legionellosis	0.00161467
Mmp9/Il1b/Cxcl3/Mmp3/Icam1/Traf1/Map3k5/Bcl3	NM401	mmu04668	TNF signaling pathway	0.00241791
Adh1/Hc/Il1b/Cxcl3/Fabp1/Map3k5/Myd88/Cyp2e1/Aldh1b1	NM401	mmu04936	Alcoholic liver disease	0.00268112
Ccl11/Mmp9/Ccl7/Il1b/Cxcl3/Mmp3/S100a9	NM401	mmu04657	IL-17 signaling pathway	0.00281456
Gfpt2/Hexa/Gmppb/Gale/Hk3	NM401	mmu00520	Amino sugar and nucleotide sugar metabolism	0.00401337
Sord/Gmppb/Hk3/Fbp1	NM401	mmu00051	Fructose and mannose metabolism	0.00637275
Ctps/Uck2/Upp1/Cda/Dtymk	NM401	mmu00240	Pyrimidine metabolism	0.00647273
Ccl11/Ccl7/Cxcr2/Cxcl3/Ccl21a/Ccl21d/Cx3cr1/Rac3/Itk/Ccl6	NM401	mmu04062	Chemokine signaling pathway	0.00677609
Arg2/Il1b/Cxcl3/Col4a2/Col4a1/Tgfb1/Itgb2	NM401	mmu05146	Amoebiasis	0.00687273
Gfpt2/Gmppb/Gale/Hk3	NM401	mmu01250	Biosynthesis of nucleotide sugars	0.00773282
Il1b/Icam1/Myd88/Thop1	NM401	mmu05143	African trypanosomiasis	0.00847912
Itga3/Col4a2/Thbs1/Vwf/Col4a1/Itgb6	NM401	mmu04512	ECM-receptor interaction	0.0099438
Mmp9/Il1b/Icam1/Map3k5/Gsta2/Gsta3/Rac3/Bmpr2	NM401	mmu05418	Fluid shear stress and atherosclerosis	0.0120626
Adh1/Hk3/Acss2/Aldh1b1/Fbp1	NM401	mmu00010	Glycolysis / Gluconeogenesis	0.0126457
Itga3/Epor/Il1b/Il4ra/Flt3l/Il6ra	NM401	mmu04640	Hematopoietic cell lineage	0.0134958
Mmp9/Il1b/Cxcl3/Mmp3/Icam1/Map3k5/Myd88/Selp/Hspa1b/Hspa8	NM401	mmu05417	Lipid and atherosclerosis	0.0147713
Maob/Aspa/Aldh1b1	NM401	mmu00340	Histidine metabolism	0.0162452
Adh1/Gsta2/Cyp2e1/Ephx1/Gsta3	NM401	mmu00980	Metabolism of xenobiotics by cytochrome P450	0.0178105
Mmp9/Cdkn1a/Mmp3/Ddx5/Traf1/Etv1/Six4/Etv5/Zbtb16/Runx1t1	NM401	mmu05202	Transcriptional misregulation in cancer	0.0180768
Cdkn1a/Mtor/Tgfb1/Rac3/Rad51	NM401	mmu05212	Pancreatic cancer	0.0208494
Bcl2l1/Gadd45g/Ltb/Il1b/Tnfrsf1a/Ptgs2/Blnk/Icam1/Ccl21a/Ccl21d/Tnfrsf13c/Traf1/Ccl19/Prkcb/Myd88/Zap70/Cxcl1/Tnfsf14/Bcl2a1b/Card11	NRCWE26	mmu04064	NF-kappa B signaling pathway	2.36155e-09
Itga3/Il6/Itga6/Il1b/Il4ra/Siglech/H2-DMb1/Cd2/Cd3g/H2-Aa/H2-Oa/Cr2/Cd3d/Flt3l	NRCWE26	mmu04640	Hematopoietic cell lineage	1.28921e-05
Bcl2l1/Wnt2/Il6/Il1b/Ube2j1/Wnt7a/Tuba8/Lrp6/Tnfrsf1a/Ptgs2/Dnali1/Tuba1c/Dnah5/Dnah11/Dnah2/Dnah9/Dnah6/Plcb1/Dnah10/Prkcb/Psmd14/Sqstm1/Ube2j2/Psma6/Atp2a3/Tomm40/Dnah7b/Dnah7c/Atf4/Pink1/Tubb2a/Tubb3/Map3k5/Psmb2/Psmd6/Cyc1/Uba7	NRCWE26	mmu05022	Pathways of neurodegeneration - multiple diseases	2.55593e-05
Edn1/Il6/Il1b/Tnfrsf1a/Vegfc/Ptgs2/Socs3/Junb/Icam1/Traf1/Bcl3/Cxcl1/Atf4/Mmp9/Map3k5	NRCWE26	mmu04668	TNF signaling pathway	2.62064e-05
Itga3/Lamc2/Itga6/Col4a2/Tnn/Thbs1/Chad/Frem1/Hspg2/Col4a1/Itga7/Cd47/Thbs3	NRCWE26	mmu04512	ECM-receptor interaction	2.87437e-05
Bcl2l1/Tuba8/Tnfrsf1a/Dnali1/Nup43/Tuba1c/Dnah5/Ang/Dnah11/Dnah2/Dnah9/Dnah6/Dnah10/Psmd14/Sqstm1/Psma6/Tomm40/Dnah7b/Dnah7c/Ubqln1/Atf4/Nup35/Pink1/Tubb2a/Tubb3/Map3k5/Psmb2/Actg1/Sec13/Psmd6/Cyc1	NRCWE26	mmu05014	Amyotrophic lateral sclerosis	3.37563e-05
Itga3/Bcl2l1/Gadd45g/Cdkn1a/Lamc2/Itga6/Col4a2/Ptgs2/Cdkn2b/Traf1/Myc/Fhit/Col4a1	NRCWE26	mmu05222	Small cell lung cancer	5.2229e-05
Cxcl14/Il6/Cxcr2/Tnfrsf1a/Ackr3/Ccl21a/Ccl21d/Ccl19/Cxcl1/Cx3cr1/Ccl11/Tnfsf14/Il10ra	NRCWE26	mmu04061	Viral protein interaction with cytokine and cytokine receptor	6.55085e-05
Ddo/Gfpt2/Adsl/Gpt/Glul/Asns/Il4i1/Il4i1b	NRCWE26	mmu00250	Alanine, aspartate and glutamate metabolism	9.63578e-05
Bcl2l1/Lamc2/Itga6/Tnfrsf1a/H2-DMb1/Hspa8/Myd88/H2-Aa/Hspa1b/H2-Oa/Irgm2/Hspa2/Il10ra	NRCWE26	mmu05145	Toxoplasmosis	0.000295861
Tnfrsf13b/Cxcl14/Osmr/Ltb/Il33/Il6/Cxcr2/Il1b/Tnfrsf1a/Il4ra/Tnfrsf25/Tnfsf9/Ackr3/Ccl21a/Ccl21d/Tnfrsf13c/Ccl19/Cxcl1/Cx3cr1/Tnfrsf12a/Ccl11/Tnfsf14/Osm/Il10ra	NRCWE26	mmu04060	Cytokine-cytokine receptor interaction	0.000366408
Edn1/Il6/Il1b/F3/Col4a2/Vegfc/Serpine1/Icam1/Col3a1/Plcb1/Prkcb/Col4a1	NRCWE26	mmu04933	AGE-RAGE signaling pathway in diabetic complications	0.000478436
Thop1/Il6/Il1b/Icam1/Plcb1/Prkcb/Myd88	NRCWE26	mmu05143	African trypanosomiasis	0.000626905
Itga3/Bcl2l1/Hsp90b1/Osmr/Cdkn1a/Il6/Lamc2/Itga6/Il4ra/Col4a2/Vegfc/Lpar3/Tnn/Thbs1/Chad/Foxo3/Gng2/Myc/Col4a1/Itga7/Pgf/Atf4/Thbs3/Flt3l/Epha2/Osm/Fgfr3	NRCWE26	mmu04151	PI3K-Akt signaling pathway	0.000651866
Srm/Ldhb/Gclc/Mtr/Ldha/Psat1/Il4i1/Il4i1b	NRCWE26	mmu00270	Cysteine and methionine metabolism	0.000867957
Itga3/Lamc2/Itga6/Col4a2/Vegfc/Tnn/Thbs1/Chad/Shc4/Cav3/Prkcb/Col4a1/Itga7/Pgf/Thbs3/Actg1/Myl7	NRCWE26	mmu04510	Focal adhesion	0.00191031
Il6/Lamc2/Il1b/Col4a2/Col3a1/Hspb1/Plcb1/Prkcb/Cxcl1/Col4a1/Arg1	NRCWE26	mmu05146	Amoebiasis	0.00267404
Bcl2l1/Slc39a10/Slc39a8/Ube2j1/Tuba8/Maob/Tuba1c/Slc39a14/Psmd14/Ube2j2/Psma6/Atf4/Pink1/Tubb2a/Tubb3/Map3k5/Psmb2/Psmd6/Cyc1/Uba7	NRCWE26	mmu05012	Parkinson disease	0.00295327
Tuba8/Dnali1/Tuba1c/Dnah5/Dnah11/Cltb/Tgm2/Dnah2/Dnah9/Dnah6/Plcb1/Dnah10/Psmd14/Psma6/Dnah7b/Dnah7c/Tubb2a/Tubb3/Map3k5/Psmb2/Psmd6/Cyc1	NRCWE26	mmu05016	Huntington disease	0.00302209
Bcl2l1/Hsp90b1/Il6/Il1b/Tnfrsf1a/Icam1/Plcb1/Hspa8/Myd88/Hspa1b/Cxcl1/Atf4/Mmp9/Abca1/Map3k5/Ncf4/Hspa2	NRCWE26	mmu05417	Lipid and atherosclerosis	0.00404705
Cdkn1a/Thbs1/Rassf1/Myc/Mmp9/Fgfr3	NRCWE26	mmu05219	Bladder cancer	0.00449103
Hsp90b1/Edn1/Il1b/Tnfrsf1a/Plat/Cav3/Icam1/Sqstm1/Gsta2/Mmp9/Mgst3/Map3k5/Actg1	NRCWE26	mmu05418	Fluid shear stress and atherosclerosis	0.00459068
Il1b/Ptgs2/H2-DMb1/Prkcb/Myd88/H2-Aa/H2-Oa/Ncf4	NRCWE26	mmu05140	Leishmaniasis	0.00524937
Tnfrsf13b/Il6/Tnfrsf13c/H2-DMb1/H2-Aa/H2-Oa	NRCWE26	mmu04672	Intestinal immune network for IgA production	0.00570967
Il33/Il6/Il1b/Tnfrsf1a/Socs3/Icam1/H2-DMb1/Prkcb/Myd88/H2-Aa/H2-Oa/Actg1/Oas1g/Mx2	NRCWE26	mmu05164	Influenza A	0.0068678
Gadd45g/Cdkn1a/Il6/Blnk/Icam1/H2-DMb1/Psmd14/Myd88/Entpd8/Cd3g/H2-Aa/Myc/H2-Oa/Cr2/Cd3d/Oas1g/Psmd6	NRCWE26	mmu05169	Epstein-Barr virus infection	0.00785489
Hsp90b1/Il6/Il1b/Ptgs2/S100a9/S100a8/Cxcl1/Ccl11/Mmp9	NRCWE26	mmu04657	IL-17 signaling pathway	0.00817066
Il6/Il1b/Hspa8/Myd88/Hspa1b/Cxcl1/Hspa2	NRCWE26	mmu05134	Legionellosis	0.00863427
Tnfrsf13b/Blnk/Tnfrsf13c/Zap70/Cd3d	NRCWE26	mmu05340	Primary immunodeficiency	0.0116202
Wnt2/Il6/Slc39a10/Il1b/Slc39a8/Wnt7a/Tuba8/Lrp6/Tnfrsf1a/Ptgs2/Tuba1c/Slc39a14/Plcb1/Psmd14/Psma6/Atp2a3/Rtn4/Atf4/Tubb2a/Tubb3/Map3k5/Psmb2/Psmd6/Cyc1	NRCWE26	mmu05010	Alzheimer disease	0.0126917
Krt23/Krt42/Hsp90b1/Shc4/Plcb1/Hspa8/Hspa1b/Fkbp5/Atf4/Mmp9/Hspa2	NRCWE26	mmu04915	Estrogen signaling pathway	0.0141941
H2-DMb1/H2-Aa/H2-Oa/Ccl11	NRCWE26	mmu05310	Asthma	0.0144113
Il6/Hc/Il1b/Tuba8/Tuba1c/Cav3/Hspa8/Psmd14/Psma6/Hspa1b/Atf4/Tubb2a/Tubb3/Psmb2/Ncf4/Hspa2/Psmd6/Cyc1	NRCWE26	mmu05020	Prion disease	0.0153891
Bcl2l1/Gadd45g/Tuba8/Tnfrsf1a/Tuba1c/Traf1/Parp4/Atf4/Bcl2a1b/Map3k5/Actg1	NRCWE26	mmu04210	Apoptosis	0.0157158
Ltb/Il6/Il1b/Icam1/H2-DMb1/H2-Aa/H2-Oa/Cxcl1	NRCWE26	mmu05323	Rheumatoid arthritis	0.018547
Gadd45g/Il1b/Tnfrsf1a/Vegfc/Hspb1/Map3k6/Hspa8/Prkcb/Myd88/Myc/Hspa1b/Rras2/Pgf/Atf4/Flt3l/Epha2/Map3k5/Fgfr3/Hspa2	NRCWE26	mmu04010	MAPK signaling pathway	0.0188078
Il6/Il1b/Il4ra/H2-DMb1/Cd3g/H2-Aa/H2-Oa/Zap70/Cd3d	NRCWE26	mmu04659	Th17 cell differentiation	0.0196635
Srm/Gclc/Prdx6/Odc1/Gsta2/Chac2/Mgst3	NRCWE26	mmu00480	Glutathione metabolism	0.0203965
Il6/Il1b/Thbs1/Icam1/Myd88/Thbs3	NRCWE26	mmu05144	Malaria	0.0217261
Cdkn1a/Lrp6/Pde4b/Plcb1/Pde4a/Prkcb/Atf4/Mmp15/Akap13	NRCWE26	mmu04928	Parathyroid hormone synthesis, secretion and action	0.0231735
Itga3/Edn1/Il6/Itga6/Atp2a3/Itga7/Des/Actg1	NRCWE26	mmu05410	Hypertrophic cardiomyopathy	0.0236609
Cda/Ces1f/Ces2e/Ces2b/Uck2/Gsta2/Mgst3/Ces2c	NRCWE26	mmu00983	Drug metabolism - other enzymes	0.0250801
Bcl2l1/Il6/Il1b/Hspa8/Myd88/Cd3g/Hspa1b/Cd3d/Oas1g/Hspa2/Mx2	NRCWE26	mmu05162	Measles	0.0252202
Bcl2l1/Gadd45g/Cdkn1a/Il6/Plat/Six4/Six1/Pbx1/Ddx5/Traf1/Etv1/Myc/Mmp9/Bcl2a1b/Etv5	NRCWE26	mmu05202	Transcriptional misregulation in cancer	0.0253448
Wnt2/Timp3/Cdkn1a/Wnt7a/Thbs1/Cav3/Ddx5/Prkcb/Myc/Hspg2/Plaur/Rras2/Mmp9/Actg1	NRCWE26	mmu05205	Proteoglycans in cancer	0.0269134
Edn1/Col4a2/Vegfc/Shc4/Col3a1/Plcb1/Gng2/Col4a1/Atf4/Mmp9	NRCWE26	mmu04926	Relaxin signaling pathway	0.0269634
Itga3/Itga6/Atp2a3/Itga7/Gja1/Des/Actg1	NRCWE26	mmu05412	Arrhythmogenic right ventricular cardiomyopathy	0.0283332
Acss1/Acss2/Ldhb/Ldha	NRCWE26	mmu00640	Propanoate metabolism	0.029948
Il6/Il1b/Il4ra/H2-DMb1/H2-Aa/H2-Oa	NRCWE26	mmu05321	Inflammatory bowel disease	0.0314124
Bcl2l1/Cdkn1a/Il6/Tnfrsf1a/Icam1/Cdkn2b/Tnfrsf13c/H2-DMb1/Cd3g/H2-Aa/Myc/H2-Oa/Cd3d/Atf4/Ranbp1/Rasl2-9	NRCWE26	mmu05166	Human T-cell leukemia virus 1 infection	0.0319911
Acss1/Acss2/Glul/Hyi	NRCWE26	mmu00630	Glyoxylate and dicarboxylate metabolism	0.0332213
Hsp90b1/Ube2j1/Hspa8/Ube2j2/Hspa1b/Ube2d3/Ubqln1/Atf4/Dnajc5/Map3k5/Sec13/Hspa2	NRCWE26	mmu04141	Protein processing in endoplasmic reticulum	0.033669
Cxcl14/Cxcr2/Shc4/Ccl21a/Ccl21d/Foxo3/Plcb1/Ccl19/Prkcb/Gng2/Cxcl1/Cx3cr1/Ccl11	NRCWE26	mmu04062	Chemokine signaling pathway	0.0342431
Bcl2l1/Wnt2/Gadd45g/Cdkn1a/Wnt7a/Lrp6/Shc4/Prkcb/Myc/Gsta2/Mgst3/Actg1	NRCWE26	mmu05225	Hepatocellular carcinoma	0.0363261
Nmd3/Nup43/Acin1/Rangap1/Nup35/Sec13/Rasl2-9/Tmem33/Cse1l	NRCWE26	mmu03013	Nucleocytoplasmic transport	0.0380826
Hsd17b7/Sqle/Lss	NRCWE26	mmu00100	Steroid biosynthesis	0.0397112
Gpt/Glul/Arg1	NRCWE26	mmu00220	Arginine biosynthesis	0.0397112
Il6/Il1b/Tnfrsf1a/Serpine1/Plcb1/Myd88/Cd3g/Cd3d	NRCWE26	mmu05142	Chagas disease	0.0447625
Plcb1/Prkcb/Psmd14/Nop56/Psma6/Atp2a3/Map3k5/Psmb2/Afg3l1/Psmd6	NRCWE26	mmu05017	Spinocerebellar ataxia	0.0454387
Bcl2l1/Foxo3/Sqstm1/Rras2/Atf4/Pink1	NRCWE26	mmu04137	Mitophagy - animal	0.0462911
Tuba8/Tuba1c/Plcb1/Prkcb/Gja1/Tubb2a/Tubb3	NRCWE26	mmu04540	Gap junction	0.047419
Tuba8/Thbs1/Tuba1c/Mrc2/H2-DMb1/H2-Aa/H2-Oa/Thbs3/Tubb2a/Tubb3/Actg1/Ncf4	NRCWE26	mmu04145	Phagosome	0.0484424
