# Supplementary material for: Characterization of ENM Dynamic Dose-Dependent MOA in Lung with Respect to Immune Cells Infiltration
Source: Nanomaterials (Basel). 2022 Jun 13;12(12):2031. doi: 10.3390/nano12122031 (PMC9228743; doi:10.3390/nano12122031)
Supplement: Supplementary file 1 [file nanomaterials-12-02031-s001.zip › Table S12_Neutro_correlated_gene_pathways.xlsx]

## Sheet: Sheet1
Table S12: List of KEGG pathways of the dynamic dose-dependent genes correlated with neutrophils
symbols	Cluster	ID	Description	pvalue
Ccl8/Ccl9/Ccl7/Ccl2/Ccl6/Cxcl10/Cxcl1/Cxcl5	TiO2	mmu04061	Viral protein interaction with cytokine and cytokine receptor	1.13202e-10
Lcn2/Csf2/Ccl7/Ccl2/Cxcl10/Cxcl1/Cxcl5	TiO2	mmu04657	IL-17 signaling pathway	3.73441e-09
Ccl8/Ccl9/Ccl7/Ccl2/Ccl6/Cxcl10/Cxcl1/Cxcl5	TiO2	mmu04062	Chemokine signaling pathway	3.11635e-08
Ccl8/Csf2/Ccl9/Ccl7/Ccl2/Ccl6/Cxcl10/Cxcl1/Cxcl5	TiO2	mmu04060	Cytokine-cytokine receptor interaction	4.86328e-08
Csf2/Ccl2/Cxcl10/Cxcl1/Cxcl5	TiO2	mmu04668	TNF signaling pathway	1.28729e-05
Csf2/Ccl2/Cxcl1/Cxcl5	TiO2	mmu05323	Rheumatoid arthritis	9.08601e-05
Il4i1/Il4i1b	TiO2	mmu00360	Phenylalanine metabolism	0.00183557
Il4i1/Il4i1b	TiO2	mmu00250	Alanine, aspartate and glutamate metabolism	0.00523084
Il4i1/Il4i1b	TiO2	mmu00350	Tyrosine metabolism	0.00549674
Il4i1/Il4i1b	TiO2	mmu00380	Tryptophan metabolism	0.00915484
Il4i1/Il4i1b	TiO2	mmu00270	Cysteine and methionine metabolism	0.00949762
Il4i1/Il4i1b	TiO2	mmu00280	Valine, leucine and isoleucine degradation	0.0109253
Csf2/Bcl2a1b	TiO2	mmu05221	Acute myeloid leukemia	0.0161695
Csf2/Bcl2a1b/Mlf1	TiO2	mmu05202	Transcriptional misregulation in cancer	0.0235582
Csf2/Ccl2/Cxcl10	TiO2	mmu05171	Coronavirus disease - COVID-19	0.0306769
Cxcl10/Spp1	TiO2	mmu04620	Toll-like receptor signaling pathway	0.0314954
Bcl2a1b/Cxcl1	TiO2	mmu04064	NF-kappa B signaling pathway	0.0344473
Csf2/Cxcl1	TiO2	mmu05146	Amoebiasis	0.0356575
Clec7a/Clec4n	TiO2	mmu04625	C-type lectin receptor signaling pathway	0.0387548
Ccl3/Ccl9/Ccl7/Il6/Ccl17/Ccl2/Ccl12/Cxcl10	CB	mmu04061	Viral protein interaction with cytokine and cytokine receptor	8.33474e-12
Ccl3/Ccl9/Ccl7/Il33/Il6/Ccl17/Ccl2/Ccl12/Cxcl10	CB	mmu04060	Cytokine-cytokine receptor interaction	2.61518e-09
Ccl7/Il6/Ccl17/Ccl2/Ccl12/Cxcl10	CB	mmu04657	IL-17 signaling pathway	2.30909e-08
Ccl3/Ccl9/Ccl7/Ccl17/Ccl2/Ccl12/Cxcl10	CB	mmu04062	Chemokine signaling pathway	7.69988e-08
Ccl3/Il6/Ccl2/Ccl12/Ctsk	CB	mmu05323	Rheumatoid arthritis	8.1538e-07
Ccl3/Il6/Cxcl10/Ctsk/Spp1	CB	mmu04620	Toll-like receptor signaling pathway	1.63324e-06
Il33/Il6/Ccl2/Ccl12/Cxcl10	CB	mmu05164	Influenza A	2.40036e-05
Ccl3/Il6/Ccl2/Ccl12	CB	mmu05142	Chagas disease	5.65859e-05
Il6/Ccl2/Ccl12/Cxcl10	CB	mmu04668	TNF signaling pathway	8.13015e-05
Il6/Ccl2/Ccl12	CB	mmu05144	Malaria	0.000222081
Il33/Il6/Cxcl10	CB	mmu04623	Cytosolic DNA-sensing pathway	0.000298981
Ccl3/Il6/Ccl2/Ccl12	CB	mmu05417	Lipid and atherosclerosis	0.00096888
Il4i1/Il4i1b	CB	mmu00360	Phenylalanine metabolism	0.00105615
Il6/Ccl2/Ccl12	CB	mmu04933	AGE-RAGE signaling pathway in diabetic complications	0.0011922
Il6/Ccl2/Ccl12/Cxcl10	CB	mmu05171	Coronavirus disease - COVID-19	0.00159413
Il6/Ccl17/Clec4n	CB	mmu04625	C-type lectin receptor signaling pathway	0.00160658
Ccl3/Il6/Ccl2/Ccl12	CB	mmu05163	Human cytomegalovirus infection	0.00181873
Il6/Ccl2/Ccl12	CB	mmu05135	Yersinia infection	0.00268321
Il4i1/Il4i1b	CB	mmu00250	Alanine, aspartate and glutamate metabolism	0.00303122
Il4i1/Il4i1b	CB	mmu00350	Tyrosine metabolism	0.00318672
Pigr/Il6	CB	mmu04672	Intestinal immune network for IgA production	0.00367525
Il4i1/Il4i1b	CB	mmu00380	Tryptophan metabolism	0.00533576
Il4i1/Il4i1b	CB	mmu00270	Cysteine and methionine metabolism	0.00553799
Il4i1/Il4i1b	CB	mmu00280	Valine, leucine and isoleucine degradation	0.00638174
Il6/Ccl2/Ccl12	CB	mmu04621	NOD-like receptor signaling pathway	0.00952434
Ccl2/Ccl12	CB	mmu05418	Fluid shear stress and atherosclerosis	0.0387852
Vnn1	CB	mmu00770	Pantothenate and CoA biosynthesis	0.0437813
Cxcl10/Ifit1	CB	mmu05160	Hepatitis C	0.0472234
Aox3/Fmo3/Gsta2/Gstm1/Gsta3/Aox1/Aldh3a1/Mgst1/Mgst2	NM401	mmu00982	Drug metabolism - cytochrome P450	0.000140576
Gsta2/Gstm1/Gsta3/G6pdx/Rrm2/Rrm1/Sms/Mgst1/Mgst2	NM401	mmu00480	Glutathione metabolism	0.00015683
Plat/Ccl12/Gsta2/Gstm1/Gsta3/Acvr2b/Bmpr2/Bmpr1b/Pdgfa/Mgst1/Mgst2/Arhgef2/Calml4	NM401	mmu05418	Fluid shear stress and atherosclerosis	0.00023235
Gsta2/Gstm1/Gsta3/Txnrd3/Tgfb1/Map2k1/Igf1r/Wnt1/Bak1/Lrp6/Shc4/Fzd4/Mgst1/Mgst2	NM401	mmu05225	Hepatocellular carcinoma	0.000335977
Rfc4/Prim2/Fen1/Rfc5/Prim1/Pole2	NM401	mmu03030	DNA replication	0.000355855
Itga5/Map2k1/Hes1/Wnt1/Eif2ak2/Bak1/Ccna2/Oasl1/Lama1/Patj/Hey1/Tubg1/Fzd4/Ppp2r5a/Magi1/Ccne1/Prkci/Ptger4/Ppp2r2b/Pkm/Fn1/Casp8	NM401	mmu05165	Human papillomavirus infection	0.000451618
Gsta2/Gstm1/Gsta3/Cbr2/Dhdh/Aldh3a1/Mgst1/Mgst2	NM401	mmu00980	Metabolism of xenobiotics by cytochrome P450	0.000892289
Gsta2/Gstm1/Gsta3/Rrm2/Rrm1/Dut/Itpa/Mgst1/Mgst2	NM401	mmu00983	Drug metabolism - other enzymes	0.0009893
Gsta2/Gstm1/Gsta3/Bak1/Mgst1/Top2a/Mgst2/Casp8	NM401	mmu01524	Platinum drug resistance	0.00162924
Fgf1/Map2k1/Igf1r/Hes1/Wnt1/Bak1/Lrp6/Shc4/Hey1/Fzd4/Esr2	NM401	mmu05224	Breast cancer	0.00257401
Fgf1/Tgfb1/Wwc1/Wnt1/Patj/Fzd4/Bmpr2/Bmpr1b/Prkci/Trp53bp2/Ppp2r2b	NM401	mmu04390	Hippo signaling pathway	0.00427303
Rrm2/Dck/Rrm1/Dctpp1/Dut/Pnp	NM401	mmu00240	Pyrimidine metabolism	0.00478687
Nfkbie/Oas1a/Jak3/Oas1g/Cxcl10/Hes1/Eif2ak2/Bak1/Ccna2/Oas3/Oas2/Ccne1/Casp8/Vim	NM401	mmu05169	Epstein-Barr virus infection	0.00501298
Il6ra/Map2k1/Igf1r/Shc4/Pdgfa/Eif4e2/Fgfr3	NM401	mmu01521	EGFR tyrosine kinase inhibitor resistance	0.00619203
Oas1a/Oas1g/Cxcl10/Map2k1/Eif2ak2/Bak1/Oas3/Oas2/Ifit1bl1/Ppp2r2b/Casp8	NM401	mmu05160	Hepatitis C	0.00619338
Oas1a/Jak3/Fcgr2b/Oas1g/Eif2ak2/Bak1/Oas3/Oas2/Ccne1/Casp8	NM401	mmu05162	Measles	0.0073938
Ccl12/Oas1a/Oas1g/Cxcl10/Map2k1/Eif2ak2/Bak1/Oas3/Oas2/Casp8/Pycard	NM401	mmu05164	Influenza A	0.00873563
Fgf1/Tgfb1/Map2k1/Wnt1/Bak1/Lrp6/Shc4/Fzd4/Rarb/Ccne1	NM401	mmu05226	Gastric cancer	0.00887898
Itga5/Il6ra/Jak3/Fgf1/Map2k1/Igf1r/Csf3r/Lama1/Lpar3/Ppp2r5a/Magi1/Ccne1/Pdgfa/Eif4e2/Efna1/Ppp2r2b/Fgfr3/Fn1	NM401	mmu04151	PI3K-Akt signaling pathway	0.0110424
Aldh3a1/Aoc2/Aldh1b1/Acads	NM401	mmu00410	beta-Alanine metabolism	0.0113235
Rrm2/Ak6/Dck/Rrm1/Itpa/Pde4c/Pkm/Adsl/Pnp	NM401	mmu00230	Purine metabolism	0.0133431
Ccl12/Oas1a/Oas1g/Ripk3/Gabarapl1/Oas3/Oas2/Ifi204/Card6/Pstpip1/Casp8/Pycard	NM401	mmu04621	NOD-like receptor signaling pathway	0.014538
Jak3/Map2k1/Igf1r/Wnt1/Acvr2b/Fzd4/Bmpr2/Bmpr1b/Fgfr3	NM401	mmu04550	Signaling pathways regulating pluripotency of stem cells	0.0158802
Map2k1/Igf1r/Bak1/Shc4/Pdgfa/Calml4	NM401	mmu05214	Glioma	0.0165719
Pola1/Mcm4/Fen1/Prim1/Mcm3	NRCWE26	mmu03030	DNA replication	6.52967e-05
Ccl12/Ackr1/Hbb-b1/Hbb-bs/Hbb-bt/Hba-a1	NRCWE26	mmu05144	Malaria	6.97092e-05
Hbb-b1/Hbb-bs/Hbb-bt/Hba-a1	NRCWE26	mmu05143	African trypanosomiasis	0.00132913
