# Supplementary material for: Characterization of ENM Dynamic Dose-Dependent MOA in Lung with Respect to Immune Cells Infiltration
Source: Nanomaterials (Basel). 2022 Jun 13;12(12):2031. doi: 10.3390/nano12122031 (PMC9228743; doi:10.3390/nano12122031)
Supplement: Supplementary file 1 [file nanomaterials-12-02031-s001.zip › Table S13_Eosino_correlated_gene_pathways.xlsx]

## Sheet: Sheet1
Table S13: List of KEGG pathways of the dynamic dose-dependent genes correlated with eosinophils
Symbols	Cluster	ID	Description	pvalue
Il1b/Ccl17/S100a9/Ccl12/Tnfaip3	TiO2	mmu04657	IL-17 signaling pathway	1.59251e-05
Adipoq/Plin1/Plin4/Fabp4	TiO2	mmu03320	PPAR signaling pathway	0.000267625
Gadd45g/Il1b/Tnfaip3	TiO2	mmu04064	NF-kappa B signaling pathway	0.00611268
Mefv/Il1b/Ccl12/Tnfaip3	TiO2	mmu04621	NOD-like receptor signaling pathway	0.00648049
Il1b/Ccl12/Tnfaip3	TiO2	mmu04668	TNF signaling pathway	0.00748842
Cp/Hmox1	TiO2	mmu04216	Ferroptosis	0.00891028
Cp/Hmox1	TiO2	mmu00860	Porphyrin and chlorophyll metabolism	0.0102468
Mefv/Il1b/Ccl12	TiO2	mmu05135	Yersinia infection	0.01192
Slc2a4/Adipoq	TiO2	mmu04930	Type II diabetes mellitus	0.0126585
Hmox1/Il1b/Ccl12	TiO2	mmu05418	Fluid shear stress and atherosclerosis	0.0155604
Hmox1/Atp1a2	TiO2	mmu04978	Mineral absorption	0.0158462
Plin1/Fabp4	TiO2	mmu04923	Regulation of lipolysis in adipocytes	0.0169778
Il1b/Ccl12	TiO2	mmu05144	Malaria	0.0175562
Adipoq/Cox8b/Il1b	TiO2	mmu04932	Non-alcoholic fatty liver disease	0.0178936
Slc2a4/Adipoq	TiO2	mmu04920	Adipocytokine signaling pathway	0.0265009
Il1b/Ccl17/Bcl3/Clec4b1/Clec4n	NRCWE26	mmu04625	C-type lectin receptor signaling pathway	8.97084e-05
Il1b/Icam1/Bcl3/Birc3	NRCWE26	mmu04668	TNF signaling pathway	0.00116259
Il1b/Icam1/Gsta2/Mgst1	NRCWE26	mmu05418	Fluid shear stress and atherosclerosis	0.00312548
Prdx6/Gsta2/Mgst1	NRCWE26	mmu00480	Glutathione metabolism	0.00320639
Birc3/Gsta2/Mgst1	NRCWE26	mmu01524	Platinum drug resistance	0.00431798
Il1b/Ccl17/Muc5b	NRCWE26	mmu04657	IL-17 signaling pathway	0.00618875
Ces1f/Gsta2/Mgst1	NRCWE26	mmu00983	Drug metabolism - other enzymes	0.00637926
Il1b/Icam1/Birc3	NRCWE26	mmu04064	NF-kappa B signaling pathway	0.00917871
Il1b/Icam1	NRCWE26	mmu05143	African trypanosomiasis	0.0112362
Apoa2/Angptl4	NRCWE26	mmu04979	Cholesterol metabolism	0.0173765
Il1b/Icam1	NRCWE26	mmu05144	Malaria	0.0231001
