# Supplementary material for: Characterization of ENM Dynamic Dose-Dependent MOA in Lung with Respect to Immune Cells Infiltration
Source: Nanomaterials (Basel). 2022 Jun 13;12(12):2031. doi: 10.3390/nano12122031 (PMC9228743; doi:10.3390/nano12122031)
Supplement: Supplementary file 1 [file nanomaterials-12-02031-s001.zip › Table S14_Lympho_correlated_gene_pathways.xlsx]

## Sheet: Sheet1
Table S14: List of KEGG pathways of the dynamic dose-dependent genes correlated with lymphocytes
Symbols	Cluster	ID	Description	GeneRatio	p.adjust
Aqp3	TiO2	mmu04962	Vasopressin-regulated water reabsorption	1/5	0.0243945
Atp2a2	TiO2	mmu05412	Arrhythmogenic right ventricular cardiomyopathy	1/5	0.042376
Atp2a2	TiO2	mmu04260	Cardiac muscle contraction	1/5	0.0477723
Atp2a2	TiO2	mmu05410	Hypertrophic cardiomyopathy	1/5	0.0499239
Clec7a	CB	mmu04625	C-type lectin receptor signaling pathway	1/2	0.0249225
Ddit4	CB	mmu04140	Autophagy - animal	1/2	0.0315448
Ddit4	CB	mmu04150	mTOR signaling pathway	1/2	0.0346275
Clec7a	CB	mmu05152	Tuberculosis	1/2	0.0399006
Clec7a	CB	mmu04145	Phagosome	1/2	0.0403394
Clec7a	CB	mmu04613	Neutrophil extracellular trap formation	1/2	0.0458157
