# Supplementary material for: Characterization of ENM Dynamic Dose-Dependent MOA in Lung with Respect to Immune Cells Infiltration
Source: Nanomaterials (Basel). 2022 Jun 13;12(12):2031. doi: 10.3390/nano12122031 (PMC9228743; doi:10.3390/nano12122031)
Supplement: Supplementary file 1 [file nanomaterials-12-02031-s001.zip › Table S1_Bal data combined.xlsx]

## Sheet: Ark1
Supplementary Table S1. BAL fluid cell counts after exposure to NRCWE-26, NM-401, CB and TiO2.
MWCNT (Poulsen et al. 2015)
	Control		NRCWE-26			NM401
1 day	0 µg	18 µg	54 µg	162 µg	18 µg	54 µg	162 µg
Neutrophils (x103)	9.4 ± 2.5	54.7 ± 10.1 ***	116.5 ± 55.7 ***	89.5 ± 39.9 ***	49.9 ± 6.3 ***	94.1 ± 2.9 ***	118.0 ± 15.5 ***
Macrophages (x103)	62.8 ± 5.9	49.9 ± 9.2	33.3 ± 5.3 **	22.5 ± 4.4 ***	45.7 ± 9.4	46.5 ± 4.9 **	15.4 ± 2.9 ***
Eosinophils (x103)	1.0 ± 0.5	17.2 ± 6.2 ***	1.4 ± 0.4 ***	3.4 ± 1.5 *	50.6 ± 11.7 ***	86.2 ± 15.0 ***	1.7 ± 0.7
Lymphocytes (x103)	0.8 ± 0.2	1.1 ± 0.5	0.9 ± 0.4	0.5 ± 0.3	2.1 ± 0.3	2.5 ± 0.7	1.7 ± 0.7
Total BAL cells (x103)	82.8 ± 8.3	127.0 ± 11.2 *	160.0 ± 53.2 ***	123.5 ± 45.8	156.5 ± 11.6 *	240.5 ± 14.9 ***	154.0 ± 20.1
3 days
Neutrophils (x103)	1.6 ± 0.7	109.8 ± 13.5 ***	163.0 ± 16.3 ***	458.6 ± 83.5 ***	36.1 ± 8.8 ***	101.3 ± 33.0 ***	159.7 ± 33.9 ***
Macrophages (x103)	62.4 ± 4.2	120.0 ± 26.7	190.6 ± 22.6 **	37.5 ± 10.9	72.7 ± 11.1	79.7 ± 11.7 **	56.5 ± 8.5
Eosinophils (x103)	3.9 ± 2.3	69.2 ± 11.1 ***	72.2 ± 12.8 ***	7.1 ± 2.7	317.3 ± 37.4 ***	138.3 ± 33.3 ***	1.8 ± 0.5
Lymphocytes (x103)	1.4 ± 0.4	9.9 ± 3.7 ***	19.5 ± 5.9 ***	2.8 ± 1.0	19.7 ± 6.2 ***	16.9 ± 3.6 ***	2.4 ± 0.8
Total BAL cells (x103)	78.1 ± 5.7	328.5 ± 30.2 ***	473.0 ± 16.2 ***	520.5 ± 87.4 ***	465.0 ± 43.6 ***	347.0 ± 43.6 ***	231.5 ± 41.8 ***
28 days
Neutrophils (x103)	3.8 ± 2.1	29.0 ± 8.9 ***	28.9 ± 12.0 ***	38.0 ± 7.5 ***	26.1 ± 11.0 ***	17.6 ± 5.1 ***	81.2 ± 15.6 ***
Macrophages (x103)	57.3 ± 3.6	76.0 ± 16.8	73.1 ± 23.4	141.7 ± 18.1 *	76.2 ± 9.3	78.3 ± 15.8	86.5 ± 18.6 *
Eosinophils (x103)	10.5 ± 5.4	0.5 ± 0.2	0.2 ± 0.2	0.0 ± 0.0	33.5 ± 13.2	32.3 ± 14.2	46.3 ± 17.5
Lymphocytes (x103)	3.0 ± 0.9	16.6 ± 6.0 ***	7.1 ± 3.3 *	9.2 ± 2.0 ***	14.9 ± 3.6 ***	19.9 ± 8.2 *	9.5 ± 2.3 ***
Total BAL cells (x103)	84.4 ± 9.2	137.0 ± 23.6 **	122.0 ± 38.4	206.0 ± 28.5 ***	167.0 ± 34.7 **	159.5 ± 35.4	240.5 ± 41.2 ***
CB (Bourdon et al. 2012)
	Control		NRCWE-26
1 day	0 µg	18 µg	54 µg	162 µg
Neutrophils (x103)	7.7 ± 1.7	65.0 ± 20.0 **	140.0 ± 28.0 **	160.0 ± 18.0 **
Macrophages (x103)	53.0 ± 2.5	53.0 ± 6.8	50.0 ± 6.3	37.0 ± 5.8 **
Eosinophils (x103)	0.3 ± 0.4	1.1 ± 0.4	3.1 ± 2.1	4.2 ± 2.6
Lymphocytes (x103)	1.5 ± 0.2	1.4 ± 0.6	2.5 ± 0.7	1.7 ± 0.9
Total BAL cells (x103)	74.0 ± 3.6	130.0 ± 16.7 **	200.0 ± 28.0 **	220.0 ± 24.0 **
3 days
Neutrophils (x103)	3.0 ± 2.3	21.0 ± 5.9 **	63.0 ± 4.8 **	120.0 ± 13.0 **
Macrophages (x103)	56.0 ± 4.2	86.0 ± 12.0 *	63.0 ± 6.9	89.0 ± 12.0 *
Eosinophils (x103)	0.4 ± 0.6	13.0 ± 5.8 **	16.0 ± 4.3 **	29.0 ± 9.9 **
Lymphocytes (x103)	0.9 ± 0.2	3.8 ± 1.0 **	4.3 ± 1.0 **	8.4 ± 1.8 **
Total BAL cells (x103)	69.0 ± 6.4	130.0 ± 15.0 **	160.0 ± 22.0 **	270.0 ± 24.0 **
28 days
Neutrophils (x103)	1.2 ± 0.2	3.1 ± 0.5 *	15.0 ± 3.1 **	50.0 ± 13.0 **
Macrophages (x103)	82.0 ± 5.7	73.0 ± 9.4	99.0 ± 15.0	75.0 ± 4.3
Eosinophils (x103)	0.3 ± 0.0	3.4 ± 3.4	0.1 ± 0.1	0.1 ± 0.1
Lymphocytes (x103)	2.1 ± 0.4	3.5 ± 1.2	12.0 ± 2.7 **	22.0 ± 6.1 **
Total BAL cells (x103)	96.0 ± 5.8	93.0 ± 10.0	140.0 ± 21.0 **	160.0 ± 16.0 **
TiO2 (Saber et al. 2012)
	Control		NRCWE-26
1 day	0 µg	18 µg	54 µg	162 µg
Neutrophils (x103)	7.7 ± 1.7	4.9 ± 1.5	56.8 ± 7.2 ***	189.9 ± 29.1 ***
Macrophages (x103)	53.2 ± 2.5	64.1 ± 6.9	56.4 ± 5.8	41.4 ± 6.2
Eosinophils (x103)	0.3 ± 0.4	0.3 ± 0.2	1.3 ± 0.7	2.1 ± 0.6
Lymphocytes (x103)	1.6 ± 0.2	1.2 ± 0.5	1.0 ± 0.3	2.4 ± 1.0
Total BAL cells (x103)	74.0 ± 3.6	77.6 ± 8.8	123 ± 12.8 **	246.5 ± 31.1 ***
3 days
Neutrophils (x103)	3.0 ± 2.3	0.9 ± 0.5	6.5 ± 1.0 **	78.1 ± 10.5 ***
Macrophages (x103)	56.4 ± 4.2	58.9 ± 8.5	57.3 ± 6.9	84.2 ± 0.8
Eosinophils (x103)	0.4 ± 0.6	0.5 ± 0.2	0.9 ± 0.3	9.7 ± 6.5
Lymphocytes (x103)	0.9 ± 0.2	0.8 ± 0.3	0.8 ± 0.2	4.6 ± 1.8
Total BAL cells (x103)	69.1 ± 6.4	66.9 ± 8.6	71.8 ± 8.3	185.3 ± 14.0 ***
28 days
Neutrophils (x103)	1.2 ± 0.2	1.1 ± 0.3	2.8 ± 0.6	14.7 ± 2.7 ***
Macrophages (x103)	82.4 ± 5.7	79.5 ± 5.4	71.8 ± 10.7	106.2 ± 14.6
Eosinophils (x103)	0.3 ± 0.0	0.5 ± 0.5	1.6 ± 0.0	1.2 ± 1.1
Lymphocytes (x103)	2.1 ± 0.4	2.0 ± 0.4	3.8 ± 1.0	18.4 ± 3.8
Total BAL cells (x103)	95.9 ± 5.8	94.1 ± 6.9	85.8 ± 11.6	154.7 ± 16.0 *
Values for NRCWE-26, NM-401, CB and TiO2 exposed mice are mean ± SEM *Statistically significantly different from vehicle instilled mice, p < 0.05. **Statistically significantly different from vehicle instilled mice, p < 0.01. ***Statistically significantly different from vehicle instilled mice, p < 0.001.
