# Supplementary material for: Characterization of ENM Dynamic Dose-Dependent MOA in Lung with Respect to Immune Cells Infiltration
Source: Nanomaterials (Basel). 2022 Jun 13;12(12):2031. doi: 10.3390/nano12122031 (PMC9228743; doi:10.3390/nano12122031)
Supplement: Supplementary file 1 [file nanomaterials-12-02031-s001.zip › Table S2_dynamic_dose_dependent_genes_TiO2.xlsx]

## Sheet: Table_S2
Table S2: List of dynamic dose-dependent genes in TiO2
symbol	description	ensembleID	label
Ccl3	chemokine (C-C motif) ligand 3 [Source:MGI Symbol;Acc:MGI:98260]	ENSMUSG00000000982	Resilient-Early
S100a4	S100 calcium binding protein A4 [Source:MGI Symbol;Acc:MGI:1330282]	ENSMUSG00000001020	Resilient-Early
Slc26a4	solute carrier family 26, member 4 [Source:MGI Symbol;Acc:MGI:1346029]	ENSMUSG00000020651	Sensitive-Late
Uhrf1	ubiquitin-like, containing PHD and RING finger domains, 1 [Source:MGI Symbol;Acc:MGI:1338889]	ENSMUSG00000001228	Resilient-Early
Cnn1	calponin 1 [Source:MGI Symbol;Acc:MGI:104979]	ENSMUSG00000001349	Sensitive-Early
Inmt	indolethylamine N-methyltransferase [Source:MGI Symbol;Acc:MGI:102963]	ENSMUSG00000003477	Resilient-Early
Adgre1	adhesion G protein-coupled receptor E1 [Source:MGI Symbol;Acc:MGI:106912]	ENSMUSG00000004730	Resilient-Late
Hmox1	heme oxygenase 1 [Source:MGI Symbol;Acc:MGI:96163]	ENSMUSG00000005413	Resilient-Early
Fhl2	four and a half LIM domains 2 [Source:MGI Symbol;Acc:MGI:1338762]	ENSMUSG00000008136	Sensitive-Middle
Ccl8	chemokine (C-C motif) ligand 8 [Source:MGI Symbol;Acc:MGI:101878]	ENSMUSG00000009185	Intermediate-Early
Retn	resistin [Source:MGI Symbol;Acc:MGI:1888506]	ENSMUSG00000012705	Intermediate-Early
Pcolce2	procollagen C-endopeptidase enhancer 2 [Source:MGI Symbol;Acc:MGI:1923727]	ENSMUSG00000015354	Resilient-Early
Ctsk	cathepsin K [Source:MGI Symbol;Acc:MGI:107823]	ENSMUSG00000028111	Resilient-Late
Slc2a4	solute carrier family 2 (facilitated glucose transporter), member 4 [Source:MGI Symbol;Acc:MGI:95758]	ENSMUSG00000018566	Intermediate-Early
Mmp8	matrix metallopeptidase 8 [Source:MGI Symbol;Acc:MGI:1202395]	ENSMUSG00000005800	Resilient-Early
Csf2	colony stimulating factor 2 (granulocyte-macrophage) [Source:MGI Symbol;Acc:MGI:1339752]	ENSMUSG00000018916	Resilient-Early
Ccl4	chemokine (C-C motif) ligand 4 [Source:MGI Symbol;Acc:MGI:98261]	ENSMUSG00000018930	Intermediate-Early
Ccl9	chemokine (C-C motif) ligand 9 [Source:MGI Symbol;Acc:MGI:104533]	ENSMUSG00000019122	Intermediate-Early
Pdk4	pyruvate dehydrogenase kinase, isoenzyme 4 [Source:MGI Symbol;Acc:MGI:1351481]	ENSMUSG00000019577	Resilient-Early
Vnn3	vanin 3 [Source:MGI Symbol;Acc:MGI:1347055]	ENSMUSG00000020010	Intermediate-Early
Ccl7	chemokine (C-C motif) ligand 7 [Source:MGI Symbol;Acc:MGI:99512]	ENSMUSG00000035373	Resilient-Early
Nfkbia	nuclear factor of kappa light polypeptide gene enhancer in B cells inhibitor, alpha [Source:MGI Symbol;Acc:MGI:104741]	ENSMUSG00000021025	Resilient-Early
Serpina3n	serine (or cysteine) peptidase inhibitor, clade A, member 3N [Source:MGI Symbol;Acc:MGI:105045]	ENSMUSG00000021091	Resilient-Early
Ogn	osteoglycin [Source:MGI Symbol;Acc:MGI:109278]	ENSMUSG00000021390	Resilient-Early
Gadd45g	growth arrest and DNA-damage-inducible 45 gamma [Source:MGI Symbol;Acc:MGI:1346325]	ENSMUSG00000021453	Sensitive-Early
Anxa8	annexin A8 [Source:MGI Symbol;Acc:MGI:1201374]	ENSMUSG00000021950	Sensitive-Early
Dok2	docking protein 2 [Source:MGI Symbol;Acc:MGI:1332623]	ENSMUSG00000022102	Resilient-Early
Acod1	aconitate decarboxylase 1 [Source:MGI Symbol;Acc:MGI:103206]	ENSMUSG00000022126	Intermediate-Early
Slc7a8	solute carrier family 7 (cationic amino acid transporter, y+ system), member 8 [Source:MGI Symbol;Acc:MGI:1355323]	ENSMUSG00000022180	Resilient-Middle
Mefv	Mediterranean fever [Source:MGI Symbol;Acc:MGI:1859396]	ENSMUSG00000022534	Resilient-Early
Ly6f	lymphocyte antigen 6 complex, locus F [Source:MGI Symbol;Acc:MGI:109441]	ENSMUSG00000022583	Sensitive-Early
Lypd2	Ly6/Plaur domain containing 2 [Source:MGI Symbol;Acc:MGI:1915561]	ENSMUSG00000022595	Sensitive-Late
Adipoq	adiponectin, C1Q and collagen domain containing [Source:MGI Symbol;Acc:MGI:106675]	ENSMUSG00000022878	Sensitive-Early
Krt79	keratin 79 [Source:MGI Symbol;Acc:MGI:2385030]	ENSMUSG00000061397	Resilient-Late
Trem2	triggering receptor expressed on myeloid cells 2 [Source:MGI Symbol;Acc:MGI:1913150]	ENSMUSG00000023992	Sensitive-Late
Tff2	trefoil factor 2 (spasmolytic protein 1) [Source:MGI Symbol;Acc:MGI:1306805]	ENSMUSG00000024028	Sensitive-Middle
Fundc1	FUN14 domain containing 1 [Source:MGI Symbol;Acc:MGI:1919268]	ENSMUSG00000025040	Resilient-Middle
Gsto1	glutathione S-transferase omega 1 [Source:MGI Symbol;Acc:MGI:1342273]	ENSMUSG00000025068	Sensitive-Middle
Cox8b	cytochrome c oxidase subunit 8B [Source:MGI Symbol;Acc:MGI:105958]	ENSMUSG00000025488	Sensitive-Early
Itih5	inter-alpha (globulin) inhibitor H5 [Source:MGI Symbol;Acc:MGI:1925751]	ENSMUSG00000025780	Resilient-Early
Marco	macrophage receptor with collagenous structure [Source:MGI Symbol;Acc:MGI:1309998]	ENSMUSG00000026390	Resilient-Early
Pigr	polymeric immunoglobulin receptor [Source:MGI Symbol;Acc:MGI:103080]	ENSMUSG00000026417	Resilient-Early
Fmo3	flavin containing monooxygenase 3 [Source:MGI Symbol;Acc:MGI:1100496]	ENSMUSG00000026691	Intermediate-Early
Dusp2	dual specificity phosphatase 2 [Source:MGI Symbol;Acc:MGI:101911]	ENSMUSG00000027368	Intermediate-Early
Il1b	interleukin 1 beta [Source:MGI Symbol;Acc:MGI:96543]	ENSMUSG00000027398	Sensitive-Early
Bpifa1	BPI fold containing family A, member 1 [Source:MGI Symbol;Acc:MGI:1338036]	ENSMUSG00000027483	Sensitive-Late
Lrat	lecithin-retinol acyltransferase (phosphatidylcholine-retinol-O-acyltransferase) [Source:MGI Symbol;Acc:MGI:1891259]	ENSMUSG00000028003	Sensitive-Early
Aldob	aldolase B, fructose-bisphosphate [Source:MGI Symbol;Acc:MGI:87995]	ENSMUSG00000028307	Intermediate-Early
Ambp	alpha 1 microglobulin/bikunin precursor [Source:MGI Symbol;Acc:MGI:88002]	ENSMUSG00000028356	Sensitive-Early
Orm1	orosomucoid 1 [Source:MGI Symbol;Acc:MGI:97443]	ENSMUSG00000039196	Resilient-Early
Mycl	v-myc avian myelocytomatosis viral oncogene lung carcinoma derived [Source:MGI Symbol;Acc:MGI:96799]	ENSMUSG00000028654	Resilient-Early
Alpl	alkaline phosphatase, liver/bone/kidney [Source:MGI Symbol;Acc:MGI:87983]	ENSMUSG00000028766	Resilient-Early
Errfi1	ERBB receptor feedback inhibitor 1 [Source:MGI Symbol;Acc:MGI:1921405]	ENSMUSG00000028967	Resilient-Late
Ppbp	pro-platelet basic protein [Source:MGI Symbol;Acc:MGI:1888712]	ENSMUSG00000029372	Intermediate-Middle
Gpnmb	glycoprotein (transmembrane) nmb [Source:MGI Symbol;Acc:MGI:1934765]	ENSMUSG00000029816	Resilient-Late
Clec5a	C-type lectin domain family 5, member a [Source:MGI Symbol;Acc:MGI:1345151]	ENSMUSG00000029915	Intermediate-Late
Gp9	glycoprotein 9 (platelet) [Source:MGI Symbol;Acc:MGI:1860137]	ENSMUSG00000030054	Intermediate-Middle
Cidec	cell death-inducing DFFA-like effector c [Source:MGI Symbol;Acc:MGI:95585]	ENSMUSG00000030278	Intermediate-Early
Pglyrp1	peptidoglycan recognition protein 1 [Source:MGI Symbol;Acc:MGI:1345092]	ENSMUSG00000030413	Resilient-Early
Plin1	perilipin 1 [Source:MGI Symbol;Acc:MGI:1890505]	ENSMUSG00000030546	Intermediate-Early
Ctsc	cathepsin C [Source:MGI Symbol;Acc:MGI:109553]	ENSMUSG00000030560	Resilient-Early
Dgat2	diacylglycerol O-acyltransferase 2 [Source:MGI Symbol;Acc:MGI:1915050]	ENSMUSG00000030747	Resilient-Early
Rps6ka3	ribosomal protein S6 kinase polypeptide 3 [Source:MGI Symbol;Acc:MGI:104557]	ENSMUSG00000031309	Intermediate-Middle
Myom2	myomesin 2 [Source:MGI Symbol;Acc:MGI:1328358]	ENSMUSG00000031461	Sensitive-Late
Ces1f	carboxylesterase 1F [Source:MGI Symbol;Acc:MGI:2142687]	ENSMUSG00000031725	Resilient-Early
Ccl17	chemokine (C-C motif) ligand 17 [Source:MGI Symbol;Acc:MGI:1329039]	ENSMUSG00000031780	Sensitive-Early
Muc16	mucin 16 [Source:MGI Symbol;Acc:MGI:1920982]	ENSMUSG00000109564	Intermediate-Early
S100b	S100 protein, beta polypeptide, neural [Source:MGI Symbol;Acc:MGI:98217]	ENSMUSG00000033208	Sensitive-Early
Lum	lumican [Source:MGI Symbol;Acc:MGI:109347]	ENSMUSG00000036446	Intermediate-Early
Lgi2	leucine-rich repeat LGI family, member 2 [Source:MGI Symbol;Acc:MGI:2180196]	ENSMUSG00000039252	Resilient-Early
Chad	chondroadherin [Source:MGI Symbol;Acc:MGI:1096866]	ENSMUSG00000039084	Sensitive-Middle
Slc6a20a	solute carrier family 6 (neurotransmitter transporter), member 20A [Source:MGI Symbol;Acc:MGI:2143217]	ENSMUSG00000036814	Resilient-Late
Muc20	mucin 20 [Source:MGI Symbol;Acc:MGI:2385039]	ENSMUSG00000035638	Resilient-Early
Lrg1	leucine-rich alpha-2-glycoprotein 1 [Source:MGI Symbol;Acc:MGI:1924155]	ENSMUSG00000037095	Resilient-Late
Vnn1	vanin 1 [Source:MGI Symbol;Acc:MGI:108395]	ENSMUSG00000037440	Intermediate-Early
Thrsp	thyroid hormone responsive [Source:MGI Symbol;Acc:MGI:109126]	ENSMUSG00000035686	Intermediate-Early
Scgb3a2	secretoglobin, family 3A, member 2 [Source:MGI Symbol;Acc:MGI:2153470]	ENSMUSG00000038791	Sensitive-Middle
C1qa	complement component 1, q subcomponent, alpha polypeptide [Source:MGI Symbol;Acc:MGI:88223]	ENSMUSG00000036887	Resilient-Late
C1qb	complement component 1, q subcomponent, beta polypeptide [Source:MGI Symbol;Acc:MGI:88224]	ENSMUSG00000036905	Resilient-Late
Sln	sarcolipin [Source:MGI Symbol;Acc:MGI:1913652]	ENSMUSG00000042045	Sensitive-Middle
Cibar2	CBY1 interacting BAR domain containing 2 [Source:MGI Symbol;Acc:MGI:3588213]	ENSMUSG00000042269	Sensitive-Middle
Bex2	brain expressed X-linked 2 [Source:MGI Symbol;Acc:MGI:1338017]	ENSMUSG00000042750	Resilient-Late
Lrrn4	leucine rich repeat neuronal 4 [Source:MGI Symbol;Acc:MGI:2445154]	ENSMUSG00000043110	Resilient-Early
Sox18	SRY (sex determining region Y)-box 18 [Source:MGI Symbol;Acc:MGI:103559]	ENSMUSG00000046470	Sensitive-Late
Ifi27l2a	interferon, alpha-inducible protein 27 like 2A [Source:MGI Symbol;Acc:MGI:1924183]	ENSMUSG00000079017	Sensitive-Late
Aqp3	aquaporin 3 [Source:MGI Symbol;Acc:MGI:1333777]	ENSMUSG00000028435	Sensitive-Middle
Flrt2	fibronectin leucine rich transmembrane protein 2 [Source:MGI Symbol;Acc:MGI:3603594]	ENSMUSG00000047414	Resilient-Early
Oas1f	2'-5' oligoadenylate synthetase 1F [Source:MGI Symbol;Acc:MGI:2180855]	ENSMUSG00000053765	Resilient-Late
Ppp1r37	protein phosphatase 1, regulatory subunit 37 [Source:MGI Symbol;Acc:MGI:2687042]	ENSMUSG00000051403	Sensitive-Middle
A2ml1	alpha-2-macroglobulin like 1 [Source:MGI Symbol;Acc:MGI:3039594]	ENSMUSG00000047228	Sensitive-Middle
Tnfrsf9	tumor necrosis factor receptor superfamily, member 9 [Source:MGI Symbol;Acc:MGI:1101059]	ENSMUSG00000028965	Resilient-Early
Cfd	complement factor D (adipsin) [Source:MGI Symbol;Acc:MGI:87931]	ENSMUSG00000061780	Intermediate-Early
Rnase2a	ribonuclease, RNase A family, 2A (liver, eosinophil-derived neurotoxin) [Source:MGI Symbol;Acc:MGI:1890465]	ENSMUSG00000047222	Resilient-Late
Upk3b	uroplakin 3B [Source:MGI Symbol;Acc:MGI:2140882]	ENSMUSG00000042985	Resilient-Early
Retnlg	resistin like gamma [Source:MGI Symbol;Acc:MGI:2667763]	ENSMUSG00000022651	Intermediate-Early
Nrgn	neurogranin [Source:MGI Symbol;Acc:MGI:1927184]	ENSMUSG00000053310	Resilient-Middle
Npr3	natriuretic peptide receptor 3 [Source:MGI Symbol;Acc:MGI:97373]	ENSMUSG00000022206	Intermediate-Late
Fabp1	fatty acid binding protein 1, liver [Source:MGI Symbol;Acc:MGI:95479]	ENSMUSG00000054422	Resilient-Late
Hmgb2	high mobility group box 2 [Source:MGI Symbol;Acc:MGI:96157]	ENSMUSG00000054717	Resilient-Early
Bcl2a1b	B cell leukemia/lymphoma 2 related protein A1b [Source:MGI Symbol;Acc:MGI:1278326]	ENSMUSG00000089929	Resilient-Early
Penk	preproenkephalin [Source:MGI Symbol;Acc:MGI:104629]	ENSMUSG00000045573	Resilient-Early
Ephx2	epoxide hydrolase 2, cytoplasmic [Source:MGI Symbol;Acc:MGI:99500]	ENSMUSG00000022040	Resilient-Early
Wfdc21	WAP four-disulfide core domain 21 [Source:MGI Symbol;Acc:MGI:1913357]	ENSMUSG00000051748	Intermediate-Late
Cfap57	cilia and flagella associated protein 57 [Source:MGI Symbol;Acc:MGI:2686209]	ENSMUSG00000028730	Sensitive-Middle
Cxcl17	chemokine (C-X-C motif) ligand 17 [Source:MGI Symbol;Acc:MGI:2387642]	ENSMUSG00000060188	Sensitive-Middle
Orm2	orosomucoid 2 [Source:MGI Symbol;Acc:MGI:97444]	ENSMUSG00000061540	Intermediate-Early
Mup4	major urinary protein 4 [Source:MGI Symbol;Acc:MGI:97236]	ENSMUSG00000041333	Resilient-Early
Sftpd	surfactant associated protein D [Source:MGI Symbol;Acc:MGI:109515]	ENSMUSG00000021795	Resilient-Early
Serpine1	serine (or cysteine) peptidase inhibitor, clade E, member 1 [Source:MGI Symbol;Acc:MGI:97608]	ENSMUSG00000037411	Resilient-Early
Calml3	calmodulin-like 3 [Source:MGI Symbol;Acc:MGI:1917655]	ENSMUSG00000063130	Sensitive-Early
Mlf1	myeloid leukemia factor 1 [Source:MGI Symbol;Acc:MGI:1341819]	ENSMUSG00000048416	Sensitive-Middle
Serpina1d	serine (or cysteine) peptidase inhibitor, clade A, member 1D [Source:MGI Symbol;Acc:MGI:891968]	ENSMUSG00000071177	Resilient-Late
Sox7	SRY (sex determining region Y)-box 7 [Source:MGI Symbol;Acc:MGI:98369]	ENSMUSG00000063060	Sensitive-Late
Oas1a	2'-5' oligoadenylate synthetase 1A [Source:MGI Symbol;Acc:MGI:2180860]	ENSMUSG00000052776	Resilient-Late
Hrc	histidine rich calcium binding protein [Source:MGI Symbol;Acc:MGI:96226]	ENSMUSG00000038239	Sensitive-Late
Myl9	myosin, light polypeptide 9, regulatory [Source:MGI Symbol;Acc:MGI:2138915]	ENSMUSG00000067818	Resilient-Late
Arl15	ADP-ribosylation factor-like 15 [Source:MGI Symbol;Acc:MGI:2442308]	ENSMUSG00000042348	Resilient-Middle
Atp2c2	ATPase, Ca++ transporting, type 2C, member 2 [Source:MGI Symbol;Acc:MGI:1916297]	ENSMUSG00000034112	Sensitive-Middle
Bves	blood vessel epicardial substance [Source:MGI Symbol;Acc:MGI:1346013]	ENSMUSG00000071317	Sensitive-Early
Nrap	nebulin-related anchoring protein [Source:MGI Symbol;Acc:MGI:1098765]	ENSMUSG00000049134	Sensitive-Early
Atp1a2	ATPase, Na+/K+ transporting, alpha 2 polypeptide [Source:MGI Symbol;Acc:MGI:88106]	ENSMUSG00000007097	Resilient-Early
Ttn	titin [Source:MGI Symbol;Acc:MGI:98864]	ENSMUSG00000051747	Sensitive-Late
1700024G13Rik	RIKEN cDNA 1700024G13 gene [Source:MGI Symbol;Acc:MGI:1914335]	ENSMUSG00000072473	Sensitive-Middle
Drc1	dynein regulatory complex subunit 1 [Source:MGI Symbol;Acc:MGI:2685906]	ENSMUSG00000073102	Sensitive-Middle
Fndc5	fibronectin type III domain containing 5 [Source:MGI Symbol;Acc:MGI:1917614]	ENSMUSG00000001334	Sensitive-Middle
Ifit1	interferon-induced protein with tetratricopeptide repeats 1 [Source:MGI Symbol;Acc:MGI:99450]	ENSMUSG00000034459	Resilient-Early
Ifit3	interferon-induced protein with tetratricopeptide repeats 3 [Source:MGI Symbol;Acc:MGI:1101055]	ENSMUSG00000074896	Resilient-Early
Myl7	myosin, light polypeptide 7, regulatory [Source:MGI Symbol;Acc:MGI:107495]	ENSMUSG00000020469	Sensitive-Middle
Aoc3	amine oxidase, copper containing 3 [Source:MGI Symbol;Acc:MGI:1306797]	ENSMUSG00000019326	Resilient-Early
Nppa	natriuretic peptide type A [Source:MGI Symbol;Acc:MGI:97367]	ENSMUSG00000041616	Sensitive-Late
Nkx6-2	NK6 homeobox 2 [Source:MGI Symbol;Acc:MGI:1352738]	ENSMUSG00000041309	Resilient-Early
Gbp3	guanylate binding protein 3 [Source:MGI Symbol;Acc:MGI:1926263]	ENSMUSG00000028268	Resilient-Middle
Tenm4	teneurin transmembrane protein 4 [Source:MGI Symbol;Acc:MGI:2447063]	ENSMUSG00000048078	Resilient-Early
Krt15	keratin 15 [Source:MGI Symbol;Acc:MGI:96689]	ENSMUSG00000054146	Sensitive-Middle
Mup1	major urinary protein 1 [Source:MGI Symbol;Acc:MGI:97233]	ENSMUSG00000078683	Resilient-Early
Cp	ceruloplasmin [Source:MGI Symbol;Acc:MGI:88476]	ENSMUSG00000003617	Intermediate-Early
Prickle1	prickle planar cell polarity protein 1 [Source:MGI Symbol;Acc:MGI:1916034]	ENSMUSG00000036158	Resilient-Late
Slpi	secretory leukocyte peptidase inhibitor [Source:MGI Symbol;Acc:MGI:109297]	ENSMUSG00000017002	Intermediate-Late
Cst8	cystatin 8 (cystatin-related epididymal spermatogenic) [Source:MGI Symbol;Acc:MGI:107161]	ENSMUSG00000027442	Resilient-Late
Ppp1r14d	protein phosphatase 1, regulatory inhibitor subunit 14D [Source:MGI Symbol;Acc:MGI:1919362]	ENSMUSG00000027317	Resilient-Early
Ifi204	interferon activated gene 204 [Source:MGI Symbol;Acc:MGI:96429]	ENSMUSG00000073489	Resilient-Middle
Pcp4l1	Purkinje cell protein 4-like 1 [Source:MGI Symbol;Acc:MGI:1913675]	ENSMUSG00000038370	Sensitive-Early
Mybpc3	myosin binding protein C, cardiac [Source:MGI Symbol;Acc:MGI:102844]	ENSMUSG00000002100	Sensitive-Early
Clec7a	C-type lectin domain family 7, member a [Source:MGI Symbol;Acc:MGI:1861431]	ENSMUSG00000079293	Resilient-Early
Clec1b	C-type lectin domain family 1, member b [Source:MGI Symbol;Acc:MGI:1913287]	ENSMUSG00000030159	Resilient-Middle
Spp1	secreted phosphoprotein 1 [Source:MGI Symbol;Acc:MGI:98389]	ENSMUSG00000029304	Resilient-Early
Mapk10	mitogen-activated protein kinase 10 [Source:MGI Symbol;Acc:MGI:1346863]	ENSMUSG00000046709	Sensitive-Middle
Cxcl9	chemokine (C-X-C motif) ligand 9 [Source:MGI Symbol;Acc:MGI:1352449]	ENSMUSG00000029417	Resilient-Late
Sult1d1	sulfotransferase family 1D, member 1 [Source:MGI Symbol;Acc:MGI:1926341]	ENSMUSG00000029273	Sensitive-Middle
Timp1	tissue inhibitor of metalloproteinase 1 [Source:MGI Symbol;Acc:MGI:98752]	ENSMUSG00000001131	Sensitive-Early
S100a9	S100 calcium binding protein A9 (calgranulin B) [Source:MGI Symbol;Acc:MGI:1338947]	ENSMUSG00000056071	Sensitive-Early
Il4i1	interleukin 4 induced 1 [Source:MGI Symbol;Acc:MGI:109552]	ENSMUSG00000074141	Intermediate-Early
Cbx5	chromobox 5 [Source:MGI Symbol;Acc:MGI:109372]	ENSMUSG00000009575	Sensitive-Middle
Synpo2l	synaptopodin 2-like [Source:MGI Symbol;Acc:MGI:1916010]	ENSMUSG00000039376	Sensitive-Middle
Ccl2	chemokine (C-C motif) ligand 2 [Source:MGI Symbol;Acc:MGI:98259]	ENSMUSG00000035385	Intermediate-Early
Ccl12	chemokine (C-C motif) ligand 12 [Source:MGI Symbol;Acc:MGI:108224]	ENSMUSG00000035352	Resilient-Early
Mrap	melanocortin 2 receptor accessory protein [Source:MGI Symbol;Acc:MGI:1924287]	ENSMUSG00000039956	Resilient-Early
Tnni3	troponin I, cardiac 3 [Source:MGI Symbol;Acc:MGI:98783]	ENSMUSG00000035458	Sensitive-Late
Chaf1b	chromatin assembly factor 1, subunit B (p60) [Source:MGI Symbol;Acc:MGI:1314881]	ENSMUSG00000022945	Intermediate-Early
Adam8	a disintegrin and metallopeptidase domain 8 [Source:MGI Symbol;Acc:MGI:107825]	ENSMUSG00000025473	Resilient-Early
F10	coagulation factor X [Source:MGI Symbol;Acc:MGI:103107]	ENSMUSG00000031444	Resilient-Early
Gm20547	predicted gene 20547 [Source:MGI Symbol;Acc:MGI:5142012]	ENSMUSG00000092511	Intermediate-Late
Rbp7	retinol binding protein 7, cellular [Source:MGI Symbol;Acc:MGI:1890409]	ENSMUSG00000028996	Intermediate-Early
Chil1	chitinase-like 1 [Source:MGI Symbol;Acc:MGI:1340899]	ENSMUSG00000064246	Intermediate-Early
Pi16	peptidase inhibitor 16 [Source:MGI Symbol;Acc:MGI:1921366]	ENSMUSG00000024011	Intermediate-Middle
Ccl6	chemokine (C-C motif) ligand 6 [Source:MGI Symbol;Acc:MGI:98263]	ENSMUSG00000018927	Intermediate-Middle
Fcgbp	Fc fragment of IgG binding protein [Source:MGI Symbol;Acc:MGI:2444336]	ENSMUSG00000047730	Sensitive-Early
Ccl19	chemokine (C-C motif) ligand 19 [Source:MGI Symbol;Acc:MGI:1346316]	ENSMUSG00000071005	Resilient-Early
Prkar2b	protein kinase, cAMP dependent regulatory, type II beta [Source:MGI Symbol;Acc:MGI:97760]	ENSMUSG00000002997	Resilient-Early
Gimap5	GTPase, IMAP family member 5 [Source:MGI Symbol;Acc:MGI:2442232]	ENSMUSG00000043505	Sensitive-Early
Doc2g	double C2, gamma [Source:MGI Symbol;Acc:MGI:1926250]	ENSMUSG00000024871	Sensitive-Middle
Eml2	echinoderm microtubule associated protein like 2 [Source:MGI Symbol;Acc:MGI:1919455]	ENSMUSG00000040811	Resilient-Middle
Noxo1	NADPH oxidase organizer 1 [Source:MGI Symbol;Acc:MGI:1919143]	ENSMUSG00000019320	Sensitive-Early
Clec4n	C-type lectin domain family 4, member n [Source:MGI Symbol;Acc:MGI:1861231]	ENSMUSG00000023349	Resilient-Early
Dnah9	dynein, axonemal, heavy chain 9 [Source:MGI Symbol;Acc:MGI:1289279]	ENSMUSG00000056752	Sensitive-Middle
Tnfaip3	tumor necrosis factor, alpha-induced protein 3 [Source:MGI Symbol;Acc:MGI:1196377]	ENSMUSG00000019850	Resilient-Early
Ms4a7	membrane-spanning 4-domains, subfamily A, member 7 [Source:MGI Symbol;Acc:MGI:1918846]	ENSMUSG00000024672	Intermediate-Late
Ear-ps9	eosinophil-associated, ribonuclease A family, pseudogene 9 [Source:MGI Symbol;Acc:MGI:3528636]	ENSMUSG00000072600	Intermediate-Late
Aoc1	amine oxidase, copper-containing 1 [Source:MGI Symbol;Acc:MGI:1923757]	ENSMUSG00000029811	Sensitive-Early
Nme9	NME/NM23 family member 9 [Source:MGI Symbol;Acc:MGI:4359686]	ENSMUSG00000046242	Sensitive-Middle
Ear10	eosinophil-associated, ribonuclease A family, member 10 [Source:MGI Symbol;Acc:MGI:1890464]	ENSMUSG00000090166	Resilient-Late
Muc5b	mucin 5, subtype B, tracheobronchial [Source:MGI Symbol;Acc:MGI:1921430]	ENSMUSG00000066108	Resilient-Early
Rgs1	regulator of G-protein signaling 1 [Source:MGI Symbol;Acc:MGI:1354694]	ENSMUSG00000026358	Resilient-Early
Itih4	inter alpha-trypsin inhibitor, heavy chain 4 [Source:MGI Symbol;Acc:MGI:109536]	ENSMUSG00000021922	Resilient-Early
Tnnc1	troponin C, cardiac/slow skeletal [Source:MGI Symbol;Acc:MGI:98779]	ENSMUSG00000091898	Sensitive-Late
Cyp2a5	cytochrome P450, family 2, subfamily a, polypeptide 5 [Source:MGI Symbol;Acc:MGI:88597]	ENSMUSG00000005547	Sensitive-Late
Eno3	enolase 3, beta muscle [Source:MGI Symbol;Acc:MGI:95395]	ENSMUSG00000060600	Sensitive-Middle
C2cd4b	C2 calcium-dependent domain containing 4B [Source:MGI Symbol;Acc:MGI:1922947]	ENSMUSG00000091956	Intermediate-Early
Aif1	allograft inflammatory factor 1 [Source:MGI Symbol;Acc:MGI:1343098]	ENSMUSG00000024397	Resilient-Middle
Rps18	ribosomal protein S18 [Source:MGI Symbol;Acc:MGI:98146]	ENSMUSG00000008668	Sensitive-Middle
Fam47e	family with sequence similarity 47, member E [Source:MGI Symbol;Acc:MGI:2686227]	ENSMUSG00000057068	Sensitive-Middle
Cdhr4	cadherin-related family member 4 [Source:MGI Symbol;Acc:MGI:1916648]	ENSMUSG00000032595	Sensitive-Middle
Atp2a2	ATPase, Ca++ transporting, cardiac muscle, slow twitch 2 [Source:MGI Symbol;Acc:MGI:88110]	ENSMUSG00000029467	Sensitive-Late
Igha	immunoglobulin heavy constant alpha [Source:MGI Symbol;Acc:MGI:96444]	ENSMUSG00000095079	Intermediate-Late
Etfbkmt	electron transfer flavoprotein beta subunit lysine methyltransferase [Source:MGI Symbol;Acc:MGI:2443575]	ENSMUSG00000039958	Sensitive-Early
Mlip	muscular LMNA-interacting protein [Source:MGI Symbol;Acc:MGI:1916892]	ENSMUSG00000032355	Sensitive-Middle
Inppl1	inositol polyphosphate phosphatase-like 1 [Source:MGI Symbol;Acc:MGI:1333787]	ENSMUSG00000032737	Sensitive-Middle
Tnnt2	troponin T2, cardiac [Source:MGI Symbol;Acc:MGI:104597]	ENSMUSG00000026414	Sensitive-Early
Smpx	small muscle protein, X-linked [Source:MGI Symbol;Acc:MGI:1913356]	ENSMUSG00000041476	Sensitive-Middle
Plin4	perilipin 4 [Source:MGI Symbol;Acc:MGI:1929709]	ENSMUSG00000002831	Intermediate-Early
Fabp4	fatty acid binding protein 4, adipocyte [Source:MGI Symbol;Acc:MGI:88038]	ENSMUSG00000062515	Intermediate-Early
Lcn2	lipocalin 2 [Source:MGI Symbol;Acc:MGI:96757]	ENSMUSG00000026822	Sensitive-Early
Il1r2	interleukin 1 receptor, type II [Source:MGI Symbol;Acc:MGI:96546]	ENSMUSG00000026073	Resilient-Early
Car3	carbonic anhydrase 3 [Source:MGI Symbol;Acc:MGI:88270]	ENSMUSG00000027559	Sensitive-Early
Clca1	chloride channel accessory 1 [Source:MGI Symbol;Acc:MGI:1346342]	ENSMUSG00000028255	Sensitive-Late
Rflna	refilin A [Source:MGI Symbol;Acc:MGI:1920371]	ENSMUSG00000037962	Resilient-Middle
S100a8	S100 calcium binding protein A8 (calgranulin A) [Source:MGI Symbol;Acc:MGI:88244]	ENSMUSG00000056054	Sensitive-Early
Ltf	lactotransferrin [Source:MGI Symbol;Acc:MGI:96837]	ENSMUSG00000032496	Resilient-Early
Pde4dip	phosphodiesterase 4D interacting protein (myomegalin) [Source:MGI Symbol;Acc:MGI:1891434]	ENSMUSG00000038170	Sensitive-Early
S100a14	S100 calcium binding protein A14 [Source:MGI Symbol;Acc:MGI:1913416]	ENSMUSG00000042306	Resilient-Early
Cxcl10	chemokine (C-X-C motif) ligand 10 [Source:MGI Symbol;Acc:MGI:1352450]	ENSMUSG00000034855	Intermediate-Early
Cxcl1	chemokine (C-X-C motif) ligand 1 [Source:MGI Symbol;Acc:MGI:108068]	ENSMUSG00000029380	Resilient-Early
Cxcl5	chemokine (C-X-C motif) ligand 5 [Source:MGI Symbol;Acc:MGI:1096868]	ENSMUSG00000029371	Sensitive-Early
Cyp26b1	cytochrome P450, family 26, subfamily b, polypeptide 1 [Source:MGI Symbol;Acc:MGI:2176159]	ENSMUSG00000063415	Sensitive-Early
Clec4d	C-type lectin domain family 4, member d [Source:MGI Symbol;Acc:MGI:1298389]	ENSMUSG00000030144	Resilient-Early
Cyp2a21-ps	cytochrome P450, family 2, subfamily a, polypeptide 21, pseudogene [Source:MGI Symbol;Acc:MGI:3647278]	ENSMUSG00000108487	Sensitive-Middle
Cyp2e1	cytochrome P450, family 2, subfamily e, polypeptide 1 [Source:MGI Symbol;Acc:MGI:88607]	ENSMUSG00000025479	Resilient-Early
Saa2	serum amyloid A 2 [Source:MGI Symbol;Acc:MGI:98222]	ENSMUSG00000057465	Sensitive-Early
Prdm8	PR domain containing 8 [Source:MGI Symbol;Acc:MGI:1924880]	ENSMUSG00000035456	Resilient-Middle
Saa1	serum amyloid A 1 [Source:MGI Symbol;Acc:MGI:98221]	ENSMUSG00000074115	Sensitive-Early
Saa3	serum amyloid A 3 [Source:MGI Symbol;Acc:MGI:98223]	ENSMUSG00000040026	Sensitive-Early
Dbp	D site albumin promoter binding protein [Source:MGI Symbol;Acc:MGI:94866]	ENSMUSG00000059824	Sensitive-Early
Csrnp1	cysteine-serine-rich nuclear protein 1 [Source:MGI Symbol;Acc:MGI:2387989]	ENSMUSG00000032515	Resilient-Early
Cyp1a1	cytochrome P450, family 1, subfamily a, polypeptide 1 [Source:MGI Symbol;Acc:MGI:88588]	ENSMUSG00000032315	Resilient-Early
Tjp3	tight junction protein 3 [Source:MGI Symbol;Acc:MGI:1351650]	ENSMUSG00000034917	Resilient-Early
Dcn	decorin [Source:MGI Symbol;Acc:MGI:94872]	ENSMUSG00000019929	Resilient-Early
Ltc4s	leukotriene C4 synthase [Source:MGI Symbol;Acc:MGI:107498]	ENSMUSG00000020377	Resilient-Early
Ighg3	Immunoglobulin heavy constant gamma 3 [Source:MGI Symbol;Acc:MGI:2144790]	ENSMUSG00000076615	Sensitive-Late
Treml1	triggering receptor expressed on myeloid cells-like 1 [Source:MGI Symbol;Acc:MGI:1918576]	ENSMUSG00000023993	Resilient-Middle
Ccno	cyclin O [Source:MGI Symbol;Acc:MGI:2145534]	ENSMUSG00000042417	Resilient-Early
Mb	myoglobin [Source:MGI Symbol;Acc:MGI:96922]	ENSMUSG00000018893	Sensitive-Late
Nfkbie	nuclear factor of kappa light polypeptide gene enhancer in B cells inhibitor, epsilon [Source:MGI Symbol;Acc:MGI:1194908]	ENSMUSG00000023947	Resilient-Early
