# Supplementary material for: Characterization of ENM Dynamic Dose-Dependent MOA in Lung with Respect to Immune Cells Infiltration
Source: Nanomaterials (Basel). 2022 Jun 13;12(12):2031. doi: 10.3390/nano12122031 (PMC9228743; doi:10.3390/nano12122031)
Supplement: Supplementary file 1 [file nanomaterials-12-02031-s001.zip › Table S3_dynamic_dose_dependent_genes_CB.xlsx]

## Sheet: Table_S3
Table S3: List of dynamic dose-dependent genes in CB
symbol	description	ensembleID	label
Ccl3	chemokine (C-C motif) ligand 3 [Source:MGI Symbol;Acc:MGI:98260]	ENSMUSG00000000982	Intermediate-Early
Slc26a4	solute carrier family 26, member 4 [Source:MGI Symbol;Acc:MGI:1346029]	ENSMUSG00000020651	Sensitive-Early
Uhrf1	ubiquitin-like, containing PHD and RING finger domains, 1 [Source:MGI Symbol;Acc:MGI:1338889]	ENSMUSG00000001228	Intermediate-Early
Pon1	paraoxonase 1 [Source:MGI Symbol;Acc:MGI:103295]	ENSMUSG00000002588	Intermediate-Middle
Cyp2f2	cytochrome P450, family 2, subfamily f, polypeptide 2 [Source:MGI Symbol;Acc:MGI:88608]	ENSMUSG00000052974	Intermediate-Early
Inmt	indolethylamine N-methyltransferase [Source:MGI Symbol;Acc:MGI:102963]	ENSMUSG00000003477	Intermediate-Early
Ccl24	chemokine (C-C motif) ligand 24 [Source:MGI Symbol;Acc:MGI:1928953]	ENSMUSG00000004814	Intermediate-Early
Mapk13	mitogen-activated protein kinase 13 [Source:MGI Symbol;Acc:MGI:1346864]	ENSMUSG00000004864	Resilient-Early
Cdc20	cell division cycle 20 [Source:MGI Symbol;Acc:MGI:1859866]	ENSMUSG00000006398	Sensitive-Middle
Slc4a1	solute carrier family 4 (anion exchanger), member 1 [Source:MGI Symbol;Acc:MGI:109393]	ENSMUSG00000006574	Sensitive-Middle
Tcap	titin-cap [Source:MGI Symbol;Acc:MGI:1330233]	ENSMUSG00000007877	Sensitive-Early
Ccl8	chemokine (C-C motif) ligand 8 [Source:MGI Symbol;Acc:MGI:101878]	ENSMUSG00000009185	Sensitive-Early
Aldh1a3	aldehyde dehydrogenase family 1, subfamily A3 [Source:MGI Symbol;Acc:MGI:1861722]	ENSMUSG00000015134	Resilient-Early
Ctsk	cathepsin K [Source:MGI Symbol;Acc:MGI:107823]	ENSMUSG00000028111	Intermediate-Late
Ctss	cathepsin S [Source:MGI Symbol;Acc:MGI:107341]	ENSMUSG00000038642	Resilient-Late
Slc2a4	solute carrier family 2 (facilitated glucose transporter), member 4 [Source:MGI Symbol;Acc:MGI:95758]	ENSMUSG00000018566	Sensitive-Early
Mmp8	matrix metallopeptidase 8 [Source:MGI Symbol;Acc:MGI:1202395]	ENSMUSG00000005800	Resilient-Early
Csf2	colony stimulating factor 2 (granulocyte-macrophage) [Source:MGI Symbol;Acc:MGI:1339752]	ENSMUSG00000018916	Intermediate-Late
Ccl4	chemokine (C-C motif) ligand 4 [Source:MGI Symbol;Acc:MGI:98261]	ENSMUSG00000018930	Intermediate-Early
Ccl9	chemokine (C-C motif) ligand 9 [Source:MGI Symbol;Acc:MGI:104533]	ENSMUSG00000019122	Sensitive-Early
Vnn3	vanin 3 [Source:MGI Symbol;Acc:MGI:1347055]	ENSMUSG00000020010	Sensitive-Early
Ddit4	DNA-damage-inducible transcript 4 [Source:MGI Symbol;Acc:MGI:1921997]	ENSMUSG00000020108	Sensitive-Early
Igfbp3	insulin-like growth factor binding protein 3 [Source:MGI Symbol;Acc:MGI:96438]	ENSMUSG00000020427	Resilient-Early
Agr2	anterior gradient 2 [Source:MGI Symbol;Acc:MGI:1344405]	ENSMUSG00000020581	Sensitive-Early
Ccl7	chemokine (C-C motif) ligand 7 [Source:MGI Symbol;Acc:MGI:99512]	ENSMUSG00000035373	Sensitive-Early
Nfkbia	nuclear factor of kappa light polypeptide gene enhancer in B cells inhibitor, alpha [Source:MGI Symbol;Acc:MGI:104741]	ENSMUSG00000021025	Sensitive-Early
Serpina3n	serine (or cysteine) peptidase inhibitor, clade A, member 3N [Source:MGI Symbol;Acc:MGI:105045]	ENSMUSG00000021091	Sensitive-Early
Arg2	arginase type II [Source:MGI Symbol;Acc:MGI:1330806]	ENSMUSG00000021125	Resilient-Early
Gadd45g	growth arrest and DNA-damage-inducible 45 gamma [Source:MGI Symbol;Acc:MGI:1346325]	ENSMUSG00000021453	Sensitive-Early
Galnt15	polypeptide N-acetylgalactosaminyltransferase 15 [Source:MGI Symbol;Acc:MGI:1926004]	ENSMUSG00000021903	Sensitive-Early
Pbk	PDZ binding kinase [Source:MGI Symbol;Acc:MGI:1289156]	ENSMUSG00000022033	Intermediate-Middle
Clu	clusterin [Source:MGI Symbol;Acc:MGI:88423]	ENSMUSG00000022037	Sensitive-Early
Acod1	aconitate decarboxylase 1 [Source:MGI Symbol;Acc:MGI:103206]	ENSMUSG00000022126	Sensitive-Early
Shcbp1	Shc SH2-domain binding protein 1 [Source:MGI Symbol;Acc:MGI:1338802]	ENSMUSG00000022322	Resilient-Early
Sqle	squalene epoxidase [Source:MGI Symbol;Acc:MGI:109296]	ENSMUSG00000022351	Resilient-Early
Ly6f	lymphocyte antigen 6 complex, locus F [Source:MGI Symbol;Acc:MGI:109441]	ENSMUSG00000022583	Sensitive-Early
Krt79	keratin 79 [Source:MGI Symbol;Acc:MGI:2385030]	ENSMUSG00000061397	Resilient-Early
Cdkn1a	cyclin-dependent kinase inhibitor 1A (P21) [Source:MGI Symbol;Acc:MGI:104556]	ENSMUSG00000023067	Resilient-Early
Sgo1	shugoshin 1 [Source:MGI Symbol;Acc:MGI:1919665]	ENSMUSG00000023940	Resilient-Early
Trem2	triggering receptor expressed on myeloid cells 2 [Source:MGI Symbol;Acc:MGI:1913150]	ENSMUSG00000023992	Intermediate-Late
C3	complement component 3 [Source:MGI Symbol;Acc:MGI:88227]	ENSMUSG00000024164	Resilient-Early
Ms4a6d	membrane-spanning 4-domains, subfamily A, member 6D [Source:MGI Symbol;Acc:MGI:1916024]	ENSMUSG00000024679	Resilient-Early
Il33	interleukin 33 [Source:MGI Symbol;Acc:MGI:1924375]	ENSMUSG00000024810	Intermediate-Early
Cox8b	cytochrome c oxidase subunit 8B [Source:MGI Symbol;Acc:MGI:105958]	ENSMUSG00000025488	Intermediate-Early
Il6	interleukin 6 [Source:MGI Symbol;Acc:MGI:96559]	ENSMUSG00000025746	Resilient-Early
Pigr	polymeric immunoglobulin receptor [Source:MGI Symbol;Acc:MGI:103080]	ENSMUSG00000026417	Sensitive-Early
Rgs16	regulator of G-protein signaling 16 [Source:MGI Symbol;Acc:MGI:108407]	ENSMUSG00000026475	Resilient-Early
Dtl	denticleless E3 ubiquitin protein ligase [Source:MGI Symbol;Acc:MGI:1924093]	ENSMUSG00000037474	Resilient-Early
Atf3	activating transcription factor 3 [Source:MGI Symbol;Acc:MGI:109384]	ENSMUSG00000026628	Intermediate-Middle
Nuf2	NUF2, NDC80 kinetochore complex component [Source:MGI Symbol;Acc:MGI:1914227]	ENSMUSG00000026683	Resilient-Middle
Fmo3	flavin containing monooxygenase 3 [Source:MGI Symbol;Acc:MGI:1100496]	ENSMUSG00000026691	Sensitive-Early
Il1b	interleukin 1 beta [Source:MGI Symbol;Acc:MGI:96543]	ENSMUSG00000027398	Sensitive-Early
Gins1	GINS complex subunit 1 (Psf1 homolog) [Source:MGI Symbol;Acc:MGI:1916520]	ENSMUSG00000027454	Resilient-Early
Bpifa1	BPI fold containing family A, member 1 [Source:MGI Symbol;Acc:MGI:1338036]	ENSMUSG00000027483	Sensitive-Late
Aurka	aurora kinase A [Source:MGI Symbol;Acc:MGI:894678]	ENSMUSG00000027496	Intermediate-Middle
Fabp4	fatty acid binding protein 4, adipocyte [Source:MGI Symbol;Acc:MGI:88038]	ENSMUSG00000062515	Sensitive-Early
Ccna2	cyclin A2 [Source:MGI Symbol;Acc:MGI:108069]	ENSMUSG00000027715	Resilient-Early
Lrat	lecithin-retinol acyltransferase (phosphatidylcholine-retinol-O-acyltransferase) [Source:MGI Symbol;Acc:MGI:1891259]	ENSMUSG00000028003	Resilient-Late
Cks1b	CDC28 protein kinase 1b [Source:MGI Symbol;Acc:MGI:1889208]	ENSMUSG00000028044	Resilient-Early
Ctps	cytidine 5'-triphosphate synthase [Source:MGI Symbol;Acc:MGI:1858304]	ENSMUSG00000028633	Intermediate-Early
Mfsd2a	major facilitator superfamily domain containing 2A [Source:MGI Symbol;Acc:MGI:1923824]	ENSMUSG00000028655	Sensitive-Late
Alpl	alkaline phosphatase, liver/bone/kidney [Source:MGI Symbol;Acc:MGI:87983]	ENSMUSG00000028766	Sensitive-Early
Tmem54	transmembrane protein 54 [Source:MGI Symbol;Acc:MGI:1913510]	ENSMUSG00000028786	Resilient-Early
Hes2	hes family bHLH transcription factor 2 [Source:MGI Symbol;Acc:MGI:1098624]	ENSMUSG00000028940	Intermediate-Early
Errfi1	ERBB receptor feedback inhibitor 1 [Source:MGI Symbol;Acc:MGI:1921405]	ENSMUSG00000028967	Sensitive-Early
Alb	albumin [Source:MGI Symbol;Acc:MGI:87991]	ENSMUSG00000029368	Sensitive-Late
Ppbp	pro-platelet basic protein [Source:MGI Symbol;Acc:MGI:1888712]	ENSMUSG00000029372	Resilient-Late
Areg	amphiregulin [Source:MGI Symbol;Acc:MGI:88068]	ENSMUSG00000029378	Sensitive-Middle
Cxcl3	chemokine (C-X-C motif) ligand 3 [Source:MGI Symbol;Acc:MGI:3037818]	ENSMUSG00000029379	Resilient-Early
Gpnmb	glycoprotein (transmembrane) nmb [Source:MGI Symbol;Acc:MGI:1934765]	ENSMUSG00000029816	Sensitive-Late
Clec5a	C-type lectin domain family 5, member a [Source:MGI Symbol;Acc:MGI:1345151]	ENSMUSG00000029915	Intermediate-Early
Bhlhe40	basic helix-loop-helix family, member e40 [Source:MGI Symbol;Acc:MGI:1097714]	ENSMUSG00000030103	Resilient-Late
Ptms	parathymosin [Source:MGI Symbol;Acc:MGI:1916452]	ENSMUSG00000030122	Intermediate-Late
Cidec	cell death-inducing DFFA-like effector c [Source:MGI Symbol;Acc:MGI:95585]	ENSMUSG00000030278	Sensitive-Early
Plin1	perilipin 1 [Source:MGI Symbol;Acc:MGI:1890505]	ENSMUSG00000030546	Sensitive-Early
Ctsc	cathepsin C [Source:MGI Symbol;Acc:MGI:109553]	ENSMUSG00000030560	Resilient-Early
Abcc8	ATP-binding cassette, sub-family C (CFTR/MRP), member 8 [Source:MGI Symbol;Acc:MGI:1352629]	ENSMUSG00000040136	Intermediate-Late
Hpx	hemopexin [Source:MGI Symbol;Acc:MGI:105112]	ENSMUSG00000030895	Resilient-Early
Rrm1	ribonucleotide reductase M1 [Source:MGI Symbol;Acc:MGI:98180]	ENSMUSG00000030978	Resilient-Early
Mki67	antigen identified by monoclonal antibody Ki 67 [Source:MGI Symbol;Acc:MGI:106035]	ENSMUSG00000031004	Resilient-Early
Proz	protein Z, vitamin K-dependent plasma glycoprotein [Source:MGI Symbol;Acc:MGI:1860488]	ENSMUSG00000031445	Sensitive-Late
Myom2	myomesin 2 [Source:MGI Symbol;Acc:MGI:1328358]	ENSMUSG00000031461	Sensitive-Late
Ces1f	carboxylesterase 1F [Source:MGI Symbol;Acc:MGI:2142687]	ENSMUSG00000031725	Sensitive-Early
Ccl17	chemokine (C-C motif) ligand 17 [Source:MGI Symbol;Acc:MGI:1329039]	ENSMUSG00000031780	Sensitive-Early
Mmp3	matrix metallopeptidase 3 [Source:MGI Symbol;Acc:MGI:97010]	ENSMUSG00000043613	Sensitive-Early
Gclc	glutamate-cysteine ligase, catalytic subunit [Source:MGI Symbol;Acc:MGI:104990]	ENSMUSG00000032350	Intermediate-Early
Scgb1c1	secretoglobin, family 1C, member 1 [Source:MGI Symbol;Acc:MGI:2655401]	ENSMUSG00000038801	Resilient-Late
Cyp7b1	cytochrome P450, family 7, subfamily b, polypeptide 1 [Source:MGI Symbol;Acc:MGI:104978]	ENSMUSG00000039519	Sensitive-Early
Esm1	endothelial cell-specific molecule 1 [Source:MGI Symbol;Acc:MGI:1918940]	ENSMUSG00000042379	Sensitive-Middle
Lgi2	leucine-rich repeat LGI family, member 2 [Source:MGI Symbol;Acc:MGI:2180196]	ENSMUSG00000039252	Resilient-Early
Rps27l	ribosomal protein S27-like [Source:MGI Symbol;Acc:MGI:1915191]	ENSMUSG00000036781	Intermediate-Early
Slc6a20a	solute carrier family 6 (neurotransmitter transporter), member 20A [Source:MGI Symbol;Acc:MGI:2143217]	ENSMUSG00000036814	Intermediate-Late
Aox3	aldehyde oxidase 3 [Source:MGI Symbol;Acc:MGI:1918974]	ENSMUSG00000064294	Resilient-Early
Muc20	mucin 20 [Source:MGI Symbol;Acc:MGI:2385039]	ENSMUSG00000035638	Intermediate-Early
Lrg1	leucine-rich alpha-2-glycoprotein 1 [Source:MGI Symbol;Acc:MGI:1924155]	ENSMUSG00000037095	Sensitive-Early
Vnn1	vanin 1 [Source:MGI Symbol;Acc:MGI:108395]	ENSMUSG00000037440	Sensitive-Early
Eef1a1	eukaryotic translation elongation factor 1 alpha 1 [Source:MGI Symbol;Acc:MGI:1096881]	ENSMUSG00000037742	Resilient-Late
Sema7a	sema domain, immunoglobulin domain (Ig), and GPI membrane anchor, (semaphorin) 7A [Source:MGI Symbol;Acc:MGI:1306826]	ENSMUSG00000038264	Resilient-Early
Thrsp	thyroid hormone responsive [Source:MGI Symbol;Acc:MGI:109126]	ENSMUSG00000035686	Sensitive-Early
Zfp503	zinc finger protein 503 [Source:MGI Symbol;Acc:MGI:1353644]	ENSMUSG00000039081	Intermediate-Early
Spag5	sperm associated antigen 5 [Source:MGI Symbol;Acc:MGI:1927470]	ENSMUSG00000002055	Intermediate-Middle
Tgfbi	transforming growth factor, beta induced [Source:MGI Symbol;Acc:MGI:99959]	ENSMUSG00000035493	Intermediate-Early
Melk	maternal embryonic leucine zipper kinase [Source:MGI Symbol;Acc:MGI:106924]	ENSMUSG00000035683	Resilient-Early
C1qc	complement component 1, q subcomponent, C chain [Source:MGI Symbol;Acc:MGI:88225]	ENSMUSG00000036896	Resilient-Late
Egr2	early growth response 2 [Source:MGI Symbol;Acc:MGI:95296]	ENSMUSG00000037868	Resilient-Early
Plvap	plasmalemma vesicle associated protein [Source:MGI Symbol;Acc:MGI:1890497]	ENSMUSG00000034845	Sensitive-Late
Sln	sarcolipin [Source:MGI Symbol;Acc:MGI:1913652]	ENSMUSG00000042045	Sensitive-Middle
Fgg	fibrinogen gamma chain [Source:MGI Symbol;Acc:MGI:95526]	ENSMUSG00000033860	Resilient-Early
Bex2	brain expressed X-linked 2 [Source:MGI Symbol;Acc:MGI:1338017]	ENSMUSG00000042750	Intermediate-Early
Pbp2	phosphatidylethanolamine binding protein 2 [Source:MGI Symbol;Acc:MGI:1923650]	ENSMUSG00000047104	Sensitive-Early
Socs3	suppressor of cytokine signaling 3 [Source:MGI Symbol;Acc:MGI:1201791]	ENSMUSG00000053113	Intermediate-Early
Sprr1a	small proline-rich protein 1A [Source:MGI Symbol;Acc:MGI:106660]	ENSMUSG00000050359	Resilient-Early
Ifi27l2a	interferon, alpha-inducible protein 27 like 2A [Source:MGI Symbol;Acc:MGI:1924183]	ENSMUSG00000079017	Intermediate-Late
Hcar2	hydroxycarboxylic acid receptor 2 [Source:MGI Symbol;Acc:MGI:1933383]	ENSMUSG00000045502	Resilient-Late
Oas1f	2'-5' oligoadenylate synthetase 1F [Source:MGI Symbol;Acc:MGI:2180855]	ENSMUSG00000053765	Resilient-Late
Mcm2	minichromosome maintenance complex component 2 [Source:MGI Symbol;Acc:MGI:105380]	ENSMUSG00000002870	Intermediate-Early
Tnfrsf9	tumor necrosis factor receptor superfamily, member 9 [Source:MGI Symbol;Acc:MGI:1101059]	ENSMUSG00000028965	Resilient-Early
Cfd	complement factor D (adipsin) [Source:MGI Symbol;Acc:MGI:87931]	ENSMUSG00000061780	Sensitive-Early
Rnase2a	ribonuclease, RNase A family, 2A (liver, eosinophil-derived neurotoxin) [Source:MGI Symbol;Acc:MGI:1890465]	ENSMUSG00000047222	Intermediate-Early
Cenpe	centromere protein E [Source:MGI Symbol;Acc:MGI:1098230]	ENSMUSG00000045328	Resilient-Early
Adamts15	a disintegrin-like and metallopeptidase (reprolysin type) with thrombospondin type 1 motif, 15 [Source:MGI Symbol;Acc:MGI:2449569]	ENSMUSG00000033453	Sensitive-Early
Chl1	cell adhesion molecule L1-like [Source:MGI Symbol;Acc:MGI:1098266]	ENSMUSG00000030077	Intermediate-Early
Adra1b	adrenergic receptor, alpha 1b [Source:MGI Symbol;Acc:MGI:104774]	ENSMUSG00000050541	Resilient-Early
Slc39a14	solute carrier family 39 (zinc transporter), member 14 [Source:MGI Symbol;Acc:MGI:2384851]	ENSMUSG00000022094	Resilient-Early
Bcl2a1b	B cell leukemia/lymphoma 2 related protein A1b [Source:MGI Symbol;Acc:MGI:1278326]	ENSMUSG00000089929	Resilient-Early
Chst3	carbohydrate sulfotransferase 3 [Source:MGI Symbol;Acc:MGI:1858224]	ENSMUSG00000057337	Resilient-Middle
Spink5	serine peptidase inhibitor, Kazal type 5 [Source:MGI Symbol;Acc:MGI:1919682]	ENSMUSG00000055561	Resilient-Early
H2ac13	H2A clustered histone 13 [Source:MGI Symbol;Acc:MGI:2448457]	ENSMUSG00000071516	Resilient-Early
Fabp3	fatty acid binding protein 3, muscle and heart [Source:MGI Symbol;Acc:MGI:95476]	ENSMUSG00000028773	Sensitive-Late
Wfdc21	WAP four-disulfide core domain 21 [Source:MGI Symbol;Acc:MGI:1913357]	ENSMUSG00000051748	Sensitive-Middle
Nfil3	nuclear factor, interleukin 3, regulated [Source:MGI Symbol;Acc:MGI:109495]	ENSMUSG00000056749	Resilient-Early
Cxcl17	chemokine (C-X-C motif) ligand 17 [Source:MGI Symbol;Acc:MGI:2387642]	ENSMUSG00000060188	Intermediate-Early
Cd302	CD302 antigen [Source:MGI Symbol;Acc:MGI:1913455]	ENSMUSG00000060703	Resilient-Early
Sh3rf2	SH3 domain containing ring finger 2 [Source:MGI Symbol;Acc:MGI:2444628]	ENSMUSG00000057719	Resilient-Late
H2ac15	H2A clustered histone 15 [Source:MGI Symbol;Acc:MGI:2448297]	ENSMUSG00000063021	Intermediate-Early
Orm2	orosomucoid 2 [Source:MGI Symbol;Acc:MGI:97444]	ENSMUSG00000061540	Sensitive-Early
Cks2	CDC28 protein kinase regulatory subunit 2 [Source:MGI Symbol;Acc:MGI:1913447]	ENSMUSG00000062248	Resilient-Early
Scgb3a1	secretoglobin, family 3A, member 1 [Source:MGI Symbol;Acc:MGI:1915912]	ENSMUSG00000064057	Sensitive-Middle
Sftpd	surfactant associated protein D [Source:MGI Symbol;Acc:MGI:109515]	ENSMUSG00000021795	Resilient-Early
Irx1	Iroquois homeobox 1 [Source:MGI Symbol;Acc:MGI:1197515]	ENSMUSG00000060969	Intermediate-Early
Serpine1	serine (or cysteine) peptidase inhibitor, clade E, member 1 [Source:MGI Symbol;Acc:MGI:97608]	ENSMUSG00000037411	Intermediate-Early
Lilrb4a	leukocyte immunoglobulin-like receptor, subfamily B, member 4A [Source:MGI Symbol;Acc:MGI:102701]	ENSMUSG00000112148	Resilient-Early
Serpina1d	serine (or cysteine) peptidase inhibitor, clade A, member 1D [Source:MGI Symbol;Acc:MGI:891968]	ENSMUSG00000071177	Sensitive-Late
Oas1a	2'-5' oligoadenylate synthetase 1A [Source:MGI Symbol;Acc:MGI:2180860]	ENSMUSG00000052776	Resilient-Late
H2ac24	H2A clustered histone 24 [Source:MGI Symbol;Acc:MGI:3710573]	ENSMUSG00000094777	Resilient-Early
Birc5	baculoviral IAP repeat-containing 5 [Source:MGI Symbol;Acc:MGI:1203517]	ENSMUSG00000017716	Resilient-Early
Gpr171	G protein-coupled receptor 171 [Source:MGI Symbol;Acc:MGI:2442043]	ENSMUSG00000050075	Intermediate-Early
Jchain	immunoglobulin joining chain [Source:MGI Symbol;Acc:MGI:96493]	ENSMUSG00000067149	Sensitive-Late
Ube2c	ubiquitin-conjugating enzyme E2C [Source:MGI Symbol;Acc:MGI:1915862]	ENSMUSG00000001403	Resilient-Middle
Nr1d2	nuclear receptor subfamily 1, group D, member 2 [Source:MGI Symbol;Acc:MGI:2449205]	ENSMUSG00000021775	Intermediate-Late
Bcan	brevican [Source:MGI Symbol;Acc:MGI:1096385]	ENSMUSG00000004892	Resilient-Early
Arl15	ADP-ribosylation factor-like 15 [Source:MGI Symbol;Acc:MGI:2442308]	ENSMUSG00000042348	Sensitive-Middle
Wfdc17	WAP four-disulfide core domain 17 [Source:MGI Symbol;Acc:MGI:3649773]	ENSMUSG00000069792	Sensitive-Late
Hba-a1	hemoglobin alpha, adult chain 1 [Source:MGI Symbol;Acc:MGI:96015]	ENSMUSG00000069919	Resilient-Early
Rnase6	ribonuclease, RNase A family, 6 [Source:MGI Symbol;Acc:MGI:1925666]	ENSMUSG00000021880	Resilient-Early
Cebpd	CCAAT/enhancer binding protein (C/EBP), delta [Source:MGI Symbol;Acc:MGI:103573]	ENSMUSG00000071637	Sensitive-Early
Hbb-bt	hemoglobin, beta adult t chain [Source:MGI Symbol;Acc:MGI:5474850]	ENSMUSG00000073940	Resilient-Middle
Cox7a1	cytochrome c oxidase subunit 7A1 [Source:MGI Symbol;Acc:MGI:1316714]	ENSMUSG00000074218	Resilient-Early
Ear-ps2	eosinophil-associated, ribonuclease A family, pseudogene 2 [Source:MGI Symbol;Acc:MGI:1890466]	ENSMUSG00000072599	Resilient-Early
Serpina3m	serine (or cysteine) peptidase inhibitor, clade A, member 3M [Source:MGI Symbol;Acc:MGI:98378]	ENSMUSG00000079012	Intermediate-Early
Ifit1	interferon-induced protein with tetratricopeptide repeats 1 [Source:MGI Symbol;Acc:MGI:99450]	ENSMUSG00000034459	Resilient-Early
Myl7	myosin, light polypeptide 7, regulatory [Source:MGI Symbol;Acc:MGI:107495]	ENSMUSG00000020469	Sensitive-Middle
Nppa	natriuretic peptide type A [Source:MGI Symbol;Acc:MGI:97367]	ENSMUSG00000041616	Resilient-Early
Ighg2b	immunoglobulin heavy constant gamma 2B [Source:MGI Symbol;Acc:MGI:96445]	ENSMUSG00000076613	Intermediate-Late
Ighm	immunoglobulin heavy constant mu [Source:MGI Symbol;Acc:MGI:96448]	ENSMUSG00000076617	Sensitive-Early
Iglc2	immunoglobulin lambda constant 2 [Source:MGI Symbol;Acc:MGI:99547]	ENSMUSG00000076937	Intermediate-Early
Krtap17-1	keratin associated protein 17-1 [Source:MGI Symbol;Acc:MGI:1925164]	ENSMUSG00000078252	Sensitive-Early
Cd300lf	CD300 molecule like family member F [Source:MGI Symbol;Acc:MGI:2442359]	ENSMUSG00000047798	Resilient-Early
Pde4b	phosphodiesterase 4B, cAMP specific [Source:MGI Symbol;Acc:MGI:99557]	ENSMUSG00000028525	Sensitive-Early
Klf4	Kruppel-like factor 4 (gut) [Source:MGI Symbol;Acc:MGI:1342287]	ENSMUSG00000003032	Sensitive-Early
Cp	ceruloplasmin [Source:MGI Symbol;Acc:MGI:88476]	ENSMUSG00000003617	Sensitive-Early
Asgr1	asialoglycoprotein receptor 1 [Source:MGI Symbol;Acc:MGI:88081]	ENSMUSG00000020884	Intermediate-Early
Prickle1	prickle planar cell polarity protein 1 [Source:MGI Symbol;Acc:MGI:1916034]	ENSMUSG00000036158	Sensitive-Early
Slpi	secretory leukocyte peptidase inhibitor [Source:MGI Symbol;Acc:MGI:109297]	ENSMUSG00000017002	Sensitive-Early
Fignl1	fidgetin-like 1 [Source:MGI Symbol;Acc:MGI:1890648]	ENSMUSG00000035455	Resilient-Early
Id1	inhibitor of DNA binding 1, HLH protein [Source:MGI Symbol;Acc:MGI:96396]	ENSMUSG00000042745	Resilient-Early
Cst8	cystatin 8 (cystatin-related epididymal spermatogenic) [Source:MGI Symbol;Acc:MGI:107161]	ENSMUSG00000027442	Resilient-Early
Ppp1r14d	protein phosphatase 1, regulatory inhibitor subunit 14D [Source:MGI Symbol;Acc:MGI:1919362]	ENSMUSG00000027317	Intermediate-Early
Mybpc3	myosin binding protein C, cardiac [Source:MGI Symbol;Acc:MGI:102844]	ENSMUSG00000002100	Sensitive-Late
Clec7a	C-type lectin domain family 7, member a [Source:MGI Symbol;Acc:MGI:1861431]	ENSMUSG00000079293	Resilient-Late
Alas2	aminolevulinic acid synthase 2, erythroid [Source:MGI Symbol;Acc:MGI:87990]	ENSMUSG00000025270	Intermediate-Late
Spp1	secreted phosphoprotein 1 [Source:MGI Symbol;Acc:MGI:98389]	ENSMUSG00000029304	Intermediate-Late
Eng	endoglin [Source:MGI Symbol;Acc:MGI:95392]	ENSMUSG00000026814	Resilient-Late
Tpm1	tropomyosin 1, alpha [Source:MGI Symbol;Acc:MGI:98809]	ENSMUSG00000032366	Sensitive-Late
Snca	synuclein, alpha [Source:MGI Symbol;Acc:MGI:1277151]	ENSMUSG00000025889	Intermediate-Late
Plet1	placenta expressed transcript 1 [Source:MGI Symbol;Acc:MGI:1923759]	ENSMUSG00000032068	Resilient-Late
Il1rn	interleukin 1 receptor antagonist [Source:MGI Symbol;Acc:MGI:96547]	ENSMUSG00000026981	Resilient-Early
Timp1	tissue inhibitor of metalloproteinase 1 [Source:MGI Symbol;Acc:MGI:98752]	ENSMUSG00000001131	Sensitive-Early
Piwil4	piwi-like RNA-mediated gene silencing 4 [Source:MGI Symbol;Acc:MGI:3041167]	ENSMUSG00000036912	Resilient-Early
Gm12468	predicted gene 12468 [Source:MGI Symbol;Acc:MGI:3652115]	ENSMUSG00000083985	Resilient-Middle
Gm11531	predicted gene 11531 [Source:MGI Symbol;Acc:MGI:3650260]	ENSMUSG00000075587	Intermediate-Late
Scn5a	sodium channel, voltage-gated, type V, alpha [Source:MGI Symbol;Acc:MGI:98251]	ENSMUSG00000032511	Resilient-Early
Il4i1	interleukin 4 induced 1 [Source:MGI Symbol;Acc:MGI:109552]	ENSMUSG00000074141	Intermediate-Early
Myl1	myosin, light polypeptide 1 [Source:MGI Symbol;Acc:MGI:97269]	ENSMUSG00000061816	Sensitive-Late
Gm12856	predicted gene 12856 [Source:MGI Symbol;Acc:MGI:3649664]	ENSMUSG00000084133	Resilient-Middle
Gm12852	predicted gene 12852 [Source:MGI Symbol;Acc:MGI:3651942]	ENSMUSG00000081733	Intermediate-Late
Bcl3	B cell leukemia/lymphoma 3 [Source:MGI Symbol;Acc:MGI:88140]	ENSMUSG00000053175	Resilient-Early
Bcl11a	B cell CLL/lymphoma 11A (zinc finger protein) [Source:MGI Symbol;Acc:MGI:106190]	ENSMUSG00000000861	Intermediate-Early
Ccl2	chemokine (C-C motif) ligand 2 [Source:MGI Symbol;Acc:MGI:98259]	ENSMUSG00000035385	Sensitive-Early
Ccl12	chemokine (C-C motif) ligand 12 [Source:MGI Symbol;Acc:MGI:108224]	ENSMUSG00000035352	Resilient-Early
Dusp1	dual specificity phosphatase 1 [Source:MGI Symbol;Acc:MGI:105120]	ENSMUSG00000024190	Sensitive-Early
Fcmr	Fc fragment of IgM receptor [Source:MGI Symbol;Acc:MGI:1916419]	ENSMUSG00000042474	Resilient-Early
Cpne5	copine V [Source:MGI Symbol;Acc:MGI:2385908]	ENSMUSG00000024008	Resilient-Early
Rgs2	regulator of G-protein signaling 2 [Source:MGI Symbol;Acc:MGI:1098271]	ENSMUSG00000026360	Resilient-Early
Adam8	a disintegrin and metallopeptidase domain 8 [Source:MGI Symbol;Acc:MGI:107825]	ENSMUSG00000025473	Resilient-Late
F10	coagulation factor X [Source:MGI Symbol;Acc:MGI:103107]	ENSMUSG00000031444	Intermediate-Early
Clk1	CDC-like kinase 1 [Source:MGI Symbol;Acc:MGI:107403]	ENSMUSG00000026034	Resilient-Early
Gm20547	predicted gene 20547 [Source:MGI Symbol;Acc:MGI:5142012]	ENSMUSG00000092511	Sensitive-Early
Cpxm1	carboxypeptidase X 1 (M14 family) [Source:MGI Symbol;Acc:MGI:1934569]	ENSMUSG00000027408	Resilient-Early
Myl4	myosin, light polypeptide 4 [Source:MGI Symbol;Acc:MGI:97267]	ENSMUSG00000061086	Sensitive-Late
Cdca3	cell division cycle associated 3 [Source:MGI Symbol;Acc:MGI:1315198]	ENSMUSG00000023505	Resilient-Middle
Chil1	chitinase-like 1 [Source:MGI Symbol;Acc:MGI:1340899]	ENSMUSG00000064246	Sensitive-Early
Adamts9	a disintegrin-like and metallopeptidase (reprolysin type) with thrombospondin type 1 motif, 9 [Source:MGI Symbol;Acc:MGI:1916320]	ENSMUSG00000030022	Sensitive-Early
Chmp4b	charged multivesicular body protein 4B [Source:MGI Symbol;Acc:MGI:1922858]	ENSMUSG00000038467	Intermediate-Early
Ccl6	chemokine (C-C motif) ligand 6 [Source:MGI Symbol;Acc:MGI:98263]	ENSMUSG00000018927	Sensitive-Early
Tacc3	transforming, acidic coiled-coil containing protein 3 [Source:MGI Symbol;Acc:MGI:1341163]	ENSMUSG00000037313	Resilient-Early
Tnni3	troponin I, cardiac 3 [Source:MGI Symbol;Acc:MGI:98783]	ENSMUSG00000035458	Sensitive-Late
Ccl19	chemokine (C-C motif) ligand 19 [Source:MGI Symbol;Acc:MGI:1346316]	ENSMUSG00000071005	Resilient-Early
Lgals3	lectin, galactose binding, soluble 3 [Source:MGI Symbol;Acc:MGI:96778]	ENSMUSG00000050335	Resilient-Late
Ccnb1	cyclin B1 [Source:MGI Symbol;Acc:MGI:88302]	ENSMUSG00000041431	Intermediate-Middle
Ptgs1	prostaglandin-endoperoxide synthase 1 [Source:MGI Symbol;Acc:MGI:97797]	ENSMUSG00000047250	Intermediate-Early
Noxo1	NADPH oxidase organizer 1 [Source:MGI Symbol;Acc:MGI:1919143]	ENSMUSG00000019320	Sensitive-Early
2200002D01Rik	RIKEN cDNA 2200002D01 gene [Source:MGI Symbol;Acc:MGI:1919525]	ENSMUSG00000030587	Intermediate-Early
Clec4n	C-type lectin domain family 4, member n [Source:MGI Symbol;Acc:MGI:1861231]	ENSMUSG00000023349	Intermediate-Early
Cabp1	calcium binding protein 1 [Source:MGI Symbol;Acc:MGI:1352750]	ENSMUSG00000029544	Resilient-Early
Rad51	RAD51 recombinase [Source:MGI Symbol;Acc:MGI:97890]	ENSMUSG00000027323	Intermediate-Early
Fkbp5	FK506 binding protein 5 [Source:MGI Symbol;Acc:MGI:104670]	ENSMUSG00000024222	Sensitive-Early
Tnfaip3	tumor necrosis factor, alpha-induced protein 3 [Source:MGI Symbol;Acc:MGI:1196377]	ENSMUSG00000019850	Resilient-Early
Tyms	thymidylate synthase [Source:MGI Symbol;Acc:MGI:98878]	ENSMUSG00000025747	Resilient-Early
Ear-ps9	eosinophil-associated, ribonuclease A family, pseudogene 9 [Source:MGI Symbol;Acc:MGI:3528636]	ENSMUSG00000072600	Intermediate-Early
Ms4a7	membrane-spanning 4-domains, subfamily A, member 7 [Source:MGI Symbol;Acc:MGI:1918846]	ENSMUSG00000024672	Resilient-Late
Aoc1	amine oxidase, copper-containing 1 [Source:MGI Symbol;Acc:MGI:1923757]	ENSMUSG00000029811	Sensitive-Late
Ear10	eosinophil-associated, ribonuclease A family, member 10 [Source:MGI Symbol;Acc:MGI:1890464]	ENSMUSG00000090166	Resilient-Early
Muc5b	mucin 5, subtype B, tracheobronchial [Source:MGI Symbol;Acc:MGI:1921430]	ENSMUSG00000066108	Sensitive-Middle
Mybpc2	myosin binding protein C, fast-type [Source:MGI Symbol;Acc:MGI:1336170]	ENSMUSG00000038670	Sensitive-Early
Per1	period circadian clock 1 [Source:MGI Symbol;Acc:MGI:1098283]	ENSMUSG00000020893	Sensitive-Early
Rgs1	regulator of G-protein signaling 1 [Source:MGI Symbol;Acc:MGI:1354694]	ENSMUSG00000026358	Intermediate-Early
Ffar2	free fatty acid receptor 2 [Source:MGI Symbol;Acc:MGI:2441731]	ENSMUSG00000051314	Intermediate-Early
Itih4	inter alpha-trypsin inhibitor, heavy chain 4 [Source:MGI Symbol;Acc:MGI:109536]	ENSMUSG00000021922	Sensitive-Early
Chtf18	CTF18, chromosome transmission fidelity factor 18 [Source:MGI Symbol;Acc:MGI:2384887]	ENSMUSG00000019214	Resilient-Middle
Sema3c	sema domain, immunoglobulin domain (Ig), short basic domain, secreted, (semaphorin) 3C [Source:MGI Symbol;Acc:MGI:107557]	ENSMUSG00000028780	Resilient-Early
Slc16a11	solute carrier family 16 (monocarboxylic acid transporters), member 11 [Source:MGI Symbol;Acc:MGI:2663709]	ENSMUSG00000040938	Intermediate-Early
Cenpf	centromere protein F [Source:MGI Symbol;Acc:MGI:1313302]	ENSMUSG00000026605	Sensitive-Middle
Calm3	calmodulin 3 [Source:MGI Symbol;Acc:MGI:103249]	ENSMUSG00000019370	Resilient-Middle
H2az1	H2A.Z variant histone 1 [Source:MGI Symbol;Acc:MGI:1888388]	ENSMUSG00000037894	Resilient-Middle
Angptl4	angiopoietin-like 4 [Source:MGI Symbol;Acc:MGI:1888999]	ENSMUSG00000002289	Sensitive-Early
Asap2	ArfGAP with SH3 domain, ankyrin repeat and PH domain 2 [Source:MGI Symbol;Acc:MGI:2685438]	ENSMUSG00000052632	Resilient-Late
Tppp3	tubulin polymerization-promoting protein family member 3 [Source:MGI Symbol;Acc:MGI:1915221]	ENSMUSG00000014846	Resilient-Early
Clec4e	C-type lectin domain family 4, member e [Source:MGI Symbol;Acc:MGI:1861232]	ENSMUSG00000030142	Resilient-Early
Tgm1	transglutaminase 1, K polypeptide [Source:MGI Symbol;Acc:MGI:98730]	ENSMUSG00000022218	Intermediate-Early
Gm4761	predicted gene 4761 [Source:MGI Symbol;Acc:MGI:3648855]	ENSMUSG00000096086	Resilient-Late
Igha	immunoglobulin heavy constant alpha [Source:MGI Symbol;Acc:MGI:96444]	ENSMUSG00000095079	Resilient-Late
Rpl31-ps23	ribosomal protein L31, pseudogene 23 [Source:MGI Symbol;Acc:MGI:3648456]	ENSMUSG00000097106	Resilient-Early
Ect2	ect2 oncogene [Source:MGI Symbol;Acc:MGI:95281]	ENSMUSG00000027699	Intermediate-Early
Tnnt2	troponin T2, cardiac [Source:MGI Symbol;Acc:MGI:104597]	ENSMUSG00000026414	Sensitive-Late
Fn1	fibronectin 1 [Source:MGI Symbol;Acc:MGI:95566]	ENSMUSG00000026193	Resilient-Early
Plin4	perilipin 4 [Source:MGI Symbol;Acc:MGI:1929709]	ENSMUSG00000002831	Sensitive-Early
AA986860	expressed sequence AA986860 [Source:MGI Symbol;Acc:MGI:2138143]	ENSMUSG00000042510	Resilient-Early
Lcn2	lipocalin 2 [Source:MGI Symbol;Acc:MGI:96757]	ENSMUSG00000026822	Sensitive-Early
Ighd	immunoglobulin heavy constant delta [Source:MGI Symbol;Acc:MGI:96447]	ENSMUSG00000104213	Intermediate-Early
Sprr2a3	small proline-rich protein 2A3 [Source:MGI Symbol;Acc:MGI:3845028]	ENSMUSG00000074445	Resilient-Middle
Il1r2	interleukin 1 receptor, type II [Source:MGI Symbol;Acc:MGI:96546]	ENSMUSG00000026073	Sensitive-Early
Car3	carbonic anhydrase 3 [Source:MGI Symbol;Acc:MGI:88270]	ENSMUSG00000027559	Sensitive-Early
Clca1	chloride channel accessory 1 [Source:MGI Symbol;Acc:MGI:1346342]	ENSMUSG00000028255	Sensitive-Late
Ltf	lactotransferrin [Source:MGI Symbol;Acc:MGI:96837]	ENSMUSG00000032496	Sensitive-Late
Fam220a	family with sequence similarity 220, member A [Source:MGI Symbol;Acc:MGI:1914488]	ENSMUSG00000083012	Resilient-Middle
Iglc3	immunoglobulin lambda constant 3 [Source:MGI Symbol;Acc:MGI:99886]	ENSMUSG00000105547	Sensitive-Early
S100a14	S100 calcium binding protein A14 [Source:MGI Symbol;Acc:MGI:1913416]	ENSMUSG00000042306	Sensitive-Early
Spon2	spondin 2, extracellular matrix protein [Source:MGI Symbol;Acc:MGI:1923724]	ENSMUSG00000037379	Sensitive-Late
Cxcl10	chemokine (C-X-C motif) ligand 10 [Source:MGI Symbol;Acc:MGI:1352450]	ENSMUSG00000034855	Sensitive-Early
Cxcl1	chemokine (C-X-C motif) ligand 1 [Source:MGI Symbol;Acc:MGI:108068]	ENSMUSG00000029380	Sensitive-Early
Fxyd4	FXYD domain-containing ion transport regulator 4 [Source:MGI Symbol;Acc:MGI:1889005]	ENSMUSG00000004988	Intermediate-Early
Rasgef1a	RasGEF domain family, member 1A [Source:MGI Symbol;Acc:MGI:1917977]	ENSMUSG00000030134	Resilient-Early
Cyp26b1	cytochrome P450, family 26, subfamily b, polypeptide 1 [Source:MGI Symbol;Acc:MGI:2176159]	ENSMUSG00000063415	Intermediate-Middle
P2ry2	purinergic receptor P2Y, G-protein coupled 2 [Source:MGI Symbol;Acc:MGI:105107]	ENSMUSG00000032860	Resilient-Early
Csrp3	cysteine and glycine-rich protein 3 [Source:MGI Symbol;Acc:MGI:1330824]	ENSMUSG00000030470	Sensitive-Late
Col4a1	collagen, type IV, alpha 1 [Source:MGI Symbol;Acc:MGI:88454]	ENSMUSG00000031502	Sensitive-Early
Saa2	serum amyloid A 2 [Source:MGI Symbol;Acc:MGI:98222]	ENSMUSG00000057465	Sensitive-Early
Saa1	serum amyloid A 1 [Source:MGI Symbol;Acc:MGI:98221]	ENSMUSG00000074115	Sensitive-Early
Saa3	serum amyloid A 3 [Source:MGI Symbol;Acc:MGI:98223]	ENSMUSG00000040026	Sensitive-Early
Dbp	D site albumin promoter binding protein [Source:MGI Symbol;Acc:MGI:94866]	ENSMUSG00000059824	Sensitive-Early
Arntl	aryl hydrocarbon receptor nuclear translocator-like [Source:MGI Symbol;Acc:MGI:1096381]	ENSMUSG00000055116	Resilient-Late
Mt1	metallothionein 1 [Source:MGI Symbol;Acc:MGI:97171]	ENSMUSG00000031765	Sensitive-Early
Mvd	mevalonate (diphospho) decarboxylase [Source:MGI Symbol;Acc:MGI:2179327]	ENSMUSG00000006517	Intermediate-Early
Mt2	metallothionein 2 [Source:MGI Symbol;Acc:MGI:97172]	ENSMUSG00000031762	Sensitive-Early
Csrnp1	cysteine-serine-rich nuclear protein 1 [Source:MGI Symbol;Acc:MGI:2387989]	ENSMUSG00000032515	Sensitive-Early
Ptprb	protein tyrosine phosphatase, receptor type, B [Source:MGI Symbol;Acc:MGI:97809]	ENSMUSG00000020154	Intermediate-Middle
Tjp3	tight junction protein 3 [Source:MGI Symbol;Acc:MGI:1351650]	ENSMUSG00000034917	Intermediate-Early
Mbd1	methyl-CpG binding domain protein 1 [Source:MGI Symbol;Acc:MGI:1333811]	ENSMUSG00000024561	Sensitive-Early
Ctla2a	cytotoxic T lymphocyte-associated protein 2 alpha [Source:MGI Symbol;Acc:MGI:88554]	ENSMUSG00000044258	Sensitive-Early
Myh6	myosin, heavy polypeptide 6, cardiac muscle, alpha [Source:MGI Symbol;Acc:MGI:97255]	ENSMUSG00000040752	Sensitive-Late
Myh7	myosin, heavy polypeptide 7, cardiac muscle, beta [Source:MGI Symbol;Acc:MGI:2155600]	ENSMUSG00000053093	Resilient-Early
Nr4a1	nuclear receptor subfamily 4, group A, member 1 [Source:MGI Symbol;Acc:MGI:1352454]	ENSMUSG00000023034	Resilient-Late
Clip4	CAP-GLY domain containing linker protein family, member 4 [Source:MGI Symbol;Acc:MGI:1919100]	ENSMUSG00000024059	Intermediate-Early
Mb	myoglobin [Source:MGI Symbol;Acc:MGI:96922]	ENSMUSG00000018893	Sensitive-Late
Ahsg	alpha-2-HS-glycoprotein [Source:MGI Symbol;Acc:MGI:107189]	ENSMUSG00000022868	Resilient-Early
Nfkbie	nuclear factor of kappa light polypeptide gene enhancer in B cells inhibitor, epsilon [Source:MGI Symbol;Acc:MGI:1194908]	ENSMUSG00000023947	Resilient-Early
		ENSMUSG00000079620	Resilient-Early
