# Supplementary material for: Characterization of ENM Dynamic Dose-Dependent MOA in Lung with Respect to Immune Cells Infiltration
Source: Nanomaterials (Basel). 2022 Jun 13;12(12):2031. doi: 10.3390/nano12122031 (PMC9228743; doi:10.3390/nano12122031)
Supplement: Supplementary file 1 [file nanomaterials-12-02031-s001.zip › Table S4_dynamic_dose_dependent_genes_NM401.xlsx]

## Sheet: Table_S4
Table S4: List of dynamic dose-dependent genes in NM401
symbol	description	ensembleID	label
Tbx2	T-box 2 [Source:MGI Symbol;Acc:MGI:98494]	ENSMUSG00000000093	Resilient-Early
Scpep1	serine carboxypeptidase 1 [Source:MGI Symbol;Acc:MGI:1921867]	ENSMUSG00000000278	Resilient-Late
Bcl6b	B cell CLL/lymphoma 6, member B [Source:MGI Symbol;Acc:MGI:1278332]	ENSMUSG00000000317	Resilient-Middle
Ccl11	chemokine (C-C motif) ligand 11 [Source:MGI Symbol;Acc:MGI:103576]	ENSMUSG00000020676	Sensitive-Early
Sox9	SRY (sex determining region Y)-box 9 [Source:MGI Symbol;Acc:MGI:98371]	ENSMUSG00000000567	Resilient-Middle
Txnrd3	thioredoxin reductase 3 [Source:MGI Symbol;Acc:MGI:2386711]	ENSMUSG00000000811	Intermediate-Middle
Vpreb3	pre-B lymphocyte gene 3 [Source:MGI Symbol;Acc:MGI:98938]	ENSMUSG00000000903	Sensitive-Early
Ccl3	chemokine (C-C motif) ligand 3 [Source:MGI Symbol;Acc:MGI:98260]	ENSMUSG00000000982	Sensitive-Early
Aox1	aldehyde oxidase 1 [Source:MGI Symbol;Acc:MGI:88035]	ENSMUSG00000063558	Sensitive-Early
S100a6	S100 calcium binding protein A6 (calcyclin) [Source:MGI Symbol;Acc:MGI:1339467]	ENSMUSG00000001025	Resilient-Early
Slc13a2	solute carrier family 13 (sodium-dependent dicarboxylate transporter), member 2 [Source:MGI Symbol;Acc:MGI:1276558]	ENSMUSG00000001095	Sensitive-Early
Pcnt	pericentrin (kendrin) [Source:MGI Symbol;Acc:MGI:102722]	ENSMUSG00000001151	Resilient-Early
Mxd1	MAX dimerization protein 1 [Source:MGI Symbol;Acc:MGI:96908]	ENSMUSG00000001156	Resilient-Early
Sema6b	sema domain, transmembrane domain (TM), and cytoplasmic domain, (semaphorin) 6B [Source:MGI Symbol;Acc:MGI:1202889]	ENSMUSG00000001227	Resilient-Early
Cideb	cell death-inducing DNA fragmentation factor, alpha subunit-like effector B [Source:MGI Symbol;Acc:MGI:1270844]	ENSMUSG00000022219	Intermediate-Late
Cyp51	cytochrome P450, family 51 [Source:MGI Symbol;Acc:MGI:106040]	ENSMUSG00000001467	Intermediate-Early
Col1a1	collagen, type I, alpha 1 [Source:MGI Symbol;Acc:MGI:88467]	ENSMUSG00000001506	Sensitive-Early
Itga3	integrin alpha 3 [Source:MGI Symbol;Acc:MGI:96602]	ENSMUSG00000001507	Intermediate-Early
Fkbp10	FK506 binding protein 10 [Source:MGI Symbol;Acc:MGI:104769]	ENSMUSG00000001555	Resilient-Early
Gstt3	glutathione S-transferase, theta 3 [Source:MGI Symbol;Acc:MGI:2143526]	ENSMUSG00000001665	Resilient-Middle
Eef1e1	eukaryotic translation elongation factor 1 epsilon 1 [Source:MGI Symbol;Acc:MGI:1913393]	ENSMUSG00000001707	Sensitive-Early
Cldn15	claudin 15 [Source:MGI Symbol;Acc:MGI:1913103]	ENSMUSG00000001739	Resilient-Early
Naglu	alpha-N-acetylglucosaminidase (Sanfilippo disease IIIB) [Source:MGI Symbol;Acc:MGI:1351641]	ENSMUSG00000001751	Resilient-Late
Aif1l	allograft inflammatory factor 1-like [Source:MGI Symbol;Acc:MGI:1919598]	ENSMUSG00000001864	Sensitive-Early
Ppm1j	protein phosphatase 1J [Source:MGI Symbol;Acc:MGI:1919137]	ENSMUSG00000002228	Intermediate-Middle
Rec8	REC8 meiotic recombination protein [Source:MGI Symbol;Acc:MGI:1929645]	ENSMUSG00000002324	Resilient-Early
Pon1	paraoxonase 1 [Source:MGI Symbol;Acc:MGI:103295]	ENSMUSG00000002588	Sensitive-Early
Axl	AXL receptor tyrosine kinase [Source:MGI Symbol;Acc:MGI:1347244]	ENSMUSG00000002602	Resilient-Middle
Tgfb1	transforming growth factor, beta 1 [Source:MGI Symbol;Acc:MGI:98725]	ENSMUSG00000002603	Sensitive-Middle
Chaf1a	chromatin assembly factor 1, subunit A (p150) [Source:MGI Symbol;Acc:MGI:1351331]	ENSMUSG00000002835	Sensitive-Middle
Pla1a	phospholipase A1 member A [Source:MGI Symbol;Acc:MGI:1934677]	ENSMUSG00000002847	Intermediate-Early
Cyp2f2	cytochrome P450, family 2, subfamily f, polypeptide 2 [Source:MGI Symbol;Acc:MGI:88608]	ENSMUSG00000052974	Sensitive-Early
Inmt	indolethylamine N-methyltransferase [Source:MGI Symbol;Acc:MGI:102963]	ENSMUSG00000003477	Sensitive-Early
Has1	hyaluronan synthase 1 [Source:MGI Symbol;Acc:MGI:106590]	ENSMUSG00000003665	Resilient-Middle
Dnase2a	deoxyribonuclease II alpha [Source:MGI Symbol;Acc:MGI:1329019]	ENSMUSG00000003812	Intermediate-Early
Il7r	interleukin 7 receptor [Source:MGI Symbol;Acc:MGI:96562]	ENSMUSG00000003882	Intermediate-Middle
Gstm1	glutathione S-transferase, mu 1 [Source:MGI Symbol;Acc:MGI:95860]	ENSMUSG00000058135	Sensitive-Early
Col5a3	collagen, type V, alpha 3 [Source:MGI Symbol;Acc:MGI:1858212]	ENSMUSG00000004098	Intermediate-Late
Adh1	alcohol dehydrogenase 1 (class I) [Source:MGI Symbol;Acc:MGI:87921]	ENSMUSG00000074207	Resilient-Early
Kifc2	kinesin family member C2 [Source:MGI Symbol;Acc:MGI:109187]	ENSMUSG00000004187	Sensitive-Early
G6pdx	glucose-6-phosphate dehydrogenase X-linked [Source:MGI Symbol;Acc:MGI:105979]	ENSMUSG00000031400	Resilient-Middle
Cd244a	CD244 molecule A [Source:MGI Symbol;Acc:MGI:109294]	ENSMUSG00000004709	Intermediate-Middle
Adgre1	adhesion G protein-coupled receptor E1 [Source:MGI Symbol;Acc:MGI:106912]	ENSMUSG00000004730	Sensitive-Middle
Grap	GRB2-related adaptor protein [Source:MGI Symbol;Acc:MGI:1918770]	ENSMUSG00000004837	Resilient-Late
Plod3	procollagen-lysine, 2-oxoglutarate 5-dioxygenase 3 [Source:MGI Symbol;Acc:MGI:1347008]	ENSMUSG00000004846	Intermediate-Middle
Mapk13	mitogen-activated protein kinase 13 [Source:MGI Symbol;Acc:MGI:1346864]	ENSMUSG00000004864	Sensitive-Early
Thop1	thimet oligopeptidase 1 [Source:MGI Symbol;Acc:MGI:1354165]	ENSMUSG00000004929	Resilient-Early
Map2k1	mitogen-activated protein kinase kinase 1 [Source:MGI Symbol;Acc:MGI:1346866]	ENSMUSG00000004936	Intermediate-Early
Cstb	cystatin B [Source:MGI Symbol;Acc:MGI:109514]	ENSMUSG00000005054	Intermediate-Early
Sh2b2	SH2B adaptor protein 2 [Source:MGI Symbol;Acc:MGI:1345171]	ENSMUSG00000005057	Sensitive-Early
Cd44	CD44 antigen [Source:MGI Symbol;Acc:MGI:88338]	ENSMUSG00000005087	Resilient-Late
Corin	corin, serine peptidase [Source:MGI Symbol;Acc:MGI:1349451]	ENSMUSG00000005220	Resilient-Late
Fgfr4	fibroblast growth factor receptor 4 [Source:MGI Symbol;Acc:MGI:95525]	ENSMUSG00000005320	Intermediate-Early
Asf1b	anti-silencing function 1B histone chaperone [Source:MGI Symbol;Acc:MGI:1914179]	ENSMUSG00000005470	Sensitive-Middle
Por	P450 (cytochrome) oxidoreductase [Source:MGI Symbol;Acc:MGI:97744]	ENSMUSG00000005514	Sensitive-Early
Igf1r	insulin-like growth factor I receptor [Source:MGI Symbol;Acc:MGI:96433]	ENSMUSG00000005533	Sensitive-Early
Adcy9	adenylate cyclase 9 [Source:MGI Symbol;Acc:MGI:108450]	ENSMUSG00000005580	Resilient-Early
Cabp5	calcium binding protein 5 [Source:MGI Symbol;Acc:MGI:1352746]	ENSMUSG00000005649	Intermediate-Early
Tnfsf14	tumor necrosis factor (ligand) superfamily, member 14 [Source:MGI Symbol;Acc:MGI:1355317]	ENSMUSG00000005824	Resilient-Early
Pth1r	parathyroid hormone 1 receptor [Source:MGI Symbol;Acc:MGI:97801]	ENSMUSG00000032492	Resilient-Middle
Ctsb	cathepsin B [Source:MGI Symbol;Acc:MGI:88561]	ENSMUSG00000021939	Intermediate-Late
Epor	erythropoietin receptor [Source:MGI Symbol;Acc:MGI:95408]	ENSMUSG00000006235	Intermediate-Early
Upk1a	uroplakin 1A [Source:MGI Symbol;Acc:MGI:98911]	ENSMUSG00000006313	Intermediate-Late
Crip1	cysteine-rich protein 1 (intestinal) [Source:MGI Symbol;Acc:MGI:88501]	ENSMUSG00000006360	Resilient-Early
Srm	spermidine synthase [Source:MGI Symbol;Acc:MGI:102690]	ENSMUSG00000006442	Sensitive-Early
Orm3	orosomucoid 3 [Source:MGI Symbol;Acc:MGI:97445]	ENSMUSG00000028359	Resilient-Middle
Cdt1	chromatin licensing and DNA replication factor 1 [Source:MGI Symbol;Acc:MGI:1914427]	ENSMUSG00000006585	Sensitive-Middle
Tcf23	transcription factor 23 [Source:MGI Symbol;Acc:MGI:1934960]	ENSMUSG00000006642	Resilient-Early
Saa4	serum amyloid A 4 [Source:MGI Symbol;Acc:MGI:98224]	ENSMUSG00000040017	Sensitive-Middle
Saa3	serum amyloid A 3 [Source:MGI Symbol;Acc:MGI:98223]	ENSMUSG00000040026	Sensitive-Early
Krt23	keratin 23 [Source:MGI Symbol;Acc:MGI:2148866]	ENSMUSG00000006777	Resilient-Early
Akr1b7	aldo-keto reductase family 1, member B7 [Source:MGI Symbol;Acc:MGI:101918]	ENSMUSG00000052131	Resilient-Early
Tcap	titin-cap [Source:MGI Symbol;Acc:MGI:1330233]	ENSMUSG00000007877	Resilient-Late
Carhsp1	calcium regulated heat stable protein 1 [Source:MGI Symbol;Acc:MGI:1196368]	ENSMUSG00000008393	Resilient-Early
Tbx1	T-box 1 [Source:MGI Symbol;Acc:MGI:98493]	ENSMUSG00000009097	Resilient-Early
Timp1	tissue inhibitor of metalloproteinase 1 [Source:MGI Symbol;Acc:MGI:98752]	ENSMUSG00000001131	Sensitive-Early
St6galnac1	ST6 (alpha-N-acetyl-neuraminyl-2,3-beta-galactosyl-1,3)-N-acetylgalactosaminide alpha-2,6-sialyltransferase 1 [Source:MGI Symbol;Acc:MGI:1341826]	ENSMUSG00000009588	Intermediate-Early
Taf7l	TATA-box binding protein associated factor 7 like [Source:MGI Symbol;Acc:MGI:1921719]	ENSMUSG00000009596	Resilient-Middle
G0s2	G0/G1 switch gene 2 [Source:MGI Symbol;Acc:MGI:1316737]	ENSMUSG00000009633	Resilient-Late
Fxyd5	FXYD domain-containing ion transport regulator 5 [Source:MGI Symbol;Acc:MGI:1201785]	ENSMUSG00000009687	Sensitive-Middle
Slc3a2	solute carrier family 3 (activators of dibasic and neutral amino acid transport), member 2 [Source:MGI Symbol;Acc:MGI:96955]	ENSMUSG00000010095	Resilient-Early
Tmigd3	transmembrane and immunoglobulin domain containing 3 [Source:MGI Symbol;Acc:MGI:5604098]	ENSMUSG00000074344	Resilient-Early
Tnfrsf13b	tumor necrosis factor receptor superfamily, member 13b [Source:MGI Symbol;Acc:MGI:1889411]	ENSMUSG00000010142	Resilient-Early
Wnt2	wingless-type MMTV integration site family, member 2 [Source:MGI Symbol;Acc:MGI:98954]	ENSMUSG00000010797	Intermediate-Early
Kdelr3	KDEL (Lys-Asp-Glu-Leu) endoplasmic reticulum protein retention receptor 3 [Source:MGI Symbol;Acc:MGI:2145953]	ENSMUSG00000010830	Sensitive-Early
Slc5a1	solute carrier family 5 (sodium/glucose cotransporter), member 1 [Source:MGI Symbol;Acc:MGI:107678]	ENSMUSG00000011034	Sensitive-Late
Dhdh	dihydrodiol dehydrogenase (dimeric) [Source:MGI Symbol;Acc:MGI:1919005]	ENSMUSG00000011382	Sensitive-Middle
Gstm2	glutathione S-transferase, mu 2 [Source:MGI Symbol;Acc:MGI:95861]	ENSMUSG00000040562	Resilient-Early
Tmem167	transmembrane protein 167 [Source:MGI Symbol;Acc:MGI:1913324]	ENSMUSG00000012422	Intermediate-Early
Kif11	kinesin family member 11 [Source:MGI Symbol;Acc:MGI:1098231]	ENSMUSG00000012443	Sensitive-Middle
Atp6v0d1	ATPase, H+ transporting, lysosomal V0 subunit D1 [Source:MGI Symbol;Acc:MGI:1201778]	ENSMUSG00000013160	Resilient-Middle
Bcas1	breast carcinoma amplified sequence 1 [Source:MGI Symbol;Acc:MGI:1924210]	ENSMUSG00000013523	Resilient-Early
Tnfaip8l2	tumor necrosis factor, alpha-induced protein 8-like 2 [Source:MGI Symbol;Acc:MGI:1917019]	ENSMUSG00000013707	Resilient-Late
Klra8	killer cell lectin-like receptor, subfamily A, member 8 [Source:MGI Symbol;Acc:MGI:102968]	ENSMUSG00000089727	Intermediate-Early
Csf1	colony stimulating factor 1 (macrophage) [Source:MGI Symbol;Acc:MGI:1339753]	ENSMUSG00000014599	Resilient-Early
Gata2	GATA binding protein 2 [Source:MGI Symbol;Acc:MGI:95662]	ENSMUSG00000015053	Sensitive-Late
Aldh1a3	aldehyde dehydrogenase family 1, subfamily A3 [Source:MGI Symbol;Acc:MGI:1861722]	ENSMUSG00000015134	Sensitive-Early
Casd1	CAS1 domain containing 1 [Source:MGI Symbol;Acc:MGI:2384865]	ENSMUSG00000015189	Resilient-Middle
Mmp13	matrix metallopeptidase 13 [Source:MGI Symbol;Acc:MGI:1340026]	ENSMUSG00000050578	Intermediate-Late
Sash1	SAM and SH3 domain containing 1 [Source:MGI Symbol;Acc:MGI:1917347]	ENSMUSG00000015305	Sensitive-Middle
Slc39a1	solute carrier family 39 (zinc transporter), member 1 [Source:MGI Symbol;Acc:MGI:1353474]	ENSMUSG00000052310	Resilient-Early
Cybb	cytochrome b-245, beta polypeptide [Source:MGI Symbol;Acc:MGI:88574]	ENSMUSG00000015340	Intermediate-Late
Pcolce2	procollagen C-endopeptidase enhancer 2 [Source:MGI Symbol;Acc:MGI:1923727]	ENSMUSG00000015354	Sensitive-Early
Plxnd1	plexin D1 [Source:MGI Symbol;Acc:MGI:2154244]	ENSMUSG00000030123	Resilient-Early
Ctsk	cathepsin K [Source:MGI Symbol;Acc:MGI:107823]	ENSMUSG00000028111	Sensitive-Early
Arnt	aryl hydrocarbon receptor nuclear translocator [Source:MGI Symbol;Acc:MGI:88071]	ENSMUSG00000015522	Resilient-Middle
Ctss	cathepsin S [Source:MGI Symbol;Acc:MGI:107341]	ENSMUSG00000038642	Sensitive-Middle
Lpl	lipoprotein lipase [Source:MGI Symbol;Acc:MGI:96820]	ENSMUSG00000015568	Intermediate-Late
Lbp	lipopolysaccharide binding protein [Source:MGI Symbol;Acc:MGI:1098776]	ENSMUSG00000016024	Resilient-Late
Ctsz	cathepsin Z [Source:MGI Symbol;Acc:MGI:1891190]	ENSMUSG00000016256	Sensitive-Early
Slc25a5	solute carrier family 25 (mitochondrial carrier, adenine nucleotide translocator), member 5 [Source:MGI Symbol;Acc:MGI:1353496]	ENSMUSG00000016319	Sensitive-Early
Krt42	keratin 42 [Source:MGI Symbol;Acc:MGI:1915489]	ENSMUSG00000053654	Sensitive-Early
Stac2	SH3 and cysteine rich domain 2 [Source:MGI Symbol;Acc:MGI:2144518]	ENSMUSG00000017400	Sensitive-Late
Cyba	cytochrome b-245, alpha polypeptide [Source:MGI Symbol;Acc:MGI:1316658]	ENSMUSG00000006519	Intermediate-Middle
Timp2	tissue inhibitor of metalloproteinase 2 [Source:MGI Symbol;Acc:MGI:98753]	ENSMUSG00000017466	Intermediate-Early
Igfbp4	insulin-like growth factor binding protein 4 [Source:MGI Symbol;Acc:MGI:96439]	ENSMUSG00000017493	Resilient-Early
Ada	adenosine deaminase [Source:MGI Symbol;Acc:MGI:87916]	ENSMUSG00000017697	Resilient-Early
Serinc3	serine incorporator 3 [Source:MGI Symbol;Acc:MGI:1349457]	ENSMUSG00000017707	Resilient-Early
Mmp9	matrix metallopeptidase 9 [Source:MGI Symbol;Acc:MGI:97011]	ENSMUSG00000017737	Resilient-Early
Rac3	Rac family small GTPase 3 [Source:MGI Symbol;Acc:MGI:2180784]	ENSMUSG00000018012	Intermediate-Early
Vmp1	vacuole membrane protein 1 [Source:MGI Symbol;Acc:MGI:1923159]	ENSMUSG00000018171	Resilient-Early
Kpna2	karyopherin (importin) alpha 2 [Source:MGI Symbol;Acc:MGI:103561]	ENSMUSG00000018362	Resilient-Early
Nos2	nitric oxide synthase 2, inducible [Source:MGI Symbol;Acc:MGI:97361]	ENSMUSG00000020826	Sensitive-Early
Adora2b	adenosine A2b receptor [Source:MGI Symbol;Acc:MGI:99403]	ENSMUSG00000018500	Sensitive-Early
Pdlim4	PDZ and LIM domain 4 [Source:MGI Symbol;Acc:MGI:1353470]	ENSMUSG00000020388	Resilient-Early
Mmp8	matrix metallopeptidase 8 [Source:MGI Symbol;Acc:MGI:1202395]	ENSMUSG00000005800	Sensitive-Early
Wwc1	WW, C2 and coiled-coil domain containing 1 [Source:MGI Symbol;Acc:MGI:2388637]	ENSMUSG00000018849	Sensitive-Early
Ccl4	chemokine (C-C motif) ligand 4 [Source:MGI Symbol;Acc:MGI:98261]	ENSMUSG00000018930	Sensitive-Early
Plod1	procollagen-lysine, 2-oxoglutarate 5-dioxygenase 1 [Source:MGI Symbol;Acc:MGI:99907]	ENSMUSG00000019055	Sensitive-Middle
Aldh3a1	aldehyde dehydrogenase family 3, subfamily A1 [Source:MGI Symbol;Acc:MGI:1353451]	ENSMUSG00000019102	Sensitive-Middle
Ccl9	chemokine (C-C motif) ligand 9 [Source:MGI Symbol;Acc:MGI:104533]	ENSMUSG00000019122	Sensitive-Middle
Dpep1	dipeptidase 1 [Source:MGI Symbol;Acc:MGI:94917]	ENSMUSG00000019278	Sensitive-Middle
Grb7	growth factor receptor bound protein 7 [Source:MGI Symbol;Acc:MGI:102683]	ENSMUSG00000019312	Intermediate-Early
Gdpd2	glycerophosphodiester phosphodiesterase domain containing 2 [Source:MGI Symbol;Acc:MGI:1918834]	ENSMUSG00000019359	Resilient-Early
Cops3	COP9 signalosome subunit 3 [Source:MGI Symbol;Acc:MGI:1349409]	ENSMUSG00000019373	Resilient-Early
Zkscan1	zinc finger with KRAB and SCAN domains 1 [Source:MGI Symbol;Acc:MGI:1921820]	ENSMUSG00000029729	Intermediate-Middle
Fbxo5	F-box protein 5 [Source:MGI Symbol;Acc:MGI:1914391]	ENSMUSG00000019773	Sensitive-Middle
Rab32	RAB32, member RAS oncogene family [Source:MGI Symbol;Acc:MGI:1915094]	ENSMUSG00000019832	Intermediate-Middle
Ddo	D-aspartate oxidase [Source:MGI Symbol;Acc:MGI:1925528]	ENSMUSG00000063428	Resilient-Early
Fabp7	fatty acid binding protein 7, brain [Source:MGI Symbol;Acc:MGI:101916]	ENSMUSG00000019874	Resilient-Late
Fam162b	family with sequence similarity 162, member B [Source:MGI Symbol;Acc:MGI:1924546]	ENSMUSG00000019909	Resilient-Early
Kitl	kit ligand [Source:MGI Symbol;Acc:MGI:96974]	ENSMUSG00000019966	Sensitive-Middle
Arg1	arginase, liver [Source:MGI Symbol;Acc:MGI:88070]	ENSMUSG00000019987	Sensitive-Middle
Ifngr1	interferon gamma receptor 1 [Source:MGI Symbol;Acc:MGI:107655]	ENSMUSG00000020009	Resilient-Middle
Ntn4	netrin 4 [Source:MGI Symbol;Acc:MGI:1888978]	ENSMUSG00000020019	Sensitive-Middle
Tcp11l2	t-complex 11 (mouse) like 2 [Source:MGI Symbol;Acc:MGI:2444679]	ENSMUSG00000020034	Resilient-Early
Hkdc1	hexokinase domain containing 1 [Source:MGI Symbol;Acc:MGI:2384910]	ENSMUSG00000020080	Resilient-Late
Ppa1	pyrophosphatase (inorganic) 1 [Source:MGI Symbol;Acc:MGI:97831]	ENSMUSG00000020089	Sensitive-Early
Ddit4	DNA-damage-inducible transcript 4 [Source:MGI Symbol;Acc:MGI:1921997]	ENSMUSG00000020108	Resilient-Middle
Pno1	partner of NOB1 homolog [Source:MGI Symbol;Acc:MGI:1913499]	ENSMUSG00000020116	Intermediate-Early
Plek	pleckstrin [Source:MGI Symbol;Acc:MGI:1860485]	ENSMUSG00000020120	Intermediate-Late
Gabrp	gamma-aminobutyric acid (GABA) A receptor, pi [Source:MGI Symbol;Acc:MGI:2387597]	ENSMUSG00000020159	Resilient-Middle
Osbpl5	oxysterol binding protein-like 5 [Source:MGI Symbol;Acc:MGI:1930265]	ENSMUSG00000037606	Intermediate-Middle
Fgf18	fibroblast growth factor 18 [Source:MGI Symbol;Acc:MGI:1277980]	ENSMUSG00000057967	Resilient-Late
Gfpt2	glutamine fructose-6-phosphate transaminase 2 [Source:MGI Symbol;Acc:MGI:1338883]	ENSMUSG00000020363	Intermediate-Early
Ube2b	ubiquitin-conjugating enzyme E2B [Source:MGI Symbol;Acc:MGI:102944]	ENSMUSG00000020390	Resilient-Middle
Itk	IL2 inducible T cell kinase [Source:MGI Symbol;Acc:MGI:96621]	ENSMUSG00000020395	Resilient-Early
Igfbp3	insulin-like growth factor binding protein 3 [Source:MGI Symbol;Acc:MGI:96438]	ENSMUSG00000020427	Sensitive-Early
Efemp1	epidermal growth factor-containing fibulin-like extracellular matrix protein 1 [Source:MGI Symbol;Acc:MGI:1339998]	ENSMUSG00000020467	Intermediate-Early
Efcab10	EF-hand calcium binding domain 10 [Source:MGI Symbol;Acc:MGI:1922290]	ENSMUSG00000020562	Intermediate-Middle
Nampt	nicotinamide phosphoribosyltransferase [Source:MGI Symbol;Acc:MGI:1929865]	ENSMUSG00000020572	Resilient-Early
Tspan13	tetraspanin 13 [Source:MGI Symbol;Acc:MGI:1913359]	ENSMUSG00000020577	Intermediate-Early
Nrcam	neuronal cell adhesion molecule [Source:MGI Symbol;Acc:MGI:104750]	ENSMUSG00000020598	Sensitive-Middle
Fkbp1b	FK506 binding protein 1b [Source:MGI Symbol;Acc:MGI:1336205]	ENSMUSG00000020635	Resilient-Early
Rrm2	ribonucleotide reductase M2 [Source:MGI Symbol;Acc:MGI:98181]	ENSMUSG00000020649	Sensitive-Middle
Ccl7	chemokine (C-C motif) ligand 7 [Source:MGI Symbol;Acc:MGI:99512]	ENSMUSG00000035373	Sensitive-Early
Tekt1	tektin 1 [Source:MGI Symbol;Acc:MGI:1333819]	ENSMUSG00000020799	Sensitive-Late
Pimreg	PICALM interacting mitotic regulator [Source:MGI Symbol;Acc:MGI:1924434]	ENSMUSG00000020808	Intermediate-Early
Doc2b	double C2, beta [Source:MGI Symbol;Acc:MGI:1100497]	ENSMUSG00000020848	Resilient-Early
Abcc3	ATP-binding cassette, sub-family C (CFTR/MRP), member 3 [Source:MGI Symbol;Acc:MGI:1923658]	ENSMUSG00000020865	Intermediate-Late
Lrrc59	leucine rich repeat containing 59 [Source:MGI Symbol;Acc:MGI:2138133]	ENSMUSG00000020869	Sensitive-Early
Pik3r5	phosphoinositide-3-kinase regulatory subunit 5 [Source:MGI Symbol;Acc:MGI:2443588]	ENSMUSG00000020901	Intermediate-Middle
Serpina3n	serine (or cysteine) peptidase inhibitor, clade A, member 3N [Source:MGI Symbol;Acc:MGI:105045]	ENSMUSG00000021091	Sensitive-Early
Hif1a	hypoxia inducible factor 1, alpha subunit [Source:MGI Symbol;Acc:MGI:106918]	ENSMUSG00000021109	Intermediate-Early
Arg2	arginase type II [Source:MGI Symbol;Acc:MGI:1330806]	ENSMUSG00000021125	Sensitive-Early
Pcnx	pecanex homolog [Source:MGI Symbol;Acc:MGI:1891924]	ENSMUSG00000021140	Intermediate-Middle
Lgmn	legumain [Source:MGI Symbol;Acc:MGI:1330838]	ENSMUSG00000021190	Intermediate-Middle
Fos	FBJ osteosarcoma oncogene [Source:MGI Symbol;Acc:MGI:95574]	ENSMUSG00000021250	Intermediate-Late
Aoah	acyloxyacyl hydrolase [Source:MGI Symbol;Acc:MGI:1350928]	ENSMUSG00000021322	Intermediate-Middle
Edn1	endothelin 1 [Source:MGI Symbol;Acc:MGI:95283]	ENSMUSG00000021367	Resilient-Early
Ogn	osteoglycin [Source:MGI Symbol;Acc:MGI:109278]	ENSMUSG00000021390	Intermediate-Early
Ripk1	receptor (TNFRSF)-interacting serine-threonine kinase 1 [Source:MGI Symbol;Acc:MGI:108212]	ENSMUSG00000021408	Resilient-Early
Gadd45g	growth arrest and DNA-damage-inducible 45 gamma [Source:MGI Symbol;Acc:MGI:1346325]	ENSMUSG00000021453	Intermediate-Early
Ctsl	cathepsin L [Source:MGI Symbol;Acc:MGI:88564]	ENSMUSG00000021477	Resilient-Late
Prxl2c	peroxiredoxin like 2C [Source:MGI Symbol;Acc:MGI:1913379]	ENSMUSG00000021482	Resilient-Middle
Tppp	tubulin polymerization promoting protein [Source:MGI Symbol;Acc:MGI:1920198]	ENSMUSG00000021573	Resilient-Early
Glrx	glutaredoxin [Source:MGI Symbol;Acc:MGI:2135625]	ENSMUSG00000021591	Sensitive-Early
Ckmt2	creatine kinase, mitochondrial 2 [Source:MGI Symbol;Acc:MGI:1923972]	ENSMUSG00000021622	Resilient-Late
Ak6	adenylate kinase 6 [Source:MGI Symbol;Acc:MGI:5510732]	ENSMUSG00000078941	Resilient-Early
Hexb	hexosaminidase B [Source:MGI Symbol;Acc:MGI:96074]	ENSMUSG00000021665	Resilient-Late
Emb	embigin [Source:MGI Symbol;Acc:MGI:95321]	ENSMUSG00000021728	Sensitive-Middle
Atxn7	ataxin 7 [Source:MGI Symbol;Acc:MGI:2179277]	ENSMUSG00000021738	Resilient-Early
Plau	plasminogen activator, urokinase [Source:MGI Symbol;Acc:MGI:97611]	ENSMUSG00000021822	Intermediate-Middle
Rnase10	ribonuclease, RNase A family, 10 (non-active) [Source:MGI Symbol;Acc:MGI:1922269]	ENSMUSG00000021872	Intermediate-Early
Rnase4	ribonuclease, RNase A family 4 [Source:MGI Symbol;Acc:MGI:1926217]	ENSMUSG00000021876	Sensitive-Early
Dnah12	dynein, axonemal, heavy chain 12 [Source:MGI Symbol;Acc:MGI:107720]	ENSMUSG00000021879	Resilient-Middle
Tasor	transcription activation suppressor [Source:MGI Symbol;Acc:MGI:1921694]	ENSMUSG00000040651	Intermediate-Middle
Rnaseh2b	ribonuclease H2, subunit B [Source:MGI Symbol;Acc:MGI:1914403]	ENSMUSG00000021932	Resilient-Middle
Pinx1	PIN2/TERF1 interacting, telomerase inhibitor 1 [Source:MGI Symbol;Acc:MGI:1919650]	ENSMUSG00000021958	Resilient-Early
Ska3	spindle and kinetochore associated complex subunit 3 [Source:MGI Symbol;Acc:MGI:3041235]	ENSMUSG00000021965	Intermediate-Middle
Zc3h13	zinc finger CCCH type containing 13 [Source:MGI Symbol;Acc:MGI:1914552]	ENSMUSG00000022000	Intermediate-Middle
Pbk	PDZ binding kinase [Source:MGI Symbol;Acc:MGI:1289156]	ENSMUSG00000022033	Sensitive-Late
Esco2	establishment of sister chromatid cohesion N-acetyltransferase 2 [Source:MGI Symbol;Acc:MGI:1919238]	ENSMUSG00000022034	Sensitive-Middle
Clu	clusterin [Source:MGI Symbol;Acc:MGI:88423]	ENSMUSG00000022037	Resilient-Early
Dpysl2	dihydropyrimidinase-like 2 [Source:MGI Symbol;Acc:MGI:1349763]	ENSMUSG00000022048	Resilient-Early
Loxl2	lysyl oxidase-like 2 [Source:MGI Symbol;Acc:MGI:2137913]	ENSMUSG00000034205	Sensitive-Early
Gfra2	glial cell line derived neurotrophic factor family receptor alpha 2 [Source:MGI Symbol;Acc:MGI:1195462]	ENSMUSG00000022103	Resilient-Early
Acod1	aconitate decarboxylase 1 [Source:MGI Symbol;Acc:MGI:103206]	ENSMUSG00000022126	Sensitive-Early
Osmr	oncostatin M receptor [Source:MGI Symbol;Acc:MGI:1330819]	ENSMUSG00000022146	Intermediate-Early
Slc7a8	solute carrier family 7 (cationic amino acid transporter, y+ system), member 8 [Source:MGI Symbol;Acc:MGI:1355323]	ENSMUSG00000022180	Sensitive-Early
C6	complement component 6 [Source:MGI Symbol;Acc:MGI:88233]	ENSMUSG00000022181	Resilient-Early
Psmb5	proteasome (prosome, macropain) subunit, beta type 5 [Source:MGI Symbol;Acc:MGI:1194513]	ENSMUSG00000022193	Resilient-Early
Sdc2	syndecan 2 [Source:MGI Symbol;Acc:MGI:1349165]	ENSMUSG00000022261	Resilient-Early
Shcbp1	Shc SH2-domain binding protein 1 [Source:MGI Symbol;Acc:MGI:1338802]	ENSMUSG00000022322	Sensitive-Early
Adcy8	adenylate cyclase 8 [Source:MGI Symbol;Acc:MGI:1341110]	ENSMUSG00000022376	Resilient-Early
Nfam1	Nfat activating molecule with ITAM motif 1 [Source:MGI Symbol;Acc:MGI:1921289]	ENSMUSG00000058099	Intermediate-Middle
Slc38a2	solute carrier family 38, member 2 [Source:MGI Symbol;Acc:MGI:1915010]	ENSMUSG00000022462	Resilient-Early
Litaf	LPS-induced TN factor [Source:MGI Symbol;Acc:MGI:1929512]	ENSMUSG00000022500	Sensitive-Early
Hes1	hes family bHLH transcription factor 1 [Source:MGI Symbol;Acc:MGI:104853]	ENSMUSG00000022528	Intermediate-Middle
Mefv	Mediterranean fever [Source:MGI Symbol;Acc:MGI:1859396]	ENSMUSG00000022534	Sensitive-Early
Grina	glutamate receptor, ionotropic, N-methyl D-aspartate-associated protein 1 (glutamate binding) [Source:MGI Symbol;Acc:MGI:1913418]	ENSMUSG00000022564	Resilient-Early
Ly6g	lymphocyte antigen 6 complex, locus G [Source:MGI Symbol;Acc:MGI:109440]	ENSMUSG00000022582	Sensitive-Early
Lypd2	Ly6/Plaur domain containing 2 [Source:MGI Symbol;Acc:MGI:1915561]	ENSMUSG00000022595	Intermediate-Early
Nectin3	nectin cell adhesion molecule 3 [Source:MGI Symbol;Acc:MGI:1930171]	ENSMUSG00000022656	Resilient-Early
Mcm4	minichromosome maintenance complex component 4 [Source:MGI Symbol;Acc:MGI:103199]	ENSMUSG00000022673	Resilient-Middle
Snai2	snail family zinc finger 2 [Source:MGI Symbol;Acc:MGI:1096393]	ENSMUSG00000022676	Intermediate-Early
Spag6l	sperm associated antigen 6-like [Source:MGI Symbol;Acc:MGI:1354388]	ENSMUSG00000022783	Intermediate-Middle
Popdc2	popeye domain containing 2 [Source:MGI Symbol;Acc:MGI:1930150]	ENSMUSG00000022803	Resilient-Late
Klhl24	kelch-like 24 [Source:MGI Symbol;Acc:MGI:1923035]	ENSMUSG00000062901	Resilient-Early
Hcls1	hematopoietic cell specific Lyn substrate 1 [Source:MGI Symbol;Acc:MGI:104568]	ENSMUSG00000022831	Sensitive-Late
Fetub	fetuin beta [Source:MGI Symbol;Acc:MGI:1890221]	ENSMUSG00000022871	Intermediate-Late
Clic6	chloride intracellular channel 6 [Source:MGI Symbol;Acc:MGI:2146607]	ENSMUSG00000022949	Resilient-Middle
Zfp641	zinc finger protein 641 [Source:MGI Symbol;Acc:MGI:2442788]	ENSMUSG00000022987	Sensitive-Middle
Wnt1	wingless-type MMTV integration site family, member 1 [Source:MGI Symbol;Acc:MGI:98953]	ENSMUSG00000022997	Sensitive-Early
Racgap1	Rac GTPase-activating protein 1 [Source:MGI Symbol;Acc:MGI:1349423]	ENSMUSG00000023015	Sensitive-Late
Krt79	keratin 79 [Source:MGI Symbol;Acc:MGI:2385030]	ENSMUSG00000061397	Resilient-Early
Krt18	keratin 18 [Source:MGI Symbol;Acc:MGI:96692]	ENSMUSG00000023043	Resilient-Middle
Igfbp6	insulin-like growth factor binding protein 6 [Source:MGI Symbol;Acc:MGI:96441]	ENSMUSG00000023046	Sensitive-Early
Cdkn1a	cyclin-dependent kinase inhibitor 1A (P21) [Source:MGI Symbol;Acc:MGI:104556]	ENSMUSG00000023067	Sensitive-Early
Cxcl13	chemokine (C-X-C motif) ligand 13 [Source:MGI Symbol;Acc:MGI:1888499]	ENSMUSG00000023078	Sensitive-Early
Gzma	granzyme A [Source:MGI Symbol;Acc:MGI:109266]	ENSMUSG00000023132	Intermediate-Early
Krt8	keratin 8 [Source:MGI Symbol;Acc:MGI:96705]	ENSMUSG00000049382	Resilient-Middle
Gcm1	glial cells missing homolog 1 [Source:MGI Symbol;Acc:MGI:108045]	ENSMUSG00000023333	Intermediate-Early
Wfdc1	WAP four-disulfide core domain 1 [Source:MGI Symbol;Acc:MGI:1915116]	ENSMUSG00000023336	Resilient-Early
Sgo1	shugoshin 1 [Source:MGI Symbol;Acc:MGI:1919665]	ENSMUSG00000023940	Sensitive-Early
Rsph9	radial spoke head 9 homolog (Chlamydomonas) [Source:MGI Symbol;Acc:MGI:1922814]	ENSMUSG00000023966	Resilient-Early
Bysl	bystin-like [Source:MGI Symbol;Acc:MGI:1858419]	ENSMUSG00000023988	Intermediate-Early
Trem2	triggering receptor expressed on myeloid cells 2 [Source:MGI Symbol;Acc:MGI:1913150]	ENSMUSG00000023992	Sensitive-Late
Eif2ak2	eukaryotic translation initiation factor 2-alpha kinase 2 [Source:MGI Symbol;Acc:MGI:1353449]	ENSMUSG00000024079	Sensitive-Middle
Cyp1b1	cytochrome P450, family 1, subfamily b, polypeptide 1 [Source:MGI Symbol;Acc:MGI:88590]	ENSMUSG00000024087	Resilient-Middle
Jpt2	Jupiter microtubule associated homolog 2 [Source:MGI Symbol;Acc:MGI:1196260]	ENSMUSG00000024165	Resilient-Early
Bak1	BCL2-antagonist/killer 1 [Source:MGI Symbol;Acc:MGI:1097161]	ENSMUSG00000057789	Sensitive-Late
Mapre2	microtubule-associated protein, RP/EB family, member 2 [Source:MGI Symbol;Acc:MGI:106271]	ENSMUSG00000024277	Sensitive-Middle
Lims2	LIM and senescent cell antigen like domains 2 [Source:MGI Symbol;Acc:MGI:2385067]	ENSMUSG00000024395	Sensitive-Middle
Lmnb1	lamin B1 [Source:MGI Symbol;Acc:MGI:96795]	ENSMUSG00000024590	Sensitive-Early
Ms4a6d	membrane-spanning 4-domains, subfamily A, member 6D [Source:MGI Symbol;Acc:MGI:1916024]	ENSMUSG00000024679	Sensitive-Early
Ms4a8a	membrane-spanning 4-domains, subfamily A, member 8A [Source:MGI Symbol;Acc:MGI:1927657]	ENSMUSG00000024730	Sensitive-Late
Ccdc86	coiled-coil domain containing 86 [Source:MGI Symbol;Acc:MGI:1277220]	ENSMUSG00000024732	Resilient-Early
Slc15a3	solute carrier family 15, member 3 [Source:MGI Symbol;Acc:MGI:1929691]	ENSMUSG00000024737	Sensitive-Middle
Aldh1a7	aldehyde dehydrogenase family 1, subfamily A7 [Source:MGI Symbol;Acc:MGI:1347050]	ENSMUSG00000024747	Resilient-Early
Cdca5	cell division cycle associated 5 [Source:MGI Symbol;Acc:MGI:1915099]	ENSMUSG00000024791	Sensitive-Middle
Il33	interleukin 33 [Source:MGI Symbol;Acc:MGI:1924375]	ENSMUSG00000024810	Sensitive-Early
Smarca2	SWI/SNF related, matrix associated, actin dependent regulator of chromatin, subfamily a, member 2 [Source:MGI Symbol;Acc:MGI:99603]	ENSMUSG00000024921	Intermediate-Early
Plaat3	phospholipase A and acyltransferase 3 [Source:MGI Symbol;Acc:MGI:2179715]	ENSMUSG00000060675	Sensitive-Early
Hells	helicase, lymphoid specific [Source:MGI Symbol;Acc:MGI:106209]	ENSMUSG00000025001	Sensitive-Early
Aldh18a1	aldehyde dehydrogenase 18 family, member A1 [Source:MGI Symbol;Acc:MGI:1888908]	ENSMUSG00000025007	Sensitive-Middle
Hexa	hexosaminidase A [Source:MGI Symbol;Acc:MGI:96073]	ENSMUSG00000025232	Resilient-Early
Cyp2e1	cytochrome P450, family 2, subfamily e, polypeptide 1 [Source:MGI Symbol;Acc:MGI:88607]	ENSMUSG00000025479	Intermediate-Early
Cox8b	cytochrome c oxidase subunit 8B [Source:MGI Symbol;Acc:MGI:105958]	ENSMUSG00000025488	Intermediate-Early
Ifitm3	interferon induced transmembrane protein 3 [Source:MGI Symbol;Acc:MGI:1913391]	ENSMUSG00000025492	Sensitive-Early
Tnrc6c	trinucleotide repeat containing 6C [Source:MGI Symbol;Acc:MGI:2443265]	ENSMUSG00000025571	Resilient-Early
Uqcrc1	ubiquinol-cytochrome c reductase core protein 1 [Source:MGI Symbol;Acc:MGI:107876]	ENSMUSG00000025651	Sensitive-Early
Cnksr2	connector enhancer of kinase suppressor of Ras 2 [Source:MGI Symbol;Acc:MGI:2661175]	ENSMUSG00000025658	Intermediate-Early
Il6	interleukin 6 [Source:MGI Symbol;Acc:MGI:96559]	ENSMUSG00000025746	Sensitive-Early
Clec3b	C-type lectin domain family 3, member b [Source:MGI Symbol;Acc:MGI:104540]	ENSMUSG00000025784	Resilient-Early
Slco3a1	solute carrier organic anion transporter family, member 3a1 [Source:MGI Symbol;Acc:MGI:1351867]	ENSMUSG00000025790	Intermediate-Middle
Casp4	caspase 4, apoptosis-related cysteine peptidase [Source:MGI Symbol;Acc:MGI:107700]	ENSMUSG00000033538	Resilient-Early
Rftn2	raftlin family member 2 [Source:MGI Symbol;Acc:MGI:1921263]	ENSMUSG00000025978	Resilient-Early
Slc39a10	solute carrier family 39 (zinc transporter), member 10 [Source:MGI Symbol;Acc:MGI:1914515]	ENSMUSG00000025986	Resilient-Middle
Nop58	NOP58 ribonucleoprotein [Source:MGI Symbol;Acc:MGI:1933184]	ENSMUSG00000026020	Intermediate-Early
Prim2	DNA primase, p58 subunit [Source:MGI Symbol;Acc:MGI:97758]	ENSMUSG00000026134	Sensitive-Middle
Cxcr2	chemokine (C-X-C motif) receptor 2 [Source:MGI Symbol;Acc:MGI:105303]	ENSMUSG00000026180	Sensitive-Early
Slc23a3	solute carrier family 23 (nucleobase transporters), member 3 [Source:MGI Symbol;Acc:MGI:104516]	ENSMUSG00000026205	Sensitive-Early
Des	desmin [Source:MGI Symbol;Acc:MGI:94885]	ENSMUSG00000026208	Resilient-Early
Htr2b	5-hydroxytryptamine (serotonin) receptor 2B [Source:MGI Symbol;Acc:MGI:109323]	ENSMUSG00000026228	Resilient-Late
Rgs2	regulator of G-protein signaling 2 [Source:MGI Symbol;Acc:MGI:1098271]	ENSMUSG00000026360	Resilient-Early
Tfcp2l1	transcription factor CP2-like 1 [Source:MGI Symbol;Acc:MGI:2444691]	ENSMUSG00000026380	Sensitive-Early
Marco	macrophage receptor with collagenous structure [Source:MGI Symbol;Acc:MGI:1309998]	ENSMUSG00000026390	Resilient-Late
Rgs16	regulator of G-protein signaling 16 [Source:MGI Symbol;Acc:MGI:108407]	ENSMUSG00000026475	Sensitive-Early
Lamc2	laminin, gamma 2 [Source:MGI Symbol;Acc:MGI:99913]	ENSMUSG00000026479	Resilient-Early
Atf3	activating transcription factor 3 [Source:MGI Symbol;Acc:MGI:109384]	ENSMUSG00000026628	Intermediate-Early
Plxna2	plexin A2 [Source:MGI Symbol;Acc:MGI:107684]	ENSMUSG00000026640	Resilient-Early
Mcm10	minichromosome maintenance 10 replication initiation factor [Source:MGI Symbol;Acc:MGI:1917274]	ENSMUSG00000026669	Sensitive-Early
Nuf2	NUF2, NDC80 kinetochore complex component [Source:MGI Symbol;Acc:MGI:1914227]	ENSMUSG00000026683	Sensitive-Early
Rabgap1l	RAB GTPase activating protein 1-like [Source:MGI Symbol;Acc:MGI:1352507]	ENSMUSG00000026721	Resilient-Middle
Itga8	integrin alpha 8 [Source:MGI Symbol;Acc:MGI:109442]	ENSMUSG00000026768	Sensitive-Early
Mastl	microtubule associated serine/threonine kinase-like [Source:MGI Symbol;Acc:MGI:1914371]	ENSMUSG00000026779	Resilient-Middle
Kynu	kynureninase [Source:MGI Symbol;Acc:MGI:1918039]	ENSMUSG00000026866	Resilient-Late
Hc	hemolytic complement [Source:MGI Symbol;Acc:MGI:96031]	ENSMUSG00000026874	Intermediate-Early
Col5a1	collagen, type V, alpha 1 [Source:MGI Symbol;Acc:MGI:88457]	ENSMUSG00000026837	Sensitive-Early
Dpp7	dipeptidylpeptidase 7 [Source:MGI Symbol;Acc:MGI:1933213]	ENSMUSG00000026958	Intermediate-Late
Lrrc26	leucine rich repeat containing 26 [Source:MGI Symbol;Acc:MGI:2385129]	ENSMUSG00000026961	Resilient-Late
Itgb6	integrin beta 6 [Source:MGI Symbol;Acc:MGI:96615]	ENSMUSG00000026971	Sensitive-Early
Zmynd19	zinc finger, MYND domain containing 19 [Source:MGI Symbol;Acc:MGI:1914437]	ENSMUSG00000026974	Resilient-Early
Nup35	nucleoporin 35 [Source:MGI Symbol;Acc:MGI:1916732]	ENSMUSG00000026999	Resilient-Middle
Elp4	elongator acetyltransferase complex subunit 4 [Source:MGI Symbol;Acc:MGI:1925016]	ENSMUSG00000027167	Resilient-Late
Cat	catalase [Source:MGI Symbol;Acc:MGI:88271]	ENSMUSG00000027187	Resilient-Early
Pamr1	peptidase domain containing associated with muscle regeneration 1 [Source:MGI Symbol;Acc:MGI:2445082]	ENSMUSG00000027188	Sensitive-Early
Slc28a2	solute carrier family 28 (sodium-coupled nucleoside transporter), member 2 [Source:MGI Symbol;Acc:MGI:1913105]	ENSMUSG00000027219	Sensitive-Early
Ehd4	EH-domain containing 4 [Source:MGI Symbol;Acc:MGI:1919619]	ENSMUSG00000027293	Resilient-Middle
Itpka	inositol 1,4,5-trisphosphate 3-kinase A [Source:MGI Symbol;Acc:MGI:1333822]	ENSMUSG00000027296	Intermediate-Early
Siglec1	sialic acid binding Ig-like lectin 1, sialoadhesin [Source:MGI Symbol;Acc:MGI:99668]	ENSMUSG00000027322	Intermediate-Late
Slc23a2	solute carrier family 23 (nucleobase transporters), member 2 [Source:MGI Symbol;Acc:MGI:1859682]	ENSMUSG00000027340	Intermediate-Late
Mal	myelin and lymphocyte protein, T cell differentiation protein [Source:MGI Symbol;Acc:MGI:892970]	ENSMUSG00000027375	Sensitive-Early
Bub1	BUB1, mitotic checkpoint serine/threonine kinase [Source:MGI Symbol;Acc:MGI:1100510]	ENSMUSG00000027379	Sensitive-Early
Il1b	interleukin 1 beta [Source:MGI Symbol;Acc:MGI:96543]	ENSMUSG00000027398	Sensitive-Early
Cstdc2	cystatin domain containing 2 [Source:MGI Symbol;Acc:MGI:1924955]	ENSMUSG00000027446	Resilient-Early
Acss1	acyl-CoA synthetase short-chain family member 1 [Source:MGI Symbol;Acc:MGI:1915988]	ENSMUSG00000027452	Sensitive-Early
Gins1	GINS complex subunit 1 (Psf1 homolog) [Source:MGI Symbol;Acc:MGI:1916520]	ENSMUSG00000027454	Sensitive-Early
Sdcbp2	syndecan binding protein (syntenin) 2 [Source:MGI Symbol;Acc:MGI:2385156]	ENSMUSG00000027456	Resilient-Early
Tpx2	TPX2, microtubule-associated [Source:MGI Symbol;Acc:MGI:1919369]	ENSMUSG00000027469	Sensitive-Early
Sun5	Sad1 and UNC84 domain containing 5 [Source:MGI Symbol;Acc:MGI:1923657]	ENSMUSG00000027480	Resilient-Late
Aurka	aurora kinase A [Source:MGI Symbol;Acc:MGI:894678]	ENSMUSG00000027496	Sensitive-Early
Stmn2	stathmin-like 2 [Source:MGI Symbol;Acc:MGI:98241]	ENSMUSG00000027500	Intermediate-Early
Car13	carbonic anhydrase 13 [Source:MGI Symbol;Acc:MGI:1931322]	ENSMUSG00000027555	Sensitive-Early
Ogfr	opioid growth factor receptor [Source:MGI Symbol;Acc:MGI:1919325]	ENSMUSG00000049401	Sensitive-Middle
Acss2	acyl-CoA synthetase short-chain family member 2 [Source:MGI Symbol;Acc:MGI:1890410]	ENSMUSG00000027605	Resilient-Early
Ccn5	cellular communication network factor 5 [Source:MGI Symbol;Acc:MGI:1328326]	ENSMUSG00000027656	Resilient-Early
Lrrc34	leucine rich repeat containing 34 [Source:MGI Symbol;Acc:MGI:1919077]	ENSMUSG00000027702	Resilient-Middle
Ccna2	cyclin A2 [Source:MGI Symbol;Acc:MGI:108069]	ENSMUSG00000027715	Sensitive-Middle
Aadac	arylacetamide deacetylase [Source:MGI Symbol;Acc:MGI:1915008]	ENSMUSG00000027761	Intermediate-Middle
Ppm1l	protein phosphatase 1 (formerly 2C)-like [Source:MGI Symbol;Acc:MGI:2139740]	ENSMUSG00000027784	Sensitive-Early
Bche	butyrylcholinesterase [Source:MGI Symbol;Acc:MGI:894278]	ENSMUSG00000027792	Intermediate-Middle
Smad9	SMAD family member 9 [Source:MGI Symbol;Acc:MGI:1859993]	ENSMUSG00000027796	Resilient-Middle
4930579G24Rik	RIKEN cDNA 4930579G24 gene [Source:MGI Symbol;Acc:MGI:1923189]	ENSMUSG00000027811	Resilient-Middle
Ptx3	pentraxin related gene [Source:MGI Symbol;Acc:MGI:104641]	ENSMUSG00000027832	Resilient-Early
1700013F07Rik	RIKEN cDNA 1700013F07 gene [Source:MGI Symbol;Acc:MGI:1922754]	ENSMUSG00000027886	Resilient-Middle
Ahcyl1	S-adenosylhomocysteine hydrolase-like 1 [Source:MGI Symbol;Acc:MGI:2385184]	ENSMUSG00000027893	Resilient-Middle
S100a11	S100 calcium binding protein A11 [Source:MGI Symbol;Acc:MGI:1338798]	ENSMUSG00000027907	Intermediate-Early
1700094D03Rik	RIKEN cDNA 1700094D03 gene [Source:MGI Symbol;Acc:MGI:1920795]	ENSMUSG00000118506	Resilient-Early
4933434E20Rik	RIKEN cDNA 4933434E20 gene [Source:MGI Symbol;Acc:MGI:1914027]	ENSMUSG00000027942	Resilient-Middle
Il6ra	interleukin 6 receptor, alpha [Source:MGI Symbol;Acc:MGI:105304]	ENSMUSG00000027947	Intermediate-Late
Hadh	hydroxyacyl-Coenzyme A dehydrogenase [Source:MGI Symbol;Acc:MGI:96009]	ENSMUSG00000027984	Resilient-Early
Lef1	lymphoid enhancer binding factor 1 [Source:MGI Symbol;Acc:MGI:96770]	ENSMUSG00000027985	Resilient-Early
Tlr2	toll-like receptor 2 [Source:MGI Symbol;Acc:MGI:1346060]	ENSMUSG00000027995	Intermediate-Late
Sfrp2	secreted frizzled-related protein 2 [Source:MGI Symbol;Acc:MGI:108078]	ENSMUSG00000027996	Resilient-Early
Lrat	lecithin-retinol acyltransferase (phosphatidylcholine-retinol-O-acyltransferase) [Source:MGI Symbol;Acc:MGI:1891259]	ENSMUSG00000028003	Sensitive-Early
Fcgr1	Fc receptor, IgG, high affinity I [Source:MGI Symbol;Acc:MGI:95498]	ENSMUSG00000015947	Sensitive-Early
F3	coagulation factor III [Source:MGI Symbol;Acc:MGI:88381]	ENSMUSG00000028128	Intermediate-Early
Atp6v0d2	ATPase, H+ transporting, lysosomal V0 subunit D2 [Source:MGI Symbol;Acc:MGI:1924415]	ENSMUSG00000028238	Sensitive-Late
Clca3a2	chloride channel accessory 3A2 [Source:MGI Symbol;Acc:MGI:1931471]	ENSMUSG00000028262	Resilient-Early
Ube2j1	ubiquitin-conjugating enzyme E2J 1 [Source:MGI Symbol;Acc:MGI:1926245]	ENSMUSG00000028277	Intermediate-Early
Brinp1	bone morphogenic protein/retinoic acid inducible neural specific 1 [Source:MGI Symbol;Acc:MGI:1928478]	ENSMUSG00000028351	Resilient-Early
Ambp	alpha 1 microglobulin/bikunin precursor [Source:MGI Symbol;Acc:MGI:88002]	ENSMUSG00000028356	Resilient-Early
Orm1	orosomucoid 1 [Source:MGI Symbol;Acc:MGI:97443]	ENSMUSG00000039196	Sensitive-Early
Epb41l4b	erythrocyte membrane protein band 4.1 like 4b [Source:MGI Symbol;Acc:MGI:1859149]	ENSMUSG00000028434	Sensitive-Early
1110017D15Rik	RIKEN cDNA 1110017D15 gene [Source:MGI Symbol;Acc:MGI:1920971]	ENSMUSG00000028441	Intermediate-Early
Cd72	CD72 antigen [Source:MGI Symbol;Acc:MGI:88345]	ENSMUSG00000028459	Intermediate-Late
Glipr2	GLI pathogenesis-related 2 [Source:MGI Symbol;Acc:MGI:1917770]	ENSMUSG00000028480	Sensitive-Early
Slc6a9	solute carrier family 6 (neurotransmitter transporter, glycine), member 9 [Source:MGI Symbol;Acc:MGI:95760]	ENSMUSG00000028542	Intermediate-Late
Ndc1	NDC1 transmembrane nucleoporin [Source:MGI Symbol;Acc:MGI:1920037]	ENSMUSG00000028614	Sensitive-Middle
Ctps	cytidine 5'-triphosphate synthase [Source:MGI Symbol;Acc:MGI:1858304]	ENSMUSG00000028633	Sensitive-Early
Mfsd2a	major facilitator superfamily domain containing 2A [Source:MGI Symbol;Acc:MGI:1923824]	ENSMUSG00000028655	Sensitive-Early
Cmpk1	cytidine monophosphate (UMP-CMP) kinase 1 [Source:MGI Symbol;Acc:MGI:1913838]	ENSMUSG00000028719	Resilient-Middle
Cda	cytidine deaminase [Source:MGI Symbol;Acc:MGI:1919519]	ENSMUSG00000028755	Resilient-Early
Alpl	alkaline phosphatase, liver/bone/kidney [Source:MGI Symbol;Acc:MGI:87983]	ENSMUSG00000028766	Sensitive-Early
Ak2	adenylate kinase 2 [Source:MGI Symbol;Acc:MGI:87978]	ENSMUSG00000028792	Resilient-Late
Ccdc28b	coiled coil domain containing 28B [Source:MGI Symbol;Acc:MGI:1913514]	ENSMUSG00000028795	Intermediate-Middle
Csf3r	colony stimulating factor 3 receptor (granulocyte) [Source:MGI Symbol;Acc:MGI:1339755]	ENSMUSG00000028859	Resilient-Middle
Rspo1	R-spondin 1 [Source:MGI Symbol;Acc:MGI:2183426]	ENSMUSG00000028871	Intermediate-Early
Hes2	hes family bHLH transcription factor 2 [Source:MGI Symbol;Acc:MGI:1098624]	ENSMUSG00000028940	Sensitive-Early
Tprgl	transformation related protein 63 regulated like [Source:MGI Symbol;Acc:MGI:1915058]	ENSMUSG00000029030	Intermediate-Middle
Cgref1	cell growth regulator with EF hand domain 1 [Source:MGI Symbol;Acc:MGI:1915817]	ENSMUSG00000029161	Sensitive-Early
Fam166c	family with sequence similarity 166, member C [Source:MGI Symbol;Acc:MGI:1922684]	ENSMUSG00000029182	Intermediate-Early
Sel1l3	sel-1 suppressor of lin-12-like 3 (C. elegans) [Source:MGI Symbol;Acc:MGI:1916941]	ENSMUSG00000029189	Intermediate-Late
Cckar	cholecystokinin A receptor [Source:MGI Symbol;Acc:MGI:99478]	ENSMUSG00000029193	Sensitive-Early
Tgfbr3	transforming growth factor, beta receptor III [Source:MGI Symbol;Acc:MGI:104637]	ENSMUSG00000029287	Sensitive-Middle
Hsd17b11	hydroxysteroid (17-beta) dehydrogenase 11 [Source:MGI Symbol;Acc:MGI:2149821]	ENSMUSG00000029311	Resilient-Middle
Prkg2	protein kinase, cGMP-dependent, type II [Source:MGI Symbol;Acc:MGI:108173]	ENSMUSG00000029334	Resilient-Late
Dck	deoxycytidine kinase [Source:MGI Symbol;Acc:MGI:102726]	ENSMUSG00000029366	Intermediate-Middle
Alb	albumin [Source:MGI Symbol;Acc:MGI:87991]	ENSMUSG00000029368	Resilient-Late
Ppbp	pro-platelet basic protein [Source:MGI Symbol;Acc:MGI:1888712]	ENSMUSG00000029372	Resilient-Middle
Areg	amphiregulin [Source:MGI Symbol;Acc:MGI:88068]	ENSMUSG00000029378	Resilient-Early
Cxcl3	chemokine (C-X-C motif) ligand 3 [Source:MGI Symbol;Acc:MGI:3037818]	ENSMUSG00000029379	Sensitive-Early
Rilpl2	Rab interacting lysosomal protein-like 2 [Source:MGI Symbol;Acc:MGI:1933112]	ENSMUSG00000029401	Intermediate-Middle
Abcb9	ATP-binding cassette, sub-family B (MDR/TAP), member 9 [Source:MGI Symbol;Acc:MGI:1861729]	ENSMUSG00000029408	Resilient-Middle
Rhof	ras homolog family member F (in filopodia) [Source:MGI Symbol;Acc:MGI:1345629]	ENSMUSG00000029449	Sensitive-Early
Oasl1	2'-5' oligoadenylate synthetase-like 1 [Source:MGI Symbol;Acc:MGI:2180849]	ENSMUSG00000041827	Sensitive-Early
Zkscan14	zinc finger with KRAB and SCAN domains 14 [Source:MGI Symbol;Acc:MGI:1914485]	ENSMUSG00000029627	Resilient-Middle
Col1a2	collagen, type I, alpha 2 [Source:MGI Symbol;Acc:MGI:88468]	ENSMUSG00000029661	Sensitive-Middle
Tspan12	tetraspanin 12 [Source:MGI Symbol;Acc:MGI:1889818]	ENSMUSG00000029669	Intermediate-Middle
Aass	aminoadipate-semialdehyde synthase [Source:MGI Symbol;Acc:MGI:1353573]	ENSMUSG00000029695	Resilient-Middle
Gpnmb	glycoprotein (transmembrane) nmb [Source:MGI Symbol;Acc:MGI:1934765]	ENSMUSG00000029816	Sensitive-Late
Tmem213	transmembrane protein 213 [Source:MGI Symbol;Acc:MGI:1924772]	ENSMUSG00000029829	Sensitive-Early
Mtpn	myotrophin [Source:MGI Symbol;Acc:MGI:99445]	ENSMUSG00000029840	Resilient-Middle
Gkn3	gastrokine 3 [Source:MGI Symbol;Acc:MGI:1916138]	ENSMUSG00000030048	Resilient-Early
Gp9	glycoprotein 9 (platelet) [Source:MGI Symbol;Acc:MGI:1860137]	ENSMUSG00000030054	Sensitive-Middle
Abtb1	ankyrin repeat and BTB (POZ) domain containing 1 [Source:MGI Symbol;Acc:MGI:1933148]	ENSMUSG00000030083	Resilient-Early
Itpr1	inositol 1,4,5-trisphosphate receptor 1 [Source:MGI Symbol;Acc:MGI:96623]	ENSMUSG00000030102	Resilient-Early
Bhlhe40	basic helix-loop-helix family, member e40 [Source:MGI Symbol;Acc:MGI:1097714]	ENSMUSG00000030103	Sensitive-Middle
Slc6a12	solute carrier family 6 (neurotransmitter transporter, betaine/GABA), member 12 [Source:MGI Symbol;Acc:MGI:95628]	ENSMUSG00000030109	Resilient-Late
Clec2d	C-type lectin domain family 2, member d [Source:MGI Symbol;Acc:MGI:2135589]	ENSMUSG00000030157	Intermediate-Late
Gabarapl1	gamma-aminobutyric acid (GABA) A receptor-associated protein-like 1 [Source:MGI Symbol;Acc:MGI:1914980]	ENSMUSG00000030161	Sensitive-Middle
Olr1	oxidized low density lipoprotein (lectin-like) receptor 1 [Source:MGI Symbol;Acc:MGI:1261434]	ENSMUSG00000030162	Sensitive-Late
Klra7	killer cell lectin-like receptor, subfamily A, member 7 [Source:MGI Symbol;Acc:MGI:101901]	ENSMUSG00000067599	Intermediate-Early
Klra1	killer cell lectin-like receptor, subfamily A, member 1 [Source:MGI Symbol;Acc:MGI:101907]	ENSMUSG00000079853	Resilient-Early
Lrp6	low density lipoprotein receptor-related protein 6 [Source:MGI Symbol;Acc:MGI:1298218]	ENSMUSG00000030201	Sensitive-Early
Ldhb	lactate dehydrogenase B [Source:MGI Symbol;Acc:MGI:96763]	ENSMUSG00000030246	Sensitive-Early
Etnk1	ethanolamine kinase 1 [Source:MGI Symbol;Acc:MGI:1922570]	ENSMUSG00000030275	Resilient-Early
Cidec	cell death-inducing DFFA-like effector c [Source:MGI Symbol;Acc:MGI:95585]	ENSMUSG00000030278	Sensitive-Early
Rtn2	reticulon 2 (Z-band associated protein) [Source:MGI Symbol;Acc:MGI:107612]	ENSMUSG00000030401	Intermediate-Early
Qpctl	glutaminyl-peptide cyclotransferase-like [Source:MGI Symbol;Acc:MGI:1914619]	ENSMUSG00000030407	Intermediate-Early
Ctsc	cathepsin C [Source:MGI Symbol;Acc:MGI:109553]	ENSMUSG00000030560	Sensitive-Middle
Tyrobp	TYRO protein tyrosine kinase binding protein [Source:MGI Symbol;Acc:MGI:1277211]	ENSMUSG00000030579	Sensitive-Middle
Mfge8	milk fat globule EGF and factor V/VIII domain containing [Source:MGI Symbol;Acc:MGI:102768]	ENSMUSG00000030605	Resilient-Late
Ddias	DNA damage-induced apoptosis suppressor [Source:MGI Symbol;Acc:MGI:1921291]	ENSMUSG00000030641	Intermediate-Middle
Il4ra	interleukin 4 receptor, alpha [Source:MGI Symbol;Acc:MGI:105367]	ENSMUSG00000030748	Sensitive-Early
Dkk3	dickkopf WNT signaling pathway inhibitor 3 [Source:MGI Symbol;Acc:MGI:1354952]	ENSMUSG00000030772	Resilient-Early
Lyve1	lymphatic vessel endothelial hyaluronan receptor 1 [Source:MGI Symbol;Acc:MGI:2136348]	ENSMUSG00000030787	Resilient-Early
Itgax	integrin alpha X [Source:MGI Symbol;Acc:MGI:96609]	ENSMUSG00000030789	Sensitive-Late
Adm	adrenomedullin [Source:MGI Symbol;Acc:MGI:108058]	ENSMUSG00000030790	Resilient-Early
Plk1	polo like kinase 1 [Source:MGI Symbol;Acc:MGI:97621]	ENSMUSG00000030867	Sensitive-Middle
Ndufab1	NADH:ubiquinone oxidoreductase subunit AB1 [Source:MGI Symbol;Acc:MGI:1917566]	ENSMUSG00000030869	Sensitive-Early
Scnn1b	sodium channel, nonvoltage-gated 1 beta [Source:MGI Symbol;Acc:MGI:104696]	ENSMUSG00000030873	Resilient-Middle
Vwa3a	von Willebrand factor A domain containing 3A [Source:MGI Symbol;Acc:MGI:3041229]	ENSMUSG00000030889	Intermediate-Early
Hpx	hemopexin [Source:MGI Symbol;Acc:MGI:105112]	ENSMUSG00000030895	Sensitive-Early
Gp2	glycoprotein 2 (zymogen granule membrane) [Source:MGI Symbol;Acc:MGI:1914383]	ENSMUSG00000030954	Sensitive-Middle
Rrm1	ribonucleotide reductase M1 [Source:MGI Symbol;Acc:MGI:98180]	ENSMUSG00000030978	Sensitive-Early
Swap70	SWA-70 protein [Source:MGI Symbol;Acc:MGI:1298390]	ENSMUSG00000031015	Intermediate-Early
Nrip3	nuclear receptor interacting protein 3 [Source:MGI Symbol;Acc:MGI:1925843]	ENSMUSG00000034825	Resilient-Early
Praf2	PRA1 domain family 2 [Source:MGI Symbol;Acc:MGI:1859607]	ENSMUSG00000031149	Sensitive-Middle
Itm2a	integral membrane protein 2A [Source:MGI Symbol;Acc:MGI:107706]	ENSMUSG00000031239	Intermediate-Late
Pir	pirin [Source:MGI Symbol;Acc:MGI:1916906]	ENSMUSG00000031379	Intermediate-Early
Vegfd	vascular endothelial growth factor D [Source:MGI Symbol;Acc:MGI:108037]	ENSMUSG00000031380	Resilient-Late
Vsig1	V-set and immunoglobulin domain containing 1 [Source:MGI Symbol;Acc:MGI:1926039]	ENSMUSG00000031430	Resilient-Middle
F7	coagulation factor VII [Source:MGI Symbol;Acc:MGI:109325]	ENSMUSG00000031443	Sensitive-Middle
Proz	protein Z, vitamin K-dependent plasma glycoprotein [Source:MGI Symbol;Acc:MGI:1860488]	ENSMUSG00000031445	Sensitive-Late
Gas6	growth arrest specific 6 [Source:MGI Symbol;Acc:MGI:95660]	ENSMUSG00000031451	Sensitive-Early
Myom2	myomesin 2 [Source:MGI Symbol;Acc:MGI:1328358]	ENSMUSG00000031461	Resilient-Late
Cd209e	CD209e antigen [Source:MGI Symbol;Acc:MGI:2157948]	ENSMUSG00000040197	Sensitive-Early
Col4a2	collagen, type IV, alpha 2 [Source:MGI Symbol;Acc:MGI:88455]	ENSMUSG00000031503	Intermediate-Early
Rab20	RAB20, member RAS oncogene family [Source:MGI Symbol;Acc:MGI:102789]	ENSMUSG00000031504	Intermediate-Early
Vegfc	vascular endothelial growth factor C [Source:MGI Symbol;Acc:MGI:109124]	ENSMUSG00000031520	Resilient-Early
Plat	plasminogen activator, tissue [Source:MGI Symbol;Acc:MGI:97610]	ENSMUSG00000031538	Sensitive-Early
Sfrp1	secreted frizzled-related protein 1 [Source:MGI Symbol;Acc:MGI:892014]	ENSMUSG00000031548	Sensitive-Early
Frg1	FSHD region gene 1 [Source:MGI Symbol;Acc:MGI:893597]	ENSMUSG00000031590	Resilient-Early
Fgl1	fibrinogen-like protein 1 [Source:MGI Symbol;Acc:MGI:102795]	ENSMUSG00000031594	Resilient-Late
Hpgd	hydroxyprostaglandin dehydrogenase 15 (NAD) [Source:MGI Symbol;Acc:MGI:108085]	ENSMUSG00000031613	Intermediate-Middle
Acsl1	acyl-CoA synthetase long-chain family member 1 [Source:MGI Symbol;Acc:MGI:102797]	ENSMUSG00000018796	Sensitive-Middle
Snx20	sorting nexin 20 [Source:MGI Symbol;Acc:MGI:1918857]	ENSMUSG00000031662	Intermediate-Middle
Ces1e	carboxylesterase 1E [Source:MGI Symbol;Acc:MGI:95432]	ENSMUSG00000061959	Sensitive-Early
Ces1f	carboxylesterase 1F [Source:MGI Symbol;Acc:MGI:2142687]	ENSMUSG00000031725	Sensitive-Early
Irx5	Iroquois homeobox 5 [Source:MGI Symbol;Acc:MGI:1859086]	ENSMUSG00000031737	Intermediate-Middle
Herpud1	homocysteine-inducible, endoplasmic reticulum stress-inducible, ubiquitin-like domain member 1 [Source:MGI Symbol;Acc:MGI:1927406]	ENSMUSG00000031770	Sensitive-Middle
Cx3cl1	chemokine (C-X3-C motif) ligand 1 [Source:MGI Symbol;Acc:MGI:1097153]	ENSMUSG00000031778	Resilient-Early
Ccl17	chemokine (C-C motif) ligand 17 [Source:MGI Symbol;Acc:MGI:1329039]	ENSMUSG00000031780	Sensitive-Early
Mmp15	matrix metallopeptidase 15 [Source:MGI Symbol;Acc:MGI:109320]	ENSMUSG00000031790	Resilient-Early
Cmtm2a	CKLF-like MARVEL transmembrane domain containing 2A [Source:MGI Symbol;Acc:MGI:2447160]	ENSMUSG00000074127	Intermediate-Middle
Mmp3	matrix metallopeptidase 3 [Source:MGI Symbol;Acc:MGI:97010]	ENSMUSG00000043613	Sensitive-Early
Usp2	ubiquitin specific peptidase 2 [Source:MGI Symbol;Acc:MGI:1858178]	ENSMUSG00000032010	Sensitive-Early
Trim29	tripartite motif-containing 29 [Source:MGI Symbol;Acc:MGI:1919419]	ENSMUSG00000032013	Resilient-Late
Clmp	CXADR-like membrane protein [Source:MGI Symbol;Acc:MGI:1918816]	ENSMUSG00000032024	Intermediate-Early
Tmprss13	transmembrane protease, serine 13 [Source:MGI Symbol;Acc:MGI:2682935]	ENSMUSG00000037129	Intermediate-Early
Ddx25	DEAD box helicase 25 [Source:MGI Symbol;Acc:MGI:1353582]	ENSMUSG00000032101	Resilient-Early
Mcam	melanoma cell adhesion molecule [Source:MGI Symbol;Acc:MGI:1933966]	ENSMUSG00000032135	Resilient-Early
Muc16	mucin 16 [Source:MGI Symbol;Acc:MGI:1920982]	ENSMUSG00000109564	Sensitive-Early
Dock6	dedicator of cytokinesis 6 [Source:MGI Symbol;Acc:MGI:1914789]	ENSMUSG00000032198	Resilient-Middle
Ccnb2	cyclin B2 [Source:MGI Symbol;Acc:MGI:88311]	ENSMUSG00000032218	Sensitive-Early
Thsd4	thrombospondin, type I, domain containing 4 [Source:MGI Symbol;Acc:MGI:2672033]	ENSMUSG00000032289	Resilient-Early
Gsta2	glutathione S-transferase, alpha 2 (Yc2) [Source:MGI Symbol;Acc:MGI:95863]	ENSMUSG00000057933	Sensitive-Middle
Tinag	tubulointerstitial nephritis antigen [Source:MGI Symbol;Acc:MGI:1349477]	ENSMUSG00000032357	Resilient-Early
Dapk2	death-associated protein kinase 2 [Source:MGI Symbol;Acc:MGI:1341297]	ENSMUSG00000032380	Intermediate-Late
Ciao2a	cytosolic iron-sulfur assembly component 2A [Source:MGI Symbol;Acc:MGI:1915500]	ENSMUSG00000032381	Resilient-Middle
Stt3b	STT3, subunit of the oligosaccharyltransferase complex, homolog B (S. cerevisiae) [Source:MGI Symbol;Acc:MGI:1915542]	ENSMUSG00000032437	Resilient-Early
Slc25a36	solute carrier family 25, member 36 [Source:MGI Symbol;Acc:MGI:1924909]	ENSMUSG00000032449	Resilient-Middle
Ngp	neutrophilic granule protein [Source:MGI Symbol;Acc:MGI:105983]	ENSMUSG00000032484	Resilient-Early
Ptgs2	prostaglandin-endoperoxide synthase 2 [Source:MGI Symbol;Acc:MGI:97798]	ENSMUSG00000032487	Resilient-Early
Tdgf1	teratocarcinoma-derived growth factor 1 [Source:MGI Symbol;Acc:MGI:98658]	ENSMUSG00000032494	Resilient-Early
Acvr2b	activin receptor IIB [Source:MGI Symbol;Acc:MGI:87912]	ENSMUSG00000061393	Sensitive-Early
Rab6b	RAB6B, member RAS oncogene family [Source:MGI Symbol;Acc:MGI:107283]	ENSMUSG00000032549	Sensitive-Early
Slc25a20	solute carrier family 25 (mitochondrial carnitine/acylcarnitine translocase), member 20 [Source:MGI Symbol;Acc:MGI:1928738]	ENSMUSG00000032602	Resilient-Middle
Dctpp1	dCTP pyrophosphatase 1 [Source:MGI Symbol;Acc:MGI:1913672]	ENSMUSG00000042462	Sensitive-Middle
Marchf3	membrane associated ring-CH-type finger 3 [Source:MGI Symbol;Acc:MGI:2443667]	ENSMUSG00000032656	Intermediate-Middle
Scgb1c1	secretoglobin, family 1C, member 1 [Source:MGI Symbol;Acc:MGI:2655401]	ENSMUSG00000038801	Sensitive-Early
Il17rd	interleukin 17 receptor D [Source:MGI Symbol;Acc:MGI:2159727]	ENSMUSG00000040717	Intermediate-Early
Syt15	synaptotagmin XV [Source:MGI Symbol;Acc:MGI:2442166]	ENSMUSG00000041479	Resilient-Late
Mdfi	MyoD family inhibitor [Source:MGI Symbol;Acc:MGI:107687]	ENSMUSG00000032717	Sensitive-Early
Lama1	laminin, alpha 1 [Source:MGI Symbol;Acc:MGI:99892]	ENSMUSG00000032796	Sensitive-Middle
Cyp7b1	cytochrome P450, family 7, subfamily b, polypeptide 1 [Source:MGI Symbol;Acc:MGI:104978]	ENSMUSG00000039519	Sensitive-Early
Lrrc17	leucine rich repeat containing 17 [Source:MGI Symbol;Acc:MGI:1921761]	ENSMUSG00000039883	Intermediate-Early
Tnfrsf23	tumor necrosis factor receptor superfamily, member 23 [Source:MGI Symbol;Acc:MGI:1930269]	ENSMUSG00000037613	Intermediate-Early
Fgl2	fibrinogen-like protein 2 [Source:MGI Symbol;Acc:MGI:103266]	ENSMUSG00000039899	Resilient-Middle
Ppp1r9a	protein phosphatase 1, regulatory subunit 9A [Source:MGI Symbol;Acc:MGI:2442401]	ENSMUSG00000032827	Sensitive-Early
Ptpdc1	protein tyrosine phosphatase domain containing 1 [Source:MGI Symbol;Acc:MGI:2145430]	ENSMUSG00000038042	Intermediate-Early
Ccl5	chemokine (C-C motif) ligand 5 [Source:MGI Symbol;Acc:MGI:98262]	ENSMUSG00000035042	Resilient-Early
Wwp1	WW domain containing E3 ubiquitin protein ligase 1 [Source:MGI Symbol;Acc:MGI:1861728]	ENSMUSG00000041058	Intermediate-Middle
Fras1	Fraser extracellular matrix complex subunit 1 [Source:MGI Symbol;Acc:MGI:2385368]	ENSMUSG00000034687	Resilient-Early
Sgpp2	sphingosine-1-phosphate phosphatase 2 [Source:MGI Symbol;Acc:MGI:3589109]	ENSMUSG00000032908	Resilient-Late
Car14	carbonic anhydrase 14 [Source:MGI Symbol;Acc:MGI:1344341]	ENSMUSG00000038526	Resilient-Middle
Mpp6	membrane protein, palmitoylated 6 (MAGUK p55 subfamily member 6) [Source:MGI Symbol;Acc:MGI:1927340]	ENSMUSG00000038388	Sensitive-Middle
Lmna	lamin A [Source:MGI Symbol;Acc:MGI:96794]	ENSMUSG00000028063	Sensitive-Middle
Dnali1	dynein, axonemal, light intermediate polypeptide 1 [Source:MGI Symbol;Acc:MGI:1922813]	ENSMUSG00000042707	Sensitive-Early
Ciart	circadian associated repressor of transcription [Source:MGI Symbol;Acc:MGI:2684975]	ENSMUSG00000038550	Sensitive-Early
Fam117b	family with sequence similarity 117, member B [Source:MGI Symbol;Acc:MGI:1920000]	ENSMUSG00000041040	Sensitive-Early
Stard8	START domain containing 8 [Source:MGI Symbol;Acc:MGI:2448556]	ENSMUSG00000031216	Resilient-Middle
Efhd2	EF hand domain containing 2 [Source:MGI Symbol;Acc:MGI:106504]	ENSMUSG00000040659	Resilient-Early
Fanci	Fanconi anemia, complementation group I [Source:MGI Symbol;Acc:MGI:2384790]	ENSMUSG00000039187	Sensitive-Late
Ephx1	epoxide hydrolase 1, microsomal [Source:MGI Symbol;Acc:MGI:95405]	ENSMUSG00000038776	Sensitive-Early
Evpl	envoplakin [Source:MGI Symbol;Acc:MGI:107507]	ENSMUSG00000034282	Resilient-Middle
Sorcs2	sortilin-related VPS10 domain containing receptor 2 [Source:MGI Symbol;Acc:MGI:1932289]	ENSMUSG00000029093	Resilient-Early
Cep126	centrosomal protein 126 [Source:MGI Symbol;Acc:MGI:2680221]	ENSMUSG00000040729	Sensitive-Middle
Cacna2d4	calcium channel, voltage-dependent, alpha 2/delta subunit 4 [Source:MGI Symbol;Acc:MGI:2442632]	ENSMUSG00000041460	Resilient-Late
Clec1a	C-type lectin domain family 1, member a [Source:MGI Symbol;Acc:MGI:2444151]	ENSMUSG00000033082	Resilient-Middle
Dock4	dedicator of cytokinesis 4 [Source:MGI Symbol;Acc:MGI:1918006]	ENSMUSG00000035954	Sensitive-Middle
F13a1	coagulation factor XIII, A1 subunit [Source:MGI Symbol;Acc:MGI:1921395]	ENSMUSG00000039109	Intermediate-Early
Tmem35a	transmembrane protein 35A [Source:MGI Symbol;Acc:MGI:1914814]	ENSMUSG00000033578	Resilient-Early
Fbxo15	F-box protein 15 [Source:MGI Symbol;Acc:MGI:1354755]	ENSMUSG00000034391	Resilient-Early
Rrbp1	ribosome binding protein 1 [Source:MGI Symbol;Acc:MGI:1932395]	ENSMUSG00000027422	Resilient-Early
Slfn1	schlafen 1 [Source:MGI Symbol;Acc:MGI:1313259]	ENSMUSG00000078763	Resilient-Middle
Slfn2	schlafen 2 [Source:MGI Symbol;Acc:MGI:1313258]	ENSMUSG00000072620	Sensitive-Early
Slfn8	schlafen 8 [Source:MGI Symbol;Acc:MGI:2672859]	ENSMUSG00000035208	Sensitive-Early
Esm1	endothelial cell-specific molecule 1 [Source:MGI Symbol;Acc:MGI:1918940]	ENSMUSG00000042379	Sensitive-Early
Slfn9	schlafen 9 [Source:MGI Symbol;Acc:MGI:2445121]	ENSMUSG00000069793	Resilient-Middle
Krt222	keratin 222 [Source:MGI Symbol;Acc:MGI:2442728]	ENSMUSG00000035849	Sensitive-Middle
Mylip	myosin regulatory light chain interacting protein [Source:MGI Symbol;Acc:MGI:2388271]	ENSMUSG00000038175	Sensitive-Middle
Bub1b	BUB1B, mitotic checkpoint serine/threonine kinase [Source:MGI Symbol;Acc:MGI:1333889]	ENSMUSG00000040084	Sensitive-Early
Chd2	chromodomain helicase DNA binding protein 2 [Source:MGI Symbol;Acc:MGI:2448567]	ENSMUSG00000078671	Sensitive-Early
Parp12	poly (ADP-ribose) polymerase family, member 12 [Source:MGI Symbol;Acc:MGI:2143990]	ENSMUSG00000038507	Sensitive-Early
Akr1b8	aldo-keto reductase family 1, member B8 [Source:MGI Symbol;Acc:MGI:107673]	ENSMUSG00000029762	Sensitive-Early
Raver2	ribonucleoprotein, PTB-binding 2 [Source:MGI Symbol;Acc:MGI:2443623]	ENSMUSG00000035275	Resilient-Late
Mpv17l2	MPV17 mitochondrial membrane protein-like 2 [Source:MGI Symbol;Acc:MGI:2681846]	ENSMUSG00000035559	Intermediate-Middle
Slc25a34	solute carrier family 25, member 34 [Source:MGI Symbol;Acc:MGI:2686215]	ENSMUSG00000040740	Resilient-Early
Cpz	carboxypeptidase Z [Source:MGI Symbol;Acc:MGI:88487]	ENSMUSG00000036596	Sensitive-Middle
Sh3pxd2b	SH3 and PX domains 2B [Source:MGI Symbol;Acc:MGI:2442062]	ENSMUSG00000040711	Sensitive-Late
S100g	S100 calcium binding protein G [Source:MGI Symbol;Acc:MGI:104528]	ENSMUSG00000040808	Resilient-Early
Dpp9	dipeptidylpeptidase 9 [Source:MGI Symbol;Acc:MGI:2443967]	ENSMUSG00000001229	Resilient-Early
Sox5	SRY (sex determining region Y)-box 5 [Source:MGI Symbol;Acc:MGI:98367]	ENSMUSG00000041540	Resilient-Early
Ubd	ubiquitin D [Source:MGI Symbol;Acc:MGI:1344410]	ENSMUSG00000035186	Intermediate-Middle
Cd53	CD53 antigen [Source:MGI Symbol;Acc:MGI:88341]	ENSMUSG00000040747	Sensitive-Early
Ttll3	tubulin tyrosine ligase-like family, member 3 [Source:MGI Symbol;Acc:MGI:2141418]	ENSMUSG00000030276	Sensitive-Early
Phlda3	pleckstrin homology like domain, family A, member 3 [Source:MGI Symbol;Acc:MGI:1351485]	ENSMUSG00000041801	Intermediate-Middle
Uchl4	ubiquitin carboxyl-terminal esterase L4 [Source:MGI Symbol;Acc:MGI:1890440]	ENSMUSG00000035337	Intermediate-Early
Abca3	ATP-binding cassette, sub-family A (ABC1), member 3 [Source:MGI Symbol;Acc:MGI:1351617]	ENSMUSG00000024130	Intermediate-Middle
1810055G02Rik	RIKEN cDNA 1810055G02 gene [Source:MGI Symbol;Acc:MGI:1919306]	ENSMUSG00000035372	Intermediate-Early
Gpr176	G protein-coupled receptor 176 [Source:MGI Symbol;Acc:MGI:2685858]	ENSMUSG00000040133	Intermediate-Early
Lpar3	lysophosphatidic acid receptor 3 [Source:MGI Symbol;Acc:MGI:1929469]	ENSMUSG00000036832	Intermediate-Late
Tmem273	transmembrane protein 273 [Source:MGI Symbol;Acc:MGI:1916319]	ENSMUSG00000041707	Intermediate-Late
Slc4a5	solute carrier family 4, sodium bicarbonate cotransporter, member 5 [Source:MGI Symbol;Acc:MGI:2443220]	ENSMUSG00000068323	Sensitive-Early
2610008E11Rik	RIKEN cDNA 2610008E11 gene [Source:MGI Symbol;Acc:MGI:1919378]	ENSMUSG00000060301	Resilient-Middle
Arl4d	ADP-ribosylation factor-like 4D [Source:MGI Symbol;Acc:MGI:1933155]	ENSMUSG00000034936	Sensitive-Middle
Mcoln3	mucolipin 3 [Source:MGI Symbol;Acc:MGI:1890500]	ENSMUSG00000036853	Intermediate-Late
Tnfsf9	tumor necrosis factor (ligand) superfamily, member 9 [Source:MGI Symbol;Acc:MGI:1101058]	ENSMUSG00000035678	Intermediate-Early
Kng1	kininogen 1 [Source:MGI Symbol;Acc:MGI:1097705]	ENSMUSG00000022875	Sensitive-Early
Thbs1	thrombospondin 1 [Source:MGI Symbol;Acc:MGI:98737]	ENSMUSG00000040152	Sensitive-Early
Lgi2	leucine-rich repeat LGI family, member 2 [Source:MGI Symbol;Acc:MGI:2180196]	ENSMUSG00000039252	Sensitive-Middle
Cd276	CD276 antigen [Source:MGI Symbol;Acc:MGI:2183926]	ENSMUSG00000035914	Resilient-Middle
Cd33	CD33 antigen [Source:MGI Symbol;Acc:MGI:99440]	ENSMUSG00000004609	Resilient-Middle
Slc41a2	solute carrier family 41, member 2 [Source:MGI Symbol;Acc:MGI:2442940]	ENSMUSG00000034591	Intermediate-Early
Ppfibp2	PTPRF interacting protein, binding protein 2 (liprin beta 2) [Source:MGI Symbol;Acc:MGI:894649]	ENSMUSG00000036528	Intermediate-Early
Tlr13	toll-like receptor 13 [Source:MGI Symbol;Acc:MGI:3045213]	ENSMUSG00000033777	Intermediate-Late
Nup43	nucleoporin 43 [Source:MGI Symbol;Acc:MGI:1917162]	ENSMUSG00000040034	Sensitive-Early
Atp6v0e2	ATPase, H+ transporting, lysosomal V0 subunit E2 [Source:MGI Symbol;Acc:MGI:1923502]	ENSMUSG00000039347	Resilient-Early
Ly6d	lymphocyte antigen 6 complex, locus D [Source:MGI Symbol;Acc:MGI:96881]	ENSMUSG00000034634	Resilient-Early
Chad	chondroadherin [Source:MGI Symbol;Acc:MGI:1096866]	ENSMUSG00000039084	Intermediate-Early
Rnf39	ring finger protein 39 [Source:MGI Symbol;Acc:MGI:2156378]	ENSMUSG00000036492	Resilient-Early
P2ry13	purinergic receptor P2Y, G-protein coupled 13 [Source:MGI Symbol;Acc:MGI:1921441]	ENSMUSG00000036362	Resilient-Middle
Fermt3	fermitin family member 3 [Source:MGI Symbol;Acc:MGI:2147790]	ENSMUSG00000024965	Sensitive-Middle
Maob	monoamine oxidase B [Source:MGI Symbol;Acc:MGI:96916]	ENSMUSG00000040147	Intermediate-Early
Anln	anillin, actin binding protein [Source:MGI Symbol;Acc:MGI:1920174]	ENSMUSG00000036777	Sensitive-Middle
Aox3	aldehyde oxidase 3 [Source:MGI Symbol;Acc:MGI:1918974]	ENSMUSG00000064294	Sensitive-Early
Smad6	SMAD family member 6 [Source:MGI Symbol;Acc:MGI:1336883]	ENSMUSG00000036867	Sensitive-Late
H2az1	H2A.Z variant histone 1 [Source:MGI Symbol;Acc:MGI:1888388]	ENSMUSG00000037894	Intermediate-Middle
Aoc2	amine oxidase, copper containing 2 (retina-specific) [Source:MGI Symbol;Acc:MGI:2668431]	ENSMUSG00000078651	Resilient-Middle
Zfp704	zinc finger protein 704 [Source:MGI Symbol;Acc:MGI:2180715]	ENSMUSG00000040209	Sensitive-Middle
Elac1	elaC ribonuclease Z 1 [Source:MGI Symbol;Acc:MGI:1890495]	ENSMUSG00000036941	Sensitive-Middle
Muc1	mucin 1, transmembrane [Source:MGI Symbol;Acc:MGI:97231]	ENSMUSG00000042784	Sensitive-Late
Adgrg6	adhesion G protein-coupled receptor G6 [Source:MGI Symbol;Acc:MGI:1916151]	ENSMUSG00000039116	Resilient-Early
Ccdc81	coiled-coil domain containing 81 [Source:MGI Symbol;Acc:MGI:1918134]	ENSMUSG00000039391	Resilient-Middle
Lrg1	leucine-rich alpha-2-glycoprotein 1 [Source:MGI Symbol;Acc:MGI:1924155]	ENSMUSG00000037095	Sensitive-Early
Vnn1	vanin 1 [Source:MGI Symbol;Acc:MGI:108395]	ENSMUSG00000037440	Resilient-Late
Epgn	epithelial mitogen [Source:MGI Symbol;Acc:MGI:1919170]	ENSMUSG00000035020	Sensitive-Late
Ccdc113	coiled-coil domain containing 113 [Source:MGI Symbol;Acc:MGI:3606076]	ENSMUSG00000036598	Intermediate-Early
Tob1	transducer of ErbB-2.1 [Source:MGI Symbol;Acc:MGI:1349721]	ENSMUSG00000037573	Sensitive-Early
Enc1	ectodermal-neural cortex 1 [Source:MGI Symbol;Acc:MGI:109610]	ENSMUSG00000041773	Resilient-Early
Akr1c14	aldo-keto reductase family 1, member C14 [Source:MGI Symbol;Acc:MGI:2145458]	ENSMUSG00000033715	Resilient-Early
Psen1	presenilin 1 [Source:MGI Symbol;Acc:MGI:1202717]	ENSMUSG00000019969	Resilient-Early
Gmds	GDP-mannose 4, 6-dehydratase [Source:MGI Symbol;Acc:MGI:1891112]	ENSMUSG00000038372	Resilient-Early
Foxf2	forkhead box F2 [Source:MGI Symbol;Acc:MGI:1347479]	ENSMUSG00000038402	Intermediate-Middle
C3ar1	complement component 3a receptor 1 [Source:MGI Symbol;Acc:MGI:1097680]	ENSMUSG00000040552	Sensitive-Early
Esyt3	extended synaptotagmin-like protein 3 [Source:MGI Symbol;Acc:MGI:1098699]	ENSMUSG00000037681	Sensitive-Early
Shc4	SHC (Src homology 2 domain containing) family, member 4 [Source:MGI Symbol;Acc:MGI:2655364]	ENSMUSG00000035109	Intermediate-Early
Hey1	hairy/enhancer-of-split related with YRPW motif 1 [Source:MGI Symbol;Acc:MGI:1341800]	ENSMUSG00000040289	Sensitive-Middle
Hdlbp	high density lipoprotein (HDL) binding protein [Source:MGI Symbol;Acc:MGI:99256]	ENSMUSG00000034088	Sensitive-Middle
Ifi207	interferon activated gene 207 [Source:MGI Symbol;Acc:MGI:2138302]	ENSMUSG00000073490	Sensitive-Early
Slc39a11	solute carrier family 39 (metal ion transporter), member 11 [Source:MGI Symbol;Acc:MGI:1917056]	ENSMUSG00000041654	Intermediate-Early
Scn7a	sodium channel, voltage-gated, type VII, alpha [Source:MGI Symbol;Acc:MGI:102965]	ENSMUSG00000034810	Intermediate-Early
Sema7a	sema domain, immunoglobulin domain (Ig), and GPI membrane anchor, (semaphorin) 7A [Source:MGI Symbol;Acc:MGI:1306826]	ENSMUSG00000038264	Sensitive-Early
Cyth4	cytohesin 4 [Source:MGI Symbol;Acc:MGI:2441702]	ENSMUSG00000018008	Sensitive-Late
Thrsp	thyroid hormone responsive [Source:MGI Symbol;Acc:MGI:109126]	ENSMUSG00000035686	Intermediate-Early
Itln1	intelectin 1 (galactofuranose binding) [Source:MGI Symbol;Acc:MGI:1333831]	ENSMUSG00000038209	Intermediate-Late
Hydin	HYDIN, axonemal central pair apparatus protein [Source:MGI Symbol;Acc:MGI:2389007]	ENSMUSG00000059854	Resilient-Early
Utp6	UTP6 small subunit processome component [Source:MGI Symbol;Acc:MGI:2445193]	ENSMUSG00000035575	Intermediate-Middle
Six4	sine oculis-related homeobox 4 [Source:MGI Symbol;Acc:MGI:106034]	ENSMUSG00000034460	Sensitive-Early
Asprv1	aspartic peptidase, retroviral-like 1 [Source:MGI Symbol;Acc:MGI:1915105]	ENSMUSG00000033508	Intermediate-Early
Tubg1	tubulin, gamma 1 [Source:MGI Symbol;Acc:MGI:101834]	ENSMUSG00000035198	Intermediate-Early
Lgals3bp	lectin, galactoside-binding, soluble, 3 binding protein [Source:MGI Symbol;Acc:MGI:99554]	ENSMUSG00000033880	Sensitive-Middle
Scgb3a2	secretoglobin, family 3A, member 2 [Source:MGI Symbol;Acc:MGI:2153470]	ENSMUSG00000038791	Sensitive-Early
Lrrn3	leucine rich repeat protein 3, neuronal [Source:MGI Symbol;Acc:MGI:106036]	ENSMUSG00000036295	Intermediate-Early
Ostc	oligosaccharyltransferase complex subunit (non-catalytic) [Source:MGI Symbol;Acc:MGI:1913607]	ENSMUSG00000041084	Sensitive-Early
Plcl2	phospholipase C-like 2 [Source:MGI Symbol;Acc:MGI:1352756]	ENSMUSG00000038910	Resilient-Late
Abca5	ATP-binding cassette, sub-family A (ABC1), member 5 [Source:MGI Symbol;Acc:MGI:2386607]	ENSMUSG00000018800	Resilient-Middle
Cox5b-ps	cytochrome c oxidase subunit 5B, pseudogene [Source:MGI Symbol;Acc:MGI:3649411]	ENSMUSG00000079941	Sensitive-Middle
Syne2	spectrin repeat containing, nuclear envelope 2 [Source:MGI Symbol;Acc:MGI:2449316]	ENSMUSG00000063450	Sensitive-Early
Zdhhc1	zinc finger, DHHC domain containing 1 [Source:MGI Symbol;Acc:MGI:1918046]	ENSMUSG00000039199	Sensitive-Early
Ankrd44	ankyrin repeat domain 44 [Source:MGI Symbol;Acc:MGI:3045243]	ENSMUSG00000052331	Sensitive-Middle
Foxa1	forkhead box A1 [Source:MGI Symbol;Acc:MGI:1347472]	ENSMUSG00000035451	Intermediate-Middle
Aldh1b1	aldehyde dehydrogenase 1 family, member B1 [Source:MGI Symbol;Acc:MGI:1919785]	ENSMUSG00000035561	Sensitive-Middle
Tmem132d	transmembrane protein 132D [Source:MGI Symbol;Acc:MGI:3044963]	ENSMUSG00000034310	Resilient-Early
Akap9	A kinase (PRKA) anchor protein (yotiao) 9 [Source:MGI Symbol;Acc:MGI:2178217]	ENSMUSG00000040407	Resilient-Early
Lgals2	lectin, galactose-binding, soluble 2 [Source:MGI Symbol;Acc:MGI:895068]	ENSMUSG00000043501	Resilient-Early
Arl6ip5	ADP-ribosylation factor-like 6 interacting protein 5 [Source:MGI Symbol;Acc:MGI:1929501]	ENSMUSG00000035199	Sensitive-Early
Itprid1	ITPR interacting domain containing 1 [Source:MGI Symbol;Acc:MGI:2685304]	ENSMUSG00000037973	Sensitive-Early
Mllt6	myeloid/lymphoid or mixed-lineage leukemia; translocated to, 6 [Source:MGI Symbol;Acc:MGI:1935145]	ENSMUSG00000038437	Sensitive-Late
Rcan2	regulator of calcineurin 2 [Source:MGI Symbol;Acc:MGI:1858219]	ENSMUSG00000039601	Sensitive-Middle
Oas3	2'-5' oligoadenylate synthetase 3 [Source:MGI Symbol;Acc:MGI:2180850]	ENSMUSG00000032661	Sensitive-Early
Odad3	outer dynein arm docking complex subunit 3 [Source:MGI Symbol;Acc:MGI:1924859]	ENSMUSG00000039632	Intermediate-Middle
Mgat3	mannoside acetylglucosaminyltransferase 3 [Source:MGI Symbol;Acc:MGI:104532]	ENSMUSG00000042428	Intermediate-Early
Spag5	sperm associated antigen 5 [Source:MGI Symbol;Acc:MGI:1927470]	ENSMUSG00000002055	Sensitive-Late
Pik3ip1	phosphoinositide-3-kinase interacting protein 1 [Source:MGI Symbol;Acc:MGI:1917016]	ENSMUSG00000034614	Sensitive-Early
Themis2	thymocyte selection associated family member 2 [Source:MGI Symbol;Acc:MGI:2446213]	ENSMUSG00000037731	Sensitive-Early
Tgfbi	transforming growth factor, beta induced [Source:MGI Symbol;Acc:MGI:99959]	ENSMUSG00000035493	Sensitive-Early
Rhou	ras homolog family member U [Source:MGI Symbol;Acc:MGI:1916831]	ENSMUSG00000039960	Intermediate-Early
Melk	maternal embryonic leucine zipper kinase [Source:MGI Symbol;Acc:MGI:106924]	ENSMUSG00000035683	Sensitive-Early
Smyd5	SET and MYND domain containing 5 [Source:MGI Symbol;Acc:MGI:108048]	ENSMUSG00000033706	Resilient-Middle
S100a10	S100 calcium binding protein A10 (calpactin) [Source:MGI Symbol;Acc:MGI:1339468]	ENSMUSG00000041959	Intermediate-Middle
Lzts3	leucine zipper, putative tumor suppressor family member 3 [Source:MGI Symbol;Acc:MGI:2656976]	ENSMUSG00000037703	Intermediate-Early
Tsr1	TSR1 20S rRNA accumulation [Source:MGI Symbol;Acc:MGI:2144566]	ENSMUSG00000038335	Resilient-Early
Hebp1	heme binding protein 1 [Source:MGI Symbol;Acc:MGI:1333880]	ENSMUSG00000042770	Sensitive-Late
Ddx21	DExD box helicase 21 [Source:MGI Symbol;Acc:MGI:1860494]	ENSMUSG00000020075	Resilient-Early
BC055324	cDNA sequence BC055324 [Source:MGI Symbol;Acc:MGI:3590554]	ENSMUSG00000041406	Sensitive-Early
Bpifb5	BPI fold containing family B, member 5 [Source:MGI Symbol;Acc:MGI:2385160]	ENSMUSG00000038572	Resilient-Middle
Lap3	leucine aminopeptidase 3 [Source:MGI Symbol;Acc:MGI:1914238]	ENSMUSG00000039682	Sensitive-Early
Crebl2	cAMP responsive element binding protein-like 2 [Source:MGI Symbol;Acc:MGI:1889385]	ENSMUSG00000032652	Sensitive-Middle
Tnfsf10	tumor necrosis factor (ligand) superfamily, member 10 [Source:MGI Symbol;Acc:MGI:107414]	ENSMUSG00000039304	Resilient-Early
Dnph1	2'-deoxynucleoside 5'-phosphate N-hydrolase 1 [Source:MGI Symbol;Acc:MGI:3039376]	ENSMUSG00000040658	Resilient-Middle
Gjb3	gap junction protein, beta 3 [Source:MGI Symbol;Acc:MGI:95721]	ENSMUSG00000042367	Sensitive-Early
Akap14	A kinase (PRKA) anchor protein 14 [Source:MGI Symbol;Acc:MGI:3618288]	ENSMUSG00000036551	Resilient-Early
Misp	mitotic spindle positioning [Source:MGI Symbol;Acc:MGI:1926156]	ENSMUSG00000035852	Sensitive-Early
Igsf6	immunoglobulin superfamily, member 6 [Source:MGI Symbol;Acc:MGI:1891393]	ENSMUSG00000035004	Sensitive-Late
Mboat1	membrane bound O-acyltransferase domain containing 1 [Source:MGI Symbol;Acc:MGI:2387184]	ENSMUSG00000038732	Resilient-Early
Foxa2	forkhead box A2 [Source:MGI Symbol;Acc:MGI:1347476]	ENSMUSG00000037025	Resilient-Middle
C330007P06Rik	RIKEN cDNA C330007P06 gene [Source:MGI Symbol;Acc:MGI:1924894]	ENSMUSG00000006423	Intermediate-Middle
Pgm5	phosphoglucomutase 5 [Source:MGI Symbol;Acc:MGI:1925668]	ENSMUSG00000041731	Intermediate-Early
Cldn10	claudin 10 [Source:MGI Symbol;Acc:MGI:1913101]	ENSMUSG00000022132	Resilient-Late
Neil3	nei like 3 (E. coli) [Source:MGI Symbol;Acc:MGI:2384588]	ENSMUSG00000039396	Resilient-Middle
Dpp4	dipeptidylpeptidase 4 [Source:MGI Symbol;Acc:MGI:94919]	ENSMUSG00000035000	Resilient-Early
Tspan15	tetraspanin 15 [Source:MGI Symbol;Acc:MGI:1917673]	ENSMUSG00000037031	Sensitive-Middle
Gmppb	GDP-mannose pyrophosphorylase B [Source:MGI Symbol;Acc:MGI:2660880]	ENSMUSG00000070284	Sensitive-Early
Zfp292	zinc finger protein 292 [Source:MGI Symbol;Acc:MGI:1353423]	ENSMUSG00000039967	Intermediate-Early
Myrip	myosin VIIA and Rab interacting protein [Source:MGI Symbol;Acc:MGI:2384407]	ENSMUSG00000041794	Resilient-Early
Fgb	fibrinogen beta chain [Source:MGI Symbol;Acc:MGI:99501]	ENSMUSG00000033831	Resilient-Late
Egr2	early growth response 2 [Source:MGI Symbol;Acc:MGI:95296]	ENSMUSG00000037868	Sensitive-Middle
Elmod1	ELMO/CED-12 domain containing 1 [Source:MGI Symbol;Acc:MGI:3583900]	ENSMUSG00000041986	Sensitive-Middle
Sln	sarcolipin [Source:MGI Symbol;Acc:MGI:1913652]	ENSMUSG00000042045	Intermediate-Late
Fgg	fibrinogen gamma chain [Source:MGI Symbol;Acc:MGI:95526]	ENSMUSG00000033860	Sensitive-Early
Parpbp	PARP1 binding protein [Source:MGI Symbol;Acc:MGI:1922567]	ENSMUSG00000035365	Resilient-Late
Tceal9	transcription elongation factor A like 9 [Source:MGI Symbol;Acc:MGI:109567]	ENSMUSG00000042712	Resilient-Middle
Hoxa7	homeobox A7 [Source:MGI Symbol;Acc:MGI:96179]	ENSMUSG00000038236	Resilient-Middle
Cibar2	CBY1 interacting BAR domain containing 2 [Source:MGI Symbol;Acc:MGI:3588213]	ENSMUSG00000042269	Intermediate-Early
1110008P14Rik	RIKEN cDNA 1110008P14 gene [Source:MGI Symbol;Acc:MGI:1920987]	ENSMUSG00000039195	Resilient-Middle
Mreg	melanoregulin [Source:MGI Symbol;Acc:MGI:2151839]	ENSMUSG00000039395	Intermediate-Middle
Card19	caspase recruitment domain family, member 19 [Source:MGI Symbol;Acc:MGI:1915730]	ENSMUSG00000037960	Resilient-Middle
Ptpn13	protein tyrosine phosphatase, non-receptor type 13 [Source:MGI Symbol;Acc:MGI:103293]	ENSMUSG00000034573	Resilient-Early
Kif4	kinesin family member 4 [Source:MGI Symbol;Acc:MGI:108389]	ENSMUSG00000034311	Intermediate-Middle
Cpe	carboxypeptidase E [Source:MGI Symbol;Acc:MGI:101932]	ENSMUSG00000037852	Resilient-Early
Gucy1a1	guanylate cyclase 1, soluble, alpha 1 [Source:MGI Symbol;Acc:MGI:1926562]	ENSMUSG00000033910	Resilient-Early
Anpep	alanyl (membrane) aminopeptidase [Source:MGI Symbol;Acc:MGI:5000466]	ENSMUSG00000039062	Resilient-Late
Bex2	brain expressed X-linked 2 [Source:MGI Symbol;Acc:MGI:1338017]	ENSMUSG00000042750	Sensitive-Early
Ephx4	epoxide hydrolase 4 [Source:MGI Symbol;Acc:MGI:2686228]	ENSMUSG00000033805	Intermediate-Middle
Ushbp1	USH1 protein network component harmonin binding protein 1 [Source:MGI Symbol;Acc:MGI:1922920]	ENSMUSG00000034911	Intermediate-Early
Hoxb5	homeobox B5 [Source:MGI Symbol;Acc:MGI:96186]	ENSMUSG00000038700	Resilient-Middle
Ttc29	tetratricopeptide repeat domain 29 [Source:MGI Symbol;Acc:MGI:1920551]	ENSMUSG00000037101	Sensitive-Early
Wdr74	WD repeat domain 74 [Source:MGI Symbol;Acc:MGI:2147427]	ENSMUSG00000042729	Resilient-Early
Zrsr1	zinc finger (CCCH type), RNA binding motif and serine/arginine rich 1 [Source:MGI Symbol;Acc:MGI:98885]	ENSMUSG00000044068	Sensitive-Early
B430306N03Rik	RIKEN cDNA B430306N03 gene [Source:MGI Symbol;Acc:MGI:2443478]	ENSMUSG00000043740	Intermediate-Early
Lrrn4	leucine rich repeat neuronal 4 [Source:MGI Symbol;Acc:MGI:2445154]	ENSMUSG00000043110	Resilient-Early
Spn	sialophorin [Source:MGI Symbol;Acc:MGI:98384]	ENSMUSG00000051457	Resilient-Early
Six1	sine oculis-related homeobox 1 [Source:MGI Symbol;Acc:MGI:102780]	ENSMUSG00000051367	Resilient-Early
Zbtb11	zinc finger and BTB domain containing 11 [Source:MGI Symbol;Acc:MGI:2443876]	ENSMUSG00000022601	Resilient-Early
Has2	hyaluronan synthase 2 [Source:MGI Symbol;Acc:MGI:107821]	ENSMUSG00000022367	Intermediate-Early
Gm5069	predicted pseudogene 5069 [Source:MGI Symbol;Acc:MGI:3644516]	ENSMUSG00000055676	Resilient-Middle
Vsig4	V-set and immunoglobulin domain containing 4 [Source:MGI Symbol;Acc:MGI:2679720]	ENSMUSG00000044206	Resilient-Middle
Camk2n1	calcium/calmodulin-dependent protein kinase II inhibitor 1 [Source:MGI Symbol;Acc:MGI:1913509]	ENSMUSG00000046447	Sensitive-Early
Rfesd	Rieske (Fe-S) domain containing [Source:MGI Symbol;Acc:MGI:2145198]	ENSMUSG00000043190	Sensitive-Early
Zc2hc1a	zinc finger, C2HC-type containing 1A [Source:MGI Symbol;Acc:MGI:1914556]	ENSMUSG00000043542	Sensitive-Middle
Krtap19-4	keratin associated protein 19-4 [Source:MGI Symbol;Acc:MGI:2157757]	ENSMUSG00000043982	Resilient-Early
Tvp23a	trans-golgi network vesicle protein 23A [Source:MGI Symbol;Acc:MGI:3665441]	ENSMUSG00000050908	Sensitive-Middle
Adgrg3	adhesion G protein-coupled receptor G3 [Source:MGI Symbol;Acc:MGI:1859670]	ENSMUSG00000060470	Resilient-Early
Wfdc12	WAP four-disulfide core domain 12 [Source:MGI Symbol;Acc:MGI:2183434]	ENSMUSG00000042845	Sensitive-Middle
Mtus1	mitochondrial tumor suppressor 1 [Source:MGI Symbol;Acc:MGI:2142572]	ENSMUSG00000045636	Resilient-Early
Prr11	proline rich 11 [Source:MGI Symbol;Acc:MGI:2444496]	ENSMUSG00000020493	Intermediate-Middle
Cldn4	claudin 4 [Source:MGI Symbol;Acc:MGI:1313314]	ENSMUSG00000047501	Resilient-Early
Cavin2	caveolae associated 2 [Source:MGI Symbol;Acc:MGI:99513]	ENSMUSG00000045954	Intermediate-Early
Depdc1b	DEP domain containing 1B [Source:MGI Symbol;Acc:MGI:2145425]	ENSMUSG00000021697	Intermediate-Late
Plekha4	pleckstrin homology domain containing, family A (phosphoinositide binding specific) member 4 [Source:MGI Symbol;Acc:MGI:1916467]	ENSMUSG00000040428	Sensitive-Late
Erich3	glutamate rich 3 [Source:MGI Symbol;Acc:MGI:1919095]	ENSMUSG00000078161	Resilient-Middle
Jak3	Janus kinase 3 [Source:MGI Symbol;Acc:MGI:99928]	ENSMUSG00000031805	Intermediate-Middle
Rbp1	retinol binding protein 1, cellular [Source:MGI Symbol;Acc:MGI:97876]	ENSMUSG00000046402	Resilient-Early
Haspin	histone H3 associated protein kinase [Source:MGI Symbol;Acc:MGI:1194498]	ENSMUSG00000050107	Intermediate-Middle
Otud1	OTU domain containing 1 [Source:MGI Symbol;Acc:MGI:1918448]	ENSMUSG00000043415	Resilient-Middle
C130050O18Rik	RIKEN cDNA C130050O18 gene [Source:MGI Symbol;Acc:MGI:2442694]	ENSMUSG00000044092	Sensitive-Middle
Psapl1	prosaposin-like 1 [Source:MGI Symbol;Acc:MGI:1924193]	ENSMUSG00000043430	Intermediate-Early
Ranbp1	RAN binding protein 1 [Source:MGI Symbol;Acc:MGI:96269]	ENSMUSG00000005732	Intermediate-Early
Insl6	insulin-like 6 [Source:MGI Symbol;Acc:MGI:1351595]	ENSMUSG00000050957	Resilient-Late
Lrrc25	leucine rich repeat containing 25 [Source:MGI Symbol;Acc:MGI:2445284]	ENSMUSG00000049988	Sensitive-Early
Snai1	snail family zinc finger 1 [Source:MGI Symbol;Acc:MGI:98330]	ENSMUSG00000042821	Sensitive-Early
H2ax	H2A.X variant histone [Source:MGI Symbol;Acc:MGI:102688]	ENSMUSG00000049932	Sensitive-Middle
Ckap2l	cytoskeleton associated protein 2-like [Source:MGI Symbol;Acc:MGI:1917716]	ENSMUSG00000048327	Sensitive-Middle
Fam167b	family with sequence similarity 167, member B [Source:MGI Symbol;Acc:MGI:2668032]	ENSMUSG00000050493	Resilient-Middle
Efnb1	ephrin B1 [Source:MGI Symbol;Acc:MGI:102708]	ENSMUSG00000031217	Sensitive-Late
Acot10	acyl-CoA thioesterase 10 [Source:MGI Symbol;Acc:MGI:1928940]	ENSMUSG00000047565	Intermediate-Early
Pptc7	PTC7 protein phosphatase homolog [Source:MGI Symbol;Acc:MGI:2444593]	ENSMUSG00000038582	Sensitive-Middle
A530064D06Rik	RIKEN cDNA A530064D06 gene [Source:MGI Symbol;Acc:MGI:2443476]	ENSMUSG00000043939	Sensitive-Early
Cracr2b	calcium release activated channel regulator 2B [Source:MGI Symbol;Acc:MGI:2446129]	ENSMUSG00000048200	Resilient-Early
Ckap4	cytoskeleton-associated protein 4 [Source:MGI Symbol;Acc:MGI:2444926]	ENSMUSG00000046841	Resilient-Early
Shisa2	shisa family member 2 [Source:MGI Symbol;Acc:MGI:2444716]	ENSMUSG00000044461	Resilient-Early
Sipa1l1	signal-induced proliferation-associated 1 like 1 [Source:MGI Symbol;Acc:MGI:2443679]	ENSMUSG00000042700	Intermediate-Early
Socs3	suppressor of cytokine signaling 3 [Source:MGI Symbol;Acc:MGI:1201791]	ENSMUSG00000053113	Sensitive-Early
S1pr2	sphingosine-1-phosphate receptor 2 [Source:MGI Symbol;Acc:MGI:99569]	ENSMUSG00000043895	Intermediate-Early
Timm8a1	translocase of inner mitochondrial membrane 8A1 [Source:MGI Symbol;Acc:MGI:1353433]	ENSMUSG00000048007	Resilient-Early
Trim56	tripartite motif-containing 56 [Source:MGI Symbol;Acc:MGI:2685298]	ENSMUSG00000043279	Resilient-Middle
Hilpda	hypoxia inducible lipid droplet associated [Source:MGI Symbol;Acc:MGI:1916823]	ENSMUSG00000043421	Intermediate-Late
Sprr1a	small proline-rich protein 1A [Source:MGI Symbol;Acc:MGI:106660]	ENSMUSG00000050359	Sensitive-Early
Blnk	B cell linker [Source:MGI Symbol;Acc:MGI:96878]	ENSMUSG00000061132	Resilient-Early
Ppp1r13b	protein phosphatase 1, regulatory subunit 13B [Source:MGI Symbol;Acc:MGI:1336199]	ENSMUSG00000021285	Sensitive-Middle
Cldn2	claudin 2 [Source:MGI Symbol;Acc:MGI:1276110]	ENSMUSG00000047230	Intermediate-Early
Trim2	tripartite motif-containing 2 [Source:MGI Symbol;Acc:MGI:1933163]	ENSMUSG00000027993	Intermediate-Early
Ifi27l2a	interferon, alpha-inducible protein 27 like 2A [Source:MGI Symbol;Acc:MGI:1924183]	ENSMUSG00000079017	Resilient-Early
Grem2	gremlin 2, DAN family BMP antagonist [Source:MGI Symbol;Acc:MGI:1344367]	ENSMUSG00000050069	Intermediate-Early
Cyp2j9	cytochrome P450, family 2, subfamily j, polypeptide 9 [Source:MGI Symbol;Acc:MGI:1921769]	ENSMUSG00000015224	Resilient-Early
Tnfrsf26	tumor necrosis factor receptor superfamily, member 26 [Source:MGI Symbol;Acc:MGI:2651928]	ENSMUSG00000045362	Intermediate-Late
H1f1	H1.1 linker histone, cluster member [Source:MGI Symbol;Acc:MGI:1931523]	ENSMUSG00000049539	Sensitive-Middle
Ecpas	Ecm29 proteasome adaptor and scaffold [Source:MGI Symbol;Acc:MGI:2140220]	ENSMUSG00000050812	Resilient-Early
Cfap70	cilia and flagella associated protein 70 [Source:MGI Symbol;Acc:MGI:1923920]	ENSMUSG00000039543	Resilient-Early
Tmem37	transmembrane protein 37 [Source:MGI Symbol;Acc:MGI:2157899]	ENSMUSG00000050777	Sensitive-Early
Nme9	NME/NM23 family member 9 [Source:MGI Symbol;Acc:MGI:4359686]	ENSMUSG00000046242	Sensitive-Early
Pmf1	polyamine-modulated factor 1 [Source:MGI Symbol;Acc:MGI:1914287]	ENSMUSG00000028066	Sensitive-Middle
Tubb2a	tubulin, beta 2A class IIA [Source:MGI Symbol;Acc:MGI:107861]	ENSMUSG00000058672	Intermediate-Early
Clcn3	chloride channel, voltage-sensitive 3 [Source:MGI Symbol;Acc:MGI:103555]	ENSMUSG00000004319	Resilient-Middle
Misp3	MISP family member 3 [Source:MGI Symbol;Acc:MGI:1917384]	ENSMUSG00000074217	Sensitive-Early
Saxo2	stabilizer of axonemal microtubules 2 [Source:MGI Symbol;Acc:MGI:1914618]	ENSMUSG00000038570	Resilient-Middle
Mfap1b	microfibrillar-associated protein 1B [Source:MGI Symbol;Acc:MGI:3694697]	ENSMUSG00000048222	Resilient-Late
Ppp3ca	protein phosphatase 3, catalytic subunit, alpha isoform [Source:MGI Symbol;Acc:MGI:107164]	ENSMUSG00000028161	Sensitive-Middle
Ercc6l	excision repair cross-complementing rodent repair deficiency complementation group 6 like [Source:MGI Symbol;Acc:MGI:2654144]	ENSMUSG00000051220	Sensitive-Middle
Cdadc1	cytidine and dCMP deaminase domain containing 1 [Source:MGI Symbol;Acc:MGI:1919141]	ENSMUSG00000021982	Sensitive-Early
Aplnr	apelin receptor [Source:MGI Symbol;Acc:MGI:1346086]	ENSMUSG00000044338	Resilient-Early
Hcar2	hydroxycarboxylic acid receptor 2 [Source:MGI Symbol;Acc:MGI:1933383]	ENSMUSG00000045502	Resilient-Early
Kcne4	potassium voltage-gated channel, Isk-related subfamily, gene 4 [Source:MGI Symbol;Acc:MGI:1891125]	ENSMUSG00000047330	Intermediate-Early
Sfn	stratifin [Source:MGI Symbol;Acc:MGI:1891831]	ENSMUSG00000047281	Intermediate-Early
Fbln1	fibulin 1 [Source:MGI Symbol;Acc:MGI:95487]	ENSMUSG00000006369	Intermediate-Early
Tmem251	transmembrane protein 251 [Source:MGI Symbol;Acc:MGI:2443862]	ENSMUSG00000046675	Resilient-Early
Cd200r1	CD200 receptor 1 [Source:MGI Symbol;Acc:MGI:1889024]	ENSMUSG00000022667	Intermediate-Late
Wwc2	WW, C2 and coiled-coil domain containing 2 [Source:MGI Symbol;Acc:MGI:1261872]	ENSMUSG00000031563	Sensitive-Middle
Ltb4r1	leukotriene B4 receptor 1 [Source:MGI Symbol;Acc:MGI:1309472]	ENSMUSG00000046908	Sensitive-Early
Upk1b	uroplakin 1B [Source:MGI Symbol;Acc:MGI:98912]	ENSMUSG00000049436	Intermediate-Early
Oas1f	2'-5' oligoadenylate synthetase 1F [Source:MGI Symbol;Acc:MGI:2180855]	ENSMUSG00000053765	Sensitive-Late
B230219D22Rik	RIKEN cDNA B230219D22 gene [Source:MGI Symbol;Acc:MGI:1925771]	ENSMUSG00000045767	Sensitive-Early
Tmem212	transmembrane protein 212 [Source:MGI Symbol;Acc:MGI:2685410]	ENSMUSG00000043164	Intermediate-Early
Bex1	brain expressed X-linked 1 [Source:MGI Symbol;Acc:MGI:1328321]	ENSMUSG00000050071	Sensitive-Early
Tacstd2	tumor-associated calcium signal transducer 2 [Source:MGI Symbol;Acc:MGI:1861606]	ENSMUSG00000051397	Sensitive-Early
E2f8	E2F transcription factor 8 [Source:MGI Symbol;Acc:MGI:1922038]	ENSMUSG00000046179	Sensitive-Early
Mettl24	methyltransferase like 24 [Source:MGI Symbol;Acc:MGI:3045338]	ENSMUSG00000045555	Resilient-Early
Fzd4	frizzled class receptor 4 [Source:MGI Symbol;Acc:MGI:108520]	ENSMUSG00000049791	Intermediate-Late
Chchd10	coiled-coil-helix-coiled-coil-helix domain containing 10 [Source:MGI Symbol;Acc:MGI:2143558]	ENSMUSG00000049422	Resilient-Early
Tuba1c	tubulin, alpha 1C [Source:MGI Symbol;Acc:MGI:1095409]	ENSMUSG00000043091	Sensitive-Early
Fbxl7	F-box and leucine-rich repeat protein 7 [Source:MGI Symbol;Acc:MGI:3052506]	ENSMUSG00000043556	Resilient-Middle
Ifi205	interferon activated gene 205 [Source:MGI Symbol;Acc:MGI:101847]	ENSMUSG00000054203	Sensitive-Early
Psmd8	proteasome (prosome, macropain) 26S subunit, non-ATPase, 8 [Source:MGI Symbol;Acc:MGI:1888669]	ENSMUSG00000030591	Intermediate-Middle
Gm6377	predicted gene 6377 [Source:MGI Symbol;Acc:MGI:3647255]	ENSMUSG00000048621	Resilient-Early
Grrp1	glycine/arginine rich protein 1 [Source:MGI Symbol;Acc:MGI:1919940]	ENSMUSG00000050105	Resilient-Early
Tmtc1	transmembrane and tetratricopeptide repeat containing 1 [Source:MGI Symbol;Acc:MGI:3039590]	ENSMUSG00000030306	Intermediate-Middle
P2ry6	pyrimidinergic receptor P2Y, G-protein coupled, 6 [Source:MGI Symbol;Acc:MGI:2673874]	ENSMUSG00000048779	Sensitive-Middle
1700012B09Rik	RIKEN cDNA 1700012B09 gene [Source:MGI Symbol;Acc:MGI:1916575]	ENSMUSG00000031927	Resilient-Late
Bhlha15	basic helix-loop-helix family, member a15 [Source:MGI Symbol;Acc:MGI:891976]	ENSMUSG00000052271	Sensitive-Early
Cavin1	caveolae associated 1 [Source:MGI Symbol;Acc:MGI:1277968]	ENSMUSG00000004044	Resilient-Late
Cfap69	cilia and flagella associated protein 69 [Source:MGI Symbol;Acc:MGI:2443778]	ENSMUSG00000040473	Sensitive-Early
Sntn	sentan, cilia apical structure protein [Source:MGI Symbol;Acc:MGI:3045373]	ENSMUSG00000044772	Resilient-Middle
Ptprcap	protein tyrosine phosphatase, receptor type, C polypeptide-associated protein [Source:MGI Symbol;Acc:MGI:97811]	ENSMUSG00000045826	Resilient-Early
Krt81	keratin 81 [Source:MGI Symbol;Acc:MGI:1928858]	ENSMUSG00000067615	Intermediate-Early
Phgr1	proline/histidine/glycine-rich 1 [Source:MGI Symbol;Acc:MGI:1858382]	ENSMUSG00000046804	Sensitive-Early
Tmem104	transmembrane protein 104 [Source:MGI Symbol;Acc:MGI:2444222]	ENSMUSG00000045980	Resilient-Late
Tent5c	terminal nucleotidyltransferase 5C [Source:MGI Symbol;Acc:MGI:1921895]	ENSMUSG00000044468	Resilient-Middle
Cfd	complement factor D (adipsin) [Source:MGI Symbol;Acc:MGI:87931]	ENSMUSG00000061780	Resilient-Late
Itga1	integrin alpha 1 [Source:MGI Symbol;Acc:MGI:96599]	ENSMUSG00000042284	Resilient-Early
Tmem220	transmembrane protein 220 [Source:MGI Symbol;Acc:MGI:2443691]	ENSMUSG00000050270	Intermediate-Middle
Loxl1	lysyl oxidase-like 1 [Source:MGI Symbol;Acc:MGI:106096]	ENSMUSG00000032334	Sensitive-Early
Neurl4	neuralized E3 ubiquitin protein ligase 4 [Source:MGI Symbol;Acc:MGI:1921092]	ENSMUSG00000047284	Intermediate-Middle
Cmya5	cardiomyopathy associated 5 [Source:MGI Symbol;Acc:MGI:1923719]	ENSMUSG00000047419	Intermediate-Middle
Rnf144a	ring finger protein 144A [Source:MGI Symbol;Acc:MGI:1344401]	ENSMUSG00000020642	Resilient-Early
Sned1	sushi, nidogen and EGF-like domains 1 [Source:MGI Symbol;Acc:MGI:3045960]	ENSMUSG00000047793	Sensitive-Early
Dynlt4	dynein light chain Tctex-type 4 [Source:MGI Symbol;Acc:MGI:3045358]	ENSMUSG00000047671	Sensitive-Early
Clec14a	C-type lectin domain family 14, member a [Source:MGI Symbol;Acc:MGI:1914114]	ENSMUSG00000045930	Intermediate-Middle
Tlr6	toll-like receptor 6 [Source:MGI Symbol;Acc:MGI:1341296]	ENSMUSG00000051498	Resilient-Early
Marcksl1	MARCKS-like 1 [Source:MGI Symbol;Acc:MGI:97143]	ENSMUSG00000047945	Sensitive-Early
Crebrf	CREB3 regulatory factor [Source:MGI Symbol;Acc:MGI:1924378]	ENSMUSG00000048249	Intermediate-Middle
Rnf149	ring finger protein 149 [Source:MGI Symbol;Acc:MGI:2677438]	ENSMUSG00000048234	Resilient-Late
Upk3b	uroplakin 3B [Source:MGI Symbol;Acc:MGI:2140882]	ENSMUSG00000042985	Intermediate-Early
Cenpe	centromere protein E [Source:MGI Symbol;Acc:MGI:1098230]	ENSMUSG00000045328	Sensitive-Early
Rarb	retinoic acid receptor, beta [Source:MGI Symbol;Acc:MGI:97857]	ENSMUSG00000017491	Sensitive-Early
Fpr2	formyl peptide receptor 2 [Source:MGI Symbol;Acc:MGI:1278319]	ENSMUSG00000052270	Resilient-Early
Tbc1d30	TBC1 domain family, member 30 [Source:MGI Symbol;Acc:MGI:1921944]	ENSMUSG00000052302	Intermediate-Early
Plpp3	phospholipid phosphatase 3 [Source:MGI Symbol;Acc:MGI:1915166]	ENSMUSG00000028517	Sensitive-Middle
Glcci1	glucocorticoid induced transcript 1 [Source:MGI Symbol;Acc:MGI:2179717]	ENSMUSG00000029638	Resilient-Early
Gpr35	G protein-coupled receptor 35 [Source:MGI Symbol;Acc:MGI:1929509]	ENSMUSG00000026271	Intermediate-Middle
Serpinb2	serine (or cysteine) peptidase inhibitor, clade B, member 2 [Source:MGI Symbol;Acc:MGI:97609]	ENSMUSG00000062345	Sensitive-Early
Junb	jun B proto-oncogene [Source:MGI Symbol;Acc:MGI:96647]	ENSMUSG00000052837	Resilient-Early
Nr1d1	nuclear receptor subfamily 1, group D, member 1 [Source:MGI Symbol;Acc:MGI:2444210]	ENSMUSG00000020889	Intermediate-Early
Tmcc3	transmembrane and coiled coil domains 3 [Source:MGI Symbol;Acc:MGI:2442900]	ENSMUSG00000020023	Intermediate-Early
Mmp12	matrix metallopeptidase 12 [Source:MGI Symbol;Acc:MGI:97005]	ENSMUSG00000049723	Sensitive-Middle
Gm6180	predicted pseudogene 6180 [Source:MGI Symbol;Acc:MGI:3643972]	ENSMUSG00000053038	Sensitive-Early
Cfap300	cilia and flagella associated protein 300 [Source:MGI Symbol;Acc:MGI:3045346]	ENSMUSG00000053070	Sensitive-Early
Fank1	fibronectin type 3 and ankyrin repeat domains 1 [Source:MGI Symbol;Acc:MGI:1914180]	ENSMUSG00000053111	Sensitive-Early
Raet1e	retinoic acid early transcript 1E [Source:MGI Symbol;Acc:MGI:2675273]	ENSMUSG00000053219	Intermediate-Middle
Ackr3	atypical chemokine receptor 3 [Source:MGI Symbol;Acc:MGI:109562]	ENSMUSG00000044337	Intermediate-Middle
Retnlg	resistin like gamma [Source:MGI Symbol;Acc:MGI:2667763]	ENSMUSG00000022651	Sensitive-Early
Chst1	carbohydrate sulfotransferase 1 [Source:MGI Symbol;Acc:MGI:1924219]	ENSMUSG00000027221	Resilient-Late
Kif2c	kinesin family member 2C [Source:MGI Symbol;Acc:MGI:1921054]	ENSMUSG00000028678	Sensitive-Middle
Tnfaip6	tumor necrosis factor alpha induced protein 6 [Source:MGI Symbol;Acc:MGI:1195266]	ENSMUSG00000053475	Intermediate-Early
Syt5	synaptotagmin V [Source:MGI Symbol;Acc:MGI:1926368]	ENSMUSG00000004961	Intermediate-Middle
Ptrh1	peptidyl-tRNA hydrolase 1 homolog [Source:MGI Symbol;Acc:MGI:1913779]	ENSMUSG00000053746	Intermediate-Early
Ctsd	cathepsin D [Source:MGI Symbol;Acc:MGI:88562]	ENSMUSG00000007891	Sensitive-Late
1700016K19Rik	RIKEN cDNA 1700016K19 gene [Source:MGI Symbol;Acc:MGI:1921480]	ENSMUSG00000053783	Intermediate-Middle
Fam216b	family with sequence similarity 216, member B [Source:MGI Symbol;Acc:MGI:2145738]	ENSMUSG00000045655	Intermediate-Middle
Bcl2a1c	B cell leukemia/lymphoma 2 related protein A1c [Source:MGI Symbol;Acc:MGI:1278327]	ENSMUSG00000053820	Sensitive-Early
Cers3	ceramide synthase 3 [Source:MGI Symbol;Acc:MGI:2681008]	ENSMUSG00000030510	Intermediate-Early
Npr3	natriuretic peptide receptor 3 [Source:MGI Symbol;Acc:MGI:97373]	ENSMUSG00000022206	Sensitive-Late
Car8	carbonic anhydrase 8 [Source:MGI Symbol;Acc:MGI:88253]	ENSMUSG00000041261	Resilient-Middle
Klk13	kallikrein related-peptidase 13 [Source:MGI Symbol;Acc:MGI:3615275]	ENSMUSG00000054046	Resilient-Late
Dnah5	dynein, axonemal, heavy chain 5 [Source:MGI Symbol;Acc:MGI:107718]	ENSMUSG00000022262	Intermediate-Early
Lck	lymphocyte protein tyrosine kinase [Source:MGI Symbol;Acc:MGI:96756]	ENSMUSG00000000409	Resilient-Early
Depp1	DEPP1 autophagy regulator [Source:MGI Symbol;Acc:MGI:1918730]	ENSMUSG00000048489	Sensitive-Early
Zfp747	zinc finger protein 747 [Source:MGI Symbol;Acc:MGI:2443581]	ENSMUSG00000054381	Resilient-Middle
Mdm4	transformed mouse 3T3 cell double minute 4 [Source:MGI Symbol;Acc:MGI:107934]	ENSMUSG00000054387	Intermediate-Early
Fabp1	fatty acid binding protein 1, liver [Source:MGI Symbol;Acc:MGI:95479]	ENSMUSG00000054422	Sensitive-Early
Wdyhv1	WDYHV motif containing 1 [Source:MGI Symbol;Acc:MGI:1924023]	ENSMUSG00000022359	Resilient-Middle
Pqlc3	PQ loop repeat containing [Source:MGI Symbol;Acc:MGI:2444067]	ENSMUSG00000045679	Resilient-Late
Tmem119	transmembrane protein 119 [Source:MGI Symbol;Acc:MGI:2385228]	ENSMUSG00000054675	Resilient-Early
Ppp2r5a	protein phosphatase 2, regulatory subunit B', alpha [Source:MGI Symbol;Acc:MGI:2388479]	ENSMUSG00000026626	Intermediate-Middle
Slc39a14	solute carrier family 39 (zinc transporter), member 14 [Source:MGI Symbol;Acc:MGI:2384851]	ENSMUSG00000022094	Sensitive-Early
Aptx	aprataxin [Source:MGI Symbol;Acc:MGI:1913658]	ENSMUSG00000028411	Sensitive-Middle
Stfa3	stefin A3 [Source:MGI Symbol;Acc:MGI:106196]	ENSMUSG00000054905	Resilient-Early
Nusap1	nucleolar and spindle associated protein 1 [Source:MGI Symbol;Acc:MGI:2675669]	ENSMUSG00000027306	Sensitive-Middle
Lrtm2	leucine-rich repeats and transmembrane domains 2 [Source:MGI Symbol;Acc:MGI:2141485]	ENSMUSG00000055003	Sensitive-Late
Bcl2a1b	B cell leukemia/lymphoma 2 related protein A1b [Source:MGI Symbol;Acc:MGI:1278326]	ENSMUSG00000089929	Sensitive-Middle
Ngef	neuronal guanine nucleotide exchange factor [Source:MGI Symbol;Acc:MGI:1858414]	ENSMUSG00000026259	Sensitive-Early
Chst3	carbohydrate sulfotransferase 3 [Source:MGI Symbol;Acc:MGI:1858224]	ENSMUSG00000057337	Intermediate-Early
Nox4	NADPH oxidase 4 [Source:MGI Symbol;Acc:MGI:1354184]	ENSMUSG00000030562	Resilient-Middle
Plekho2	pleckstrin homology domain containing, family O member 2 [Source:MGI Symbol;Acc:MGI:2143132]	ENSMUSG00000050721	Sensitive-Middle
Manf	mesencephalic astrocyte-derived neurotrophic factor [Source:MGI Symbol;Acc:MGI:1922090]	ENSMUSG00000032575	Sensitive-Early
Bfar	bifunctional apoptosis regulator [Source:MGI Symbol;Acc:MGI:1914368]	ENSMUSG00000022684	Resilient-Middle
Rbfox3	RNA binding protein, fox-1 homolog (C. elegans) 3 [Source:MGI Symbol;Acc:MGI:106368]	ENSMUSG00000025576	Resilient-Early
Gpc3	glypican 3 [Source:MGI Symbol;Acc:MGI:104903]	ENSMUSG00000055653	Resilient-Early
Gemin6	gem nuclear organelle associated protein 6 [Source:MGI Symbol;Acc:MGI:1914492]	ENSMUSG00000055760	Intermediate-Early
Prrc2b	proline-rich coiled-coil 2B [Source:MGI Symbol;Acc:MGI:1923304]	ENSMUSG00000039262	Resilient-Early
Btnl10	butyrophilin-like 10 [Source:MGI Symbol;Acc:MGI:2182073]	ENSMUSG00000020490	Intermediate-Middle
Dnaja4	DnaJ heat shock protein family (Hsp40) member A4 [Source:MGI Symbol;Acc:MGI:1927638]	ENSMUSG00000032285	Intermediate-Middle
Sdc3	syndecan 3 [Source:MGI Symbol;Acc:MGI:1349163]	ENSMUSG00000025743	Resilient-Middle
Fabp3	fatty acid binding protein 3, muscle and heart [Source:MGI Symbol;Acc:MGI:95476]	ENSMUSG00000028773	Sensitive-Middle
Eif2b3	eukaryotic translation initiation factor 2B, subunit 3 [Source:MGI Symbol;Acc:MGI:1313286]	ENSMUSG00000028683	Resilient-Early
Slc16a3	solute carrier family 16 (monocarboxylic acid transporters), member 3 [Source:MGI Symbol;Acc:MGI:1933438]	ENSMUSG00000025161	Intermediate-Middle
1700001K19Rik	RIKEN cDNA 1700001K19 gene [Source:MGI Symbol;Acc:MGI:1913573]	ENSMUSG00000056508	Resilient-Late
Gid4	GID complex subunit 4, VID24 homolog [Source:MGI Symbol;Acc:MGI:1914021]	ENSMUSG00000018415	Sensitive-Middle
Ptafr	platelet-activating factor receptor [Source:MGI Symbol;Acc:MGI:106066]	ENSMUSG00000056529	Sensitive-Early
Wfdc21	WAP four-disulfide core domain 21 [Source:MGI Symbol;Acc:MGI:1913357]	ENSMUSG00000051748	Sensitive-Late
Slc16a6	solute carrier family 16 (monocarboxylic acid transporters), member 6 [Source:MGI Symbol;Acc:MGI:2144585]	ENSMUSG00000041920	Intermediate-Early
Nfil3	nuclear factor, interleukin 3, regulated [Source:MGI Symbol;Acc:MGI:109495]	ENSMUSG00000056749	Sensitive-Early
Tubb3	tubulin, beta 3 class III [Source:MGI Symbol;Acc:MGI:107813]	ENSMUSG00000062380	Resilient-Early
Tubb4a	tubulin, beta 4A class IVA [Source:MGI Symbol;Acc:MGI:107848]	ENSMUSG00000062591	Sensitive-Early
Fpr-rs3	formyl peptide receptor, related sequence 3 [Source:MGI Symbol;Acc:MGI:1278318]	ENSMUSG00000060701	Intermediate-Late
Bckdha	branched chain ketoacid dehydrogenase E1, alpha polypeptide [Source:MGI Symbol;Acc:MGI:107701]	ENSMUSG00000060376	Resilient-Early
Psg16	pregnancy specific glycoprotein 16 [Source:MGI Symbol;Acc:MGI:1347249]	ENSMUSG00000066760	Resilient-Middle
Mtus2	microtubule associated tumor suppressor candidate 2 [Source:MGI Symbol;Acc:MGI:1915388]	ENSMUSG00000029651	Resilient-Early
Cfap57	cilia and flagella associated protein 57 [Source:MGI Symbol;Acc:MGI:2686209]	ENSMUSG00000028730	Sensitive-Early
Rrs1	ribosome biogenesis regulator 1 [Source:MGI Symbol;Acc:MGI:1929721]	ENSMUSG00000061024	Resilient-Early
Gja5	gap junction protein, alpha 5 [Source:MGI Symbol;Acc:MGI:95716]	ENSMUSG00000057123	Resilient-Late
Aplp2	amyloid beta (A4) precursor-like protein 2 [Source:MGI Symbol;Acc:MGI:88047]	ENSMUSG00000031996	Resilient-Early
Trim16	tripartite motif-containing 16 [Source:MGI Symbol;Acc:MGI:2137356]	ENSMUSG00000047821	Intermediate-Early
Gm14393	predicted gene 14393 [Source:MGI Symbol;Acc:MGI:3649576]	ENSMUSG00000078905	Intermediate-Early
Slc6a2	solute carrier family 6 (neurotransmitter transporter, noradrenalin), member 2 [Source:MGI Symbol;Acc:MGI:1270850]	ENSMUSG00000055368	Resilient-Middle
Gm5513	predicted pseudogene 5513 [Source:MGI Symbol;Acc:MGI:3645437]	ENSMUSG00000063586	Intermediate-Early
Lgals9	lectin, galactose binding, soluble 9 [Source:MGI Symbol;Acc:MGI:109496]	ENSMUSG00000001123	Sensitive-Early
Zfp663	zinc finger protein 663 [Source:MGI Symbol;Acc:MGI:2685854]	ENSMUSG00000056824	Resilient-Middle
Myom1	myomesin 1 [Source:MGI Symbol;Acc:MGI:1341430]	ENSMUSG00000024049	Resilient-Early
H2ac10	H2A clustered histone 10 [Source:MGI Symbol;Acc:MGI:2448309]	ENSMUSG00000061991	Sensitive-Early
Zfp760	zinc finger protein 760 [Source:MGI Symbol;Acc:MGI:2679257]	ENSMUSG00000067928	Resilient-Middle
Pgrmc1	progesterone receptor membrane component 1 [Source:MGI Symbol;Acc:MGI:1858305]	ENSMUSG00000006373	Resilient-Early
Epha1	Eph receptor A1 [Source:MGI Symbol;Acc:MGI:107381]	ENSMUSG00000029859	Resilient-Early
E2f7	E2F transcription factor 7 [Source:MGI Symbol;Acc:MGI:1289147]	ENSMUSG00000020185	Sensitive-Late
Dhcr7	7-dehydrocholesterol reductase [Source:MGI Symbol;Acc:MGI:1298378]	ENSMUSG00000058454	Sensitive-Late
Cxcl17	chemokine (C-X-C motif) ligand 17 [Source:MGI Symbol;Acc:MGI:2387642]	ENSMUSG00000060188	Sensitive-Early
Serpina1c	serine (or cysteine) peptidase inhibitor, clade A, member 1C [Source:MGI Symbol;Acc:MGI:891969]	ENSMUSG00000079015	Sensitive-Late
Dcaf8	DDB1 and CUL4 associated factor 8 [Source:MGI Symbol;Acc:MGI:91860]	ENSMUSG00000026554	Resilient-Early
Ak8	adenylate kinase 8 [Source:MGI Symbol;Acc:MGI:1916120]	ENSMUSG00000026807	Resilient-Early
Ear6	eosinophil-associated, ribonuclease A family, member 6 [Source:MGI Symbol;Acc:MGI:1890463]	ENSMUSG00000062148	Sensitive-Early
Cd302	CD302 antigen [Source:MGI Symbol;Acc:MGI:1913455]	ENSMUSG00000060703	Intermediate-Early
Chrdl1	chordin-like 1 [Source:MGI Symbol;Acc:MGI:1933172]	ENSMUSG00000031283	Resilient-Early
Sh3rf2	SH3 domain containing ring finger 2 [Source:MGI Symbol;Acc:MGI:2444628]	ENSMUSG00000057719	Intermediate-Middle
Vill	villin-like [Source:MGI Symbol;Acc:MGI:1201781]	ENSMUSG00000038775	Resilient-Early
H2ac15	H2A clustered histone 15 [Source:MGI Symbol;Acc:MGI:2448297]	ENSMUSG00000063021	Sensitive-Early
Hmcn1	hemicentin 1 [Source:MGI Symbol;Acc:MGI:2685047]	ENSMUSG00000066842	Resilient-Middle
Tlr12	toll-like receptor 12 [Source:MGI Symbol;Acc:MGI:3045221]	ENSMUSG00000062545	Intermediate-Early
Ear2	eosinophil-associated, ribonuclease A family, member 2 [Source:MGI Symbol;Acc:MGI:108020]	ENSMUSG00000072596	Resilient-Early
Nmral1	NmrA-like family domain containing 1 [Source:MGI Symbol;Acc:MGI:1915074]	ENSMUSG00000063445	Sensitive-Middle
Gpr65	G-protein coupled receptor 65 [Source:MGI Symbol;Acc:MGI:108031]	ENSMUSG00000021886	Sensitive-Middle
Osm	oncostatin M [Source:MGI Symbol;Acc:MGI:104749]	ENSMUSG00000058755	Resilient-Early
Pitpnm3	PITPNM family member 3 [Source:MGI Symbol;Acc:MGI:2685726]	ENSMUSG00000040543	Resilient-Early
Orm2	orosomucoid 2 [Source:MGI Symbol;Acc:MGI:97444]	ENSMUSG00000061540	Sensitive-Early
Btbd3	BTB (POZ) domain containing 3 [Source:MGI Symbol;Acc:MGI:2385155]	ENSMUSG00000062098	Resilient-Middle
Nfia	nuclear factor I/A [Source:MGI Symbol;Acc:MGI:108056]	ENSMUSG00000028565	Intermediate-Early
Cenph	centromere protein H [Source:MGI Symbol;Acc:MGI:1349448]	ENSMUSG00000045273	Sensitive-Early
Cks2	CDC28 protein kinase regulatory subunit 2 [Source:MGI Symbol;Acc:MGI:1913447]	ENSMUSG00000062248	Sensitive-Early
Pdzrn3	PDZ domain containing RING finger 3 [Source:MGI Symbol;Acc:MGI:1933157]	ENSMUSG00000035357	Sensitive-Middle
Scgb3a1	secretoglobin, family 3A, member 1 [Source:MGI Symbol;Acc:MGI:1915912]	ENSMUSG00000064057	Sensitive-Early
Csf2ra	colony stimulating factor 2 receptor, alpha, low-affinity (granulocyte-macrophage) [Source:MGI Symbol;Acc:MGI:1339754]	ENSMUSG00000059326	Sensitive-Middle
Ppp1r14d	protein phosphatase 1, regulatory inhibitor subunit 14D [Source:MGI Symbol;Acc:MGI:1919362]	ENSMUSG00000027317	Sensitive-Early
Mtx3	metaxin 3 [Source:MGI Symbol;Acc:MGI:2686040]	ENSMUSG00000021704	Intermediate-Middle
Cnfn	cornifelin [Source:MGI Symbol;Acc:MGI:1919633]	ENSMUSG00000063651	Sensitive-Early
Prkag2	protein kinase, AMP-activated, gamma 2 non-catalytic subunit [Source:MGI Symbol;Acc:MGI:1336153]	ENSMUSG00000028944	Resilient-Early
Stmnd1	stathmin domain containing 1 [Source:MGI Symbol;Acc:MGI:2686420]	ENSMUSG00000063529	Sensitive-Late
Arap2	ArfGAP with RhoGAP domain, ankyrin repeat and PH domain 2 [Source:MGI Symbol;Acc:MGI:2684416]	ENSMUSG00000037999	Intermediate-Middle
C1qtnf7	C1q and tumor necrosis factor related protein 7 [Source:MGI Symbol;Acc:MGI:1925911]	ENSMUSG00000061535	Sensitive-Early
Ttf2	transcription termination factor, RNA polymerase II [Source:MGI Symbol;Acc:MGI:1921294]	ENSMUSG00000033222	Sensitive-Middle
Gm10092	predicted gene 10092 [Source:MGI Symbol;Acc:MGI:3642362]	ENSMUSG00000060956	Intermediate-Early
Sftpd	surfactant associated protein D [Source:MGI Symbol;Acc:MGI:109515]	ENSMUSG00000021795	Intermediate-Late
Clec4b1	C-type lectin domain family 4, member b1 [Source:MGI Symbol;Acc:MGI:1917060]	ENSMUSG00000030147	Sensitive-Middle
Gba	glucosidase, beta, acid [Source:MGI Symbol;Acc:MGI:95665]	ENSMUSG00000028048	Sensitive-Middle
Serpine1	serine (or cysteine) peptidase inhibitor, clade E, member 1 [Source:MGI Symbol;Acc:MGI:97608]	ENSMUSG00000037411	Intermediate-Early
Tnfaip8l1	tumor necrosis factor, alpha-induced protein 8-like 1 [Source:MGI Symbol;Acc:MGI:1913693]	ENSMUSG00000044469	Sensitive-Early
Cfi	complement component factor i [Source:MGI Symbol;Acc:MGI:105937]	ENSMUSG00000058952	Sensitive-Middle
Osbpl6	oxysterol binding protein-like 6 [Source:MGI Symbol;Acc:MGI:2139014]	ENSMUSG00000042359	Sensitive-Early
Skap2	src family associated phosphoprotein 2 [Source:MGI Symbol;Acc:MGI:1889206]	ENSMUSG00000059182	Resilient-Middle
Gimap8	GTPase, IMAP family member 8 [Source:MGI Symbol;Acc:MGI:2685303]	ENSMUSG00000064262	Resilient-Early
Nsl1	NSL1, MIS12 kinetochore complex component [Source:MGI Symbol;Acc:MGI:2685830]	ENSMUSG00000062510	Sensitive-Early
Rpl7l1	ribosomal protein L7-like 1 [Source:MGI Symbol;Acc:MGI:1913479]	ENSMUSG00000063888	Resilient-Early
Emp2	epithelial membrane protein 2 [Source:MGI Symbol;Acc:MGI:1098726]	ENSMUSG00000022505	Resilient-Middle
H2ac4	H2A clustered histone 4 [Source:MGI Symbol;Acc:MGI:2448306]	ENSMUSG00000061615	Sensitive-Middle
Lrrc51	leucine rich repeat containing 51 [Source:MGI Symbol;Acc:MGI:1916608]	ENSMUSG00000064307	Intermediate-Early
Tcf4	transcription factor 4 [Source:MGI Symbol;Acc:MGI:98506]	ENSMUSG00000053477	Resilient-Early
Itih4	inter alpha-trypsin inhibitor, heavy chain 4 [Source:MGI Symbol;Acc:MGI:109536]	ENSMUSG00000021922	Sensitive-Late
Lilrb4a	leukocyte immunoglobulin-like receptor, subfamily B, member 4A [Source:MGI Symbol;Acc:MGI:102701]	ENSMUSG00000112148	Sensitive-Early
Fcgr4	Fc receptor, IgG, low affinity IV [Source:MGI Symbol;Acc:MGI:2179523]	ENSMUSG00000059089	Intermediate-Late
Serpina1d	serine (or cysteine) peptidase inhibitor, clade A, member 1D [Source:MGI Symbol;Acc:MGI:891968]	ENSMUSG00000071177	Resilient-Late
Stfa2l1	stefin A2 like 1 [Source:MGI Symbol;Acc:MGI:3524944]	ENSMUSG00000059657	Sensitive-Early
H13	histocompatibility 13 [Source:MGI Symbol;Acc:MGI:95886]	ENSMUSG00000019188	Sensitive-Early
Nme5	NME/NM23 family member 5 [Source:MGI Symbol;Acc:MGI:1922783]	ENSMUSG00000035984	Resilient-Early
Tlcd3b	TLC domain containing 3B [Source:MGI Symbol;Acc:MGI:1916202]	ENSMUSG00000058966	Resilient-Early
Zbtb20	zinc finger and BTB domain containing 20 [Source:MGI Symbol;Acc:MGI:1929213]	ENSMUSG00000022708	Intermediate-Early
Etv5	ets variant 5 [Source:MGI Symbol;Acc:MGI:1096867]	ENSMUSG00000013089	Resilient-Early
Sox7	SRY (sex determining region Y)-box 7 [Source:MGI Symbol;Acc:MGI:98369]	ENSMUSG00000063060	Resilient-Late
Gm5417	predicted gene 5417 [Source:MGI Symbol;Acc:MGI:3648626]	ENSMUSG00000049414	Resilient-Middle
Tbx3	T-box 3 [Source:MGI Symbol;Acc:MGI:98495]	ENSMUSG00000018604	Sensitive-Middle
Csnk1g2	casein kinase 1, gamma 2 [Source:MGI Symbol;Acc:MGI:1920014]	ENSMUSG00000003345	Resilient-Early
Gpr84	G protein-coupled receptor 84 [Source:MGI Symbol;Acc:MGI:1934129]	ENSMUSG00000063234	Sensitive-Early
Htt	huntingtin [Source:MGI Symbol;Acc:MGI:96067]	ENSMUSG00000029104	Intermediate-Middle
Oas1a	2'-5' oligoadenylate synthetase 1A [Source:MGI Symbol;Acc:MGI:2180860]	ENSMUSG00000052776	Sensitive-Late
Cfap299	cilia and flagella associated protein 299 [Source:MGI Symbol;Acc:MGI:1916571]	ENSMUSG00000057816	Resilient-Early
H1f5	H1.5 linker histone, cluster member [Source:MGI Symbol;Acc:MGI:1861461]	ENSMUSG00000058773	Sensitive-Late
Dbp	D site albumin promoter binding protein [Source:MGI Symbol;Acc:MGI:94866]	ENSMUSG00000059824	Sensitive-Early
Etv6	ets variant 6 [Source:MGI Symbol;Acc:MGI:109336]	ENSMUSG00000030199	Sensitive-Middle
Peli2	pellino 2 [Source:MGI Symbol;Acc:MGI:1891445]	ENSMUSG00000021846	Sensitive-Middle
Odad2	outer dynein arm docking complex subunit 2 [Source:MGI Symbol;Acc:MGI:1922184]	ENSMUSG00000061802	Intermediate-Middle
Birc5	baculoviral IAP repeat-containing 5 [Source:MGI Symbol;Acc:MGI:1203517]	ENSMUSG00000017716	Sensitive-Early
Adrb3	adrenergic receptor, beta 3 [Source:MGI Symbol;Acc:MGI:87939]	ENSMUSG00000031489	Intermediate-Early
Oas2	2'-5' oligoadenylate synthetase 2 [Source:MGI Symbol;Acc:MGI:2180852]	ENSMUSG00000032690	Sensitive-Early
Zfp972	zinc finger protein 972 [Source:MGI Symbol;Acc:MGI:1925953]	ENSMUSG00000074529	Resilient-Middle
Col18a1	collagen, type XVIII, alpha 1 [Source:MGI Symbol;Acc:MGI:88451]	ENSMUSG00000001435	Sensitive-Early
Ezh2	enhancer of zeste 2 polycomb repressive complex 2 subunit [Source:MGI Symbol;Acc:MGI:107940]	ENSMUSG00000029687	Intermediate-Middle
Ctnnd2	catenin (cadherin associated protein), delta 2 [Source:MGI Symbol;Acc:MGI:1195966]	ENSMUSG00000022240	Resilient-Early
Bbof1	basal body orientation factor 1 [Source:MGI Symbol;Acc:MGI:1920123]	ENSMUSG00000057265	Sensitive-Early
Zdhhc12	zinc finger, DHHC domain containing 12 [Source:MGI Symbol;Acc:MGI:1913470]	ENSMUSG00000015335	Resilient-Middle
Ifitm6	interferon induced transmembrane protein 6 [Source:MGI Symbol;Acc:MGI:2686976]	ENSMUSG00000059108	Intermediate-Early
Hopx	HOP homeobox [Source:MGI Symbol;Acc:MGI:1916782]	ENSMUSG00000059325	Sensitive-Middle
Dzank1	double zinc ribbon and ankyrin repeat domains 1 [Source:MGI Symbol;Acc:MGI:2139080]	ENSMUSG00000037259	Intermediate-Early
Dut	deoxyuridine triphosphatase [Source:MGI Symbol;Acc:MGI:1346051]	ENSMUSG00000027203	Sensitive-Middle
mt-Nd3	mitochondrially encoded NADH dehydrogenase 3 [Source:MGI Symbol;Acc:MGI:102499]	ENSMUSG00000064360	Intermediate-Middle
Dio2	deiodinase, iodothyronine, type II [Source:MGI Symbol;Acc:MGI:1338833]	ENSMUSG00000007682	Sensitive-Early
mt-Nd4l	mitochondrially encoded NADH dehydrogenase 4L [Source:MGI Symbol;Acc:MGI:102497]	ENSMUSG00000065947	Sensitive-Early
Ago4	argonaute RISC catalytic subunit 4 [Source:MGI Symbol;Acc:MGI:1924100]	ENSMUSG00000042500	Intermediate-Early
Cdca8	cell division cycle associated 8 [Source:MGI Symbol;Acc:MGI:1196274]	ENSMUSG00000028873	Sensitive-Early
Lrrc56	leucine rich repeat containing 56 [Source:MGI Symbol;Acc:MGI:1917802]	ENSMUSG00000038637	Resilient-Early
Pappa	pregnancy-associated plasma protein A [Source:MGI Symbol;Acc:MGI:97479]	ENSMUSG00000028370	Resilient-Early
Tbc1d2	TBC1 domain family, member 2 [Source:MGI Symbol;Acc:MGI:2652885]	ENSMUSG00000039813	Resilient-Early
Dnah11	dynein, axonemal, heavy chain 11 [Source:MGI Symbol;Acc:MGI:1100864]	ENSMUSG00000018581	Intermediate-Early
Golga4	golgi autoantigen, golgin subfamily a, 4 [Source:MGI Symbol;Acc:MGI:1859646]	ENSMUSG00000038708	Intermediate-Early
Als2cl	ALS2 C-terminal like [Source:MGI Symbol;Acc:MGI:2447532]	ENSMUSG00000044037	Sensitive-Middle
Trmt61a	tRNA methyltransferase 61A [Source:MGI Symbol;Acc:MGI:2443487]	ENSMUSG00000060950	Sensitive-Early
Nhlrc4	NHL repeat containing 4 [Source:MGI Symbol;Acc:MGI:3687200]	ENSMUSG00000090113	Intermediate-Middle
Serpina3c	serine (or cysteine) peptidase inhibitor, clade A, member 3C [Source:MGI Symbol;Acc:MGI:102848]	ENSMUSG00000066361	Sensitive-Early
Serpina1a	serine (or cysteine) peptidase inhibitor, clade A, member 1A [Source:MGI Symbol;Acc:MGI:891971]	ENSMUSG00000066366	Resilient-Late
Atp2c1	ATPase, Ca++-sequestering [Source:MGI Symbol;Acc:MGI:1889008]	ENSMUSG00000032570	Intermediate-Middle
Grhl1	grainyhead like transcription factor 1 [Source:MGI Symbol;Acc:MGI:2182540]	ENSMUSG00000020656	Intermediate-Late
Cfap45	cilia and flagella associated protein 45 [Source:MGI Symbol;Acc:MGI:1919120]	ENSMUSG00000026546	Resilient-Middle
Glul	glutamate-ammonia ligase (glutamine synthetase) [Source:MGI Symbol;Acc:MGI:95739]	ENSMUSG00000026473	Sensitive-Early
1700007K13Rik	RIKEN cDNA 1700007K13 gene [Source:MGI Symbol;Acc:MGI:1916577]	ENSMUSG00000026831	Resilient-Early
Icam1	intercellular adhesion molecule 1 [Source:MGI Symbol;Acc:MGI:96392]	ENSMUSG00000037405	Sensitive-Early
Lair1	leukocyte-associated Ig-like receptor 1 [Source:MGI Symbol;Acc:MGI:105492]	ENSMUSG00000055541	Resilient-Middle
Col5a2	collagen, type V, alpha 2 [Source:MGI Symbol;Acc:MGI:88458]	ENSMUSG00000026042	Resilient-Middle
Fbxl12	F-box and leucine-rich repeat protein 12 [Source:MGI Symbol;Acc:MGI:1354738]	ENSMUSG00000066892	Sensitive-Middle
Zranb3	zinc finger, RAN-binding domain containing 3 [Source:MGI Symbol;Acc:MGI:1918362]	ENSMUSG00000036086	Sensitive-Late
Tmem232	transmembrane protein 232 [Source:MGI Symbol;Acc:MGI:2685786]	ENSMUSG00000045036	Resilient-Early
Ptprs	protein tyrosine phosphatase, receptor type, S [Source:MGI Symbol;Acc:MGI:97815]	ENSMUSG00000013236	Resilient-Early
Jchain	immunoglobulin joining chain [Source:MGI Symbol;Acc:MGI:96493]	ENSMUSG00000067149	Sensitive-Late
Col4a4	collagen, type IV, alpha 4 [Source:MGI Symbol;Acc:MGI:104687]	ENSMUSG00000067158	Intermediate-Early
Capn6	calpain 6 [Source:MGI Symbol;Acc:MGI:1100850]	ENSMUSG00000067276	Intermediate-Middle
Bmpr2	bone morphogenetic protein receptor, type II (serine/threonine kinase) [Source:MGI Symbol;Acc:MGI:1095407]	ENSMUSG00000067336	Sensitive-Middle
Gda	guanine deaminase [Source:MGI Symbol;Acc:MGI:95678]	ENSMUSG00000058624	Intermediate-Early
Dera	deoxyribose-phosphate aldolase (putative) [Source:MGI Symbol;Acc:MGI:1913762]	ENSMUSG00000030225	Resilient-Middle
Col3a1	collagen, type III, alpha 1 [Source:MGI Symbol;Acc:MGI:88453]	ENSMUSG00000026043	Sensitive-Late
Gm10212	predicted pseudogene 10212 [Source:MGI Symbol;Acc:MGI:3641904]	ENSMUSG00000067555	Sensitive-Early
Clec9a	C-type lectin domain family 9, member a [Source:MGI Symbol;Acc:MGI:2444608]	ENSMUSG00000046080	Resilient-Early
Sulf2	sulfatase 2 [Source:MGI Symbol;Acc:MGI:1919293]	ENSMUSG00000006800	Resilient-Late
Mettl7a2	methyltransferase like 7A2 [Source:MGI Symbol;Acc:MGI:3026615]	ENSMUSG00000056487	Resilient-Early
Ube2c	ubiquitin-conjugating enzyme E2C [Source:MGI Symbol;Acc:MGI:1915862]	ENSMUSG00000001403	Sensitive-Early
Phf3	PHD finger protein 3 [Source:MGI Symbol;Acc:MGI:2446126]	ENSMUSG00000048874	Resilient-Middle
Usf3	upstream transcription factor family member 3 [Source:MGI Symbol;Acc:MGI:2685454]	ENSMUSG00000068284	Sensitive-Early
Pi15	peptidase inhibitor 15 [Source:MGI Symbol;Acc:MGI:1934659]	ENSMUSG00000067780	Resilient-Early
Adam22	a disintegrin and metallopeptidase domain 22 [Source:MGI Symbol;Acc:MGI:1340046]	ENSMUSG00000040537	Resilient-Early
Lrch1	leucine-rich repeats and calponin homology (CH) domain containing 1 [Source:MGI Symbol;Acc:MGI:2443390]	ENSMUSG00000068015	Resilient-Middle
Map3k4	mitogen-activated protein kinase kinase kinase 4 [Source:MGI Symbol;Acc:MGI:1346875]	ENSMUSG00000014426	Intermediate-Middle
Gm10232	predicted pseudogene 10232 [Source:MGI Symbol;Acc:MGI:3641637]	ENSMUSG00000068141	Resilient-Early
Lgals1	lectin, galactose binding, soluble 1 [Source:MGI Symbol;Acc:MGI:96777]	ENSMUSG00000068220	Sensitive-Middle
Cd86	CD86 antigen [Source:MGI Symbol;Acc:MGI:101773]	ENSMUSG00000022901	Sensitive-Middle
Gm10238	predicted pseudogene 10238 [Source:MGI Symbol;Acc:MGI:3641620]	ENSMUSG00000068348	Sensitive-Early
Fam13a	family with sequence similarity 13, member A [Source:MGI Symbol;Acc:MGI:1889842]	ENSMUSG00000037709	Intermediate-Early
Mcc	mutated in colorectal cancers [Source:MGI Symbol;Acc:MGI:96930]	ENSMUSG00000071856	Sensitive-Middle
Gch1	GTP cyclohydrolase 1 [Source:MGI Symbol;Acc:MGI:95675]	ENSMUSG00000037580	Intermediate-Early
Ccser2	coiled-coil serine rich 2 [Source:MGI Symbol;Acc:MGI:101859]	ENSMUSG00000058690	Intermediate-Middle
Oxr1	oxidation resistance 1 [Source:MGI Symbol;Acc:MGI:2179326]	ENSMUSG00000022307	Resilient-Middle
Sema3g	sema domain, immunoglobulin domain (Ig), short basic domain, secreted, (semaphorin) 3G [Source:MGI Symbol;Acc:MGI:3041242]	ENSMUSG00000021904	Resilient-Late
Bmf	BCL2 modifying factor [Source:MGI Symbol;Acc:MGI:2176433]	ENSMUSG00000040093	Resilient-Early
Actc1	actin, alpha, cardiac muscle 1 [Source:MGI Symbol;Acc:MGI:87905]	ENSMUSG00000068614	Intermediate-Late
Calu	calumenin [Source:MGI Symbol;Acc:MGI:1097158]	ENSMUSG00000029767	Intermediate-Early
Lilra6	leukocyte immunoglobulin-like receptor, subfamily A (with TM domain), member 6 [Source:MGI Symbol;Acc:MGI:1195969]	ENSMUSG00000030427	Sensitive-Middle
Slc43a3	solute carrier family 43, member 3 [Source:MGI Symbol;Acc:MGI:1931054]	ENSMUSG00000027074	Sensitive-Middle
H2ac20	H2A clustered histone 20 [Source:MGI Symbol;Acc:MGI:2448316]	ENSMUSG00000068855	Sensitive-Early
Sprr2a2	small proline-rich protein 2A2 [Source:MGI Symbol;Acc:MGI:3845026]	ENSMUSG00000068893	Sensitive-Early
Ermn	ermin, ERM-like protein [Source:MGI Symbol;Acc:MGI:1925017]	ENSMUSG00000026830	Resilient-Middle
Bcan	brevican [Source:MGI Symbol;Acc:MGI:1096385]	ENSMUSG00000004892	Intermediate-Early
Dab2ip	disabled 2 interacting protein [Source:MGI Symbol;Acc:MGI:1916851]	ENSMUSG00000026883	Intermediate-Middle
P2ry14	purinergic receptor P2Y, G-protein coupled, 14 [Source:MGI Symbol;Acc:MGI:2155705]	ENSMUSG00000036381	Intermediate-Late
Eif2s3y	eukaryotic translation initiation factor 2, subunit 3, structural gene Y-linked [Source:MGI Symbol;Acc:MGI:1349430]	ENSMUSG00000069049	Resilient-Early
Sirpb1b	signal-regulatory protein beta 1B [Source:MGI Symbol;Acc:MGI:3779828]	ENSMUSG00000095028	Intermediate-Early
Frmd4a	FERM domain containing 4A [Source:MGI Symbol;Acc:MGI:1919850]	ENSMUSG00000026657	Resilient-Middle
H2ac12	H2A clustered histone 12 [Source:MGI Symbol;Acc:MGI:2448295]	ENSMUSG00000069302	Sensitive-Early
H2ac22	H2A clustered histone 22 [Source:MGI Symbol;Acc:MGI:2448300]	ENSMUSG00000069309	Sensitive-Late
Gm5507	predicted gene 5507 [Source:MGI Symbol;Acc:MGI:3648656]	ENSMUSG00000069376	Sensitive-Late
Sh3bp5	SH3-domain binding protein 5 (BTK-associated) [Source:MGI Symbol;Acc:MGI:1344391]	ENSMUSG00000021892	Resilient-Early
Ptprb	protein tyrosine phosphatase, receptor type, B [Source:MGI Symbol;Acc:MGI:97809]	ENSMUSG00000020154	Sensitive-Early
Marcks	myristoylated alanine rich protein kinase C substrate [Source:MGI Symbol;Acc:MGI:96907]	ENSMUSG00000069662	Resilient-Early
Rspo3	R-spondin 3 [Source:MGI Symbol;Acc:MGI:1920030]	ENSMUSG00000019880	Resilient-Early
Sgk1	serum/glucocorticoid regulated kinase 1 [Source:MGI Symbol;Acc:MGI:1340062]	ENSMUSG00000019970	Resilient-Late
Wfdc17	WAP four-disulfide core domain 17 [Source:MGI Symbol;Acc:MGI:3649773]	ENSMUSG00000069792	Sensitive-Middle
Myh10	myosin, heavy polypeptide 10, non-muscle [Source:MGI Symbol;Acc:MGI:1930780]	ENSMUSG00000020900	Intermediate-Early
Capn9	calpain 9 [Source:MGI Symbol;Acc:MGI:1920897]	ENSMUSG00000031981	Sensitive-Middle
Mtif2	mitochondrial translational initiation factor 2 [Source:MGI Symbol;Acc:MGI:1924034]	ENSMUSG00000020459	Sensitive-Middle
Fam149a	family with sequence similarity 149, member A [Source:MGI Symbol;Acc:MGI:2387177]	ENSMUSG00000070044	Intermediate-Middle
Magi1	membrane associated guanylate kinase, WW and PDZ domain containing 1 [Source:MGI Symbol;Acc:MGI:1203522]	ENSMUSG00000045095	Intermediate-Middle
Cep70	centrosomal protein 70 [Source:MGI Symbol;Acc:MGI:1915371]	ENSMUSG00000056267	Sensitive-Early
Cd109	CD109 antigen [Source:MGI Symbol;Acc:MGI:2445221]	ENSMUSG00000046186	Resilient-Middle
Zbtb16	zinc finger and BTB domain containing 16 [Source:MGI Symbol;Acc:MGI:103222]	ENSMUSG00000066687	Sensitive-Early
Rnf213	ring finger protein 213 [Source:MGI Symbol;Acc:MGI:1289196]	ENSMUSG00000070327	Sensitive-Middle
Cdc6	cell division cycle 6 [Source:MGI Symbol;Acc:MGI:1345150]	ENSMUSG00000017499	Sensitive-Middle
Npnt	nephronectin [Source:MGI Symbol;Acc:MGI:2148811]	ENSMUSG00000040998	Intermediate-Early
Tnrc6a	trinucleotide repeat containing 6a [Source:MGI Symbol;Acc:MGI:2385292]	ENSMUSG00000052707	Resilient-Middle
Wfdc10	WAP four-disulfide core domain 10 [Source:MGI Symbol;Acc:MGI:3616889]	ENSMUSG00000070529	Resilient-Early
Fam161a	family with sequence similarity 161, member A [Source:MGI Symbol;Acc:MGI:1921123]	ENSMUSG00000049811	Sensitive-Early
Cited4	Cbp/p300-interacting transactivator, with Glu/Asp-rich carboxy-terminal domain, 4 [Source:MGI Symbol;Acc:MGI:1861694]	ENSMUSG00000070803	Resilient-Middle
Cfap65	cilia and flagella associated protein 65 [Source:MGI Symbol;Acc:MGI:2444274]	ENSMUSG00000047021	Sensitive-Early
Lmbrd1	LMBR1 domain containing 1 [Source:MGI Symbol;Acc:MGI:1915671]	ENSMUSG00000073725	Sensitive-Middle
Hrct1	histidine rich carboxyl terminus 1 [Source:MGI Symbol;Acc:MGI:1917945]	ENSMUSG00000071001	Resilient-Early
Ccl21a	chemokine (C-C motif) ligand 21A (serine) [Source:MGI Symbol;Acc:MGI:1349183]	ENSMUSG00000094686	Intermediate-Early
Gm10313	predicted pseudogene 10313 [Source:MGI Symbol;Acc:MGI:3642852]	ENSMUSG00000071102	Sensitive-Middle
Izumo4	IZUMO family member 4 [Source:MGI Symbol;Acc:MGI:1918814]	ENSMUSG00000055862	Resilient-Early
Zdhhc22	zinc finger, DHHC-type containing 22 [Source:MGI Symbol;Acc:MGI:2685108]	ENSMUSG00000048483	Intermediate-Middle
Npw	neuropeptide W [Source:MGI Symbol;Acc:MGI:2685781]	ENSMUSG00000071230	Intermediate-Early
Cep85l	centrosomal protein 85-like [Source:MGI Symbol;Acc:MGI:3642684]	ENSMUSG00000038594	Sensitive-Late
Gm4795	predicted pseudogene 4795 [Source:MGI Symbol;Acc:MGI:3646519]	ENSMUSG00000095168	Sensitive-Early
Cdhr3	cadherin-related family member 3 [Source:MGI Symbol;Acc:MGI:1916014]	ENSMUSG00000035860	Sensitive-Early
Cebpd	CCAAT/enhancer binding protein (C/EBP), delta [Source:MGI Symbol;Acc:MGI:103573]	ENSMUSG00000071637	Resilient-Early
Csf2rb	colony stimulating factor 2 receptor, beta, low-affinity (granulocyte-macrophage) [Source:MGI Symbol;Acc:MGI:1339759]	ENSMUSG00000071713	Sensitive-Middle
Ccr6	chemokine (C-C motif) receptor 6 [Source:MGI Symbol;Acc:MGI:1333797]	ENSMUSG00000040899	Resilient-Early
Atp1a2	ATPase, Na+/K+ transporting, alpha 2 polypeptide [Source:MGI Symbol;Acc:MGI:88106]	ENSMUSG00000007097	Resilient-Early
Nr3c1	nuclear receptor subfamily 3, group C, member 1 [Source:MGI Symbol;Acc:MGI:95824]	ENSMUSG00000024431	Sensitive-Early
Arid5a	AT rich interactive domain 5A (MRF1-like) [Source:MGI Symbol;Acc:MGI:2443039]	ENSMUSG00000037447	Intermediate-Early
Cnr2	cannabinoid receptor 2 (macrophage) [Source:MGI Symbol;Acc:MGI:104650]	ENSMUSG00000062585	Resilient-Middle
Sgip1	SH3-domain GRB2-like (endophilin) interacting protein 1 [Source:MGI Symbol;Acc:MGI:1920344]	ENSMUSG00000028524	Intermediate-Early
Mup18	major urinary protein 18 [Source:MGI Symbol;Acc:MGI:3705220]	ENSMUSG00000078674	Resilient-Late
Ccl21d	chemokine (C-C motif) ligand 21D [Source:MGI Symbol;Acc:MGI:5434896]	ENSMUSG00000094065	Resilient-Early
Il11ra1	interleukin 11 receptor, alpha chain 1 [Source:MGI Symbol;Acc:MGI:107426]	ENSMUSG00000073889	Resilient-Middle
Hbb-bt	hemoglobin, beta adult t chain [Source:MGI Symbol;Acc:MGI:5474850]	ENSMUSG00000073940	Sensitive-Late
Runx1t1	RUNX1 translocation partner 1 [Source:MGI Symbol;Acc:MGI:104793]	ENSMUSG00000006586	Resilient-Early
Alg8	asparagine-linked glycosylation 8 (alpha-1,3-glucosyltransferase) [Source:MGI Symbol;Acc:MGI:2141959]	ENSMUSG00000035704	Sensitive-Middle
Mcoln2	mucolipin 2 [Source:MGI Symbol;Acc:MGI:1915529]	ENSMUSG00000011008	Intermediate-Early
Cyp2a4	cytochrome P450, family 2, subfamily a, polypeptide 4 [Source:MGI Symbol;Acc:MGI:88596]	ENSMUSG00000074254	Intermediate-Late
Smim31	small integral membrane protein 31 [Source:MGI Symbol;Acc:MGI:3039572]	ENSMUSG00000074300	Intermediate-Middle
Relb	avian reticuloendotheliosis viral (v-rel) oncogene related B [Source:MGI Symbol;Acc:MGI:103289]	ENSMUSG00000002983	Resilient-Early
Kcnd3	potassium voltage-gated channel, Shal-related family, member 3 [Source:MGI Symbol;Acc:MGI:1928743]	ENSMUSG00000040896	Resilient-Middle
H3c13	H3 clustered histone 13 [Source:MGI Symbol;Acc:MGI:2448351]	ENSMUSG00000074403	Sensitive-Early
Atp6v0c	ATPase, H+ transporting, lysosomal V0 subunit C [Source:MGI Symbol;Acc:MGI:88116]	ENSMUSG00000024121	Resilient-Middle
Gm10720	predicted gene 10720 [Source:MGI Symbol;Acc:MGI:3641687]	ENSMUSG00000074564	Sensitive-Late
Wfdc6a	WAP four-disulfide core domain 6A [Source:MGI Symbol;Acc:MGI:2684968]	ENSMUSG00000074595	Resilient-Late
Mafb	v-maf musculoaponeurotic fibrosarcoma oncogene family, protein B (avian) [Source:MGI Symbol;Acc:MGI:104555]	ENSMUSG00000074622	Intermediate-Early
Ttll9	tubulin tyrosine ligase-like family, member 9 [Source:MGI Symbol;Acc:MGI:1913589]	ENSMUSG00000074673	Sensitive-Early
Foxs1	forkhead box S1 [Source:MGI Symbol;Acc:MGI:95546]	ENSMUSG00000074676	Intermediate-Early
Thbd	thrombomodulin [Source:MGI Symbol;Acc:MGI:98736]	ENSMUSG00000074743	Resilient-Late
Ablim1	actin-binding LIM protein 1 [Source:MGI Symbol;Acc:MGI:1194500]	ENSMUSG00000025085	Resilient-Middle
Anapc15-ps	anaphase promoting complex C subunit 15, pseudogene [Source:MGI Symbol;Acc:MGI:3646302]	ENSMUSG00000074780	Sensitive-Early
Fibin	fin bud initiation factor homolog (zebrafish) [Source:MGI Symbol;Acc:MGI:1914856]	ENSMUSG00000074971	Sensitive-Early
Gm10800	predicted gene 10800 [Source:MGI Symbol;Acc:MGI:3641657]	ENSMUSG00000075014	Sensitive-Early
Gm10801	predicted gene 10801 [Source:MGI Symbol;Acc:MGI:3641656]	ENSMUSG00000075015	Sensitive-Late
Nxpe3	neurexophilin and PC-esterase domain family, member 3 [Source:MGI Symbol;Acc:MGI:2686598]	ENSMUSG00000075033	Resilient-Middle
Sesn1	sestrin 1 [Source:MGI Symbol;Acc:MGI:2155278]	ENSMUSG00000038332	Intermediate-Early
Cenpw	centromere protein W [Source:MGI Symbol;Acc:MGI:1913561]	ENSMUSG00000075266	Sensitive-Early
Ola1	Obg-like ATPase 1 [Source:MGI Symbol;Acc:MGI:1914309]	ENSMUSG00000027108	Intermediate-Early
Scn3a	sodium channel, voltage-gated, type III, alpha [Source:MGI Symbol;Acc:MGI:98249]	ENSMUSG00000057182	Sensitive-Early
Samd5	sterile alpha motif domain containing 5 [Source:MGI Symbol;Acc:MGI:2444815]	ENSMUSG00000060487	Resilient-Late
Pip5kl1	phosphatidylinositol-4-phosphate 5-kinase-like 1 [Source:MGI Symbol;Acc:MGI:2448520]	ENSMUSG00000046854	Sensitive-Middle
Sla	src-like adaptor [Source:MGI Symbol;Acc:MGI:104295]	ENSMUSG00000022372	Sensitive-Early
Slfn10-ps	schlafen 10, pseudogene [Source:MGI Symbol;Acc:MGI:3512288]	ENSMUSG00000072621	Sensitive-Early
1700024G13Rik	RIKEN cDNA 1700024G13 gene [Source:MGI Symbol;Acc:MGI:1914335]	ENSMUSG00000072473	Sensitive-Early
Setd1b	SET domain containing 1B [Source:MGI Symbol;Acc:MGI:2652820]	ENSMUSG00000038384	Resilient-Middle
Hvcn1	hydrogen voltage-gated channel 1 [Source:MGI Symbol;Acc:MGI:1921346]	ENSMUSG00000064267	Sensitive-Late
Vwf	Von Willebrand factor [Source:MGI Symbol;Acc:MGI:98941]	ENSMUSG00000001930	Resilient-Early
Gbp4	guanylate binding protein 4 [Source:MGI Symbol;Acc:MGI:97072]	ENSMUSG00000079363	Intermediate-Late
Atp2b2	ATPase, Ca++ transporting, plasma membrane 2 [Source:MGI Symbol;Acc:MGI:105368]	ENSMUSG00000030302	Sensitive-Early
Serpina3m	serine (or cysteine) peptidase inhibitor, clade A, member 3M [Source:MGI Symbol;Acc:MGI:98378]	ENSMUSG00000079012	Sensitive-Early
Cenpi	centromere protein I [Source:MGI Symbol;Acc:MGI:2147897]	ENSMUSG00000031262	Sensitive-Early
Ltc4s	leukotriene C4 synthase [Source:MGI Symbol;Acc:MGI:107498]	ENSMUSG00000020377	Sensitive-Early
Mad2l1	MAD2 mitotic arrest deficient-like 1 [Source:MGI Symbol;Acc:MGI:1860374]	ENSMUSG00000029910	Resilient-Middle
Mat2b	methionine adenosyltransferase II, beta [Source:MGI Symbol;Acc:MGI:1913667]	ENSMUSG00000042032	Resilient-Middle
Plekha8	pleckstrin homology domain containing, family A (phosphoinositide binding specific) member 8 [Source:MGI Symbol;Acc:MGI:2681164]	ENSMUSG00000005225	Resilient-Early
Drc1	dynein regulatory complex subunit 1 [Source:MGI Symbol;Acc:MGI:2685906]	ENSMUSG00000073102	Intermediate-Early
Ids	iduronate 2-sulfatase [Source:MGI Symbol;Acc:MGI:96417]	ENSMUSG00000035847	Intermediate-Middle
Upp1	uridine phosphorylase 1 [Source:MGI Symbol;Acc:MGI:1097668]	ENSMUSG00000020407	Sensitive-Early
Msrb1	methionine sulfoxide reductase B1 [Source:MGI Symbol;Acc:MGI:1351642]	ENSMUSG00000075705	Resilient-Early
Capzb	capping protein (actin filament) muscle Z-line, beta [Source:MGI Symbol;Acc:MGI:104652]	ENSMUSG00000028745	Resilient-Early
Gale	galactose-4-epimerase, UDP [Source:MGI Symbol;Acc:MGI:1921496]	ENSMUSG00000028671	Sensitive-Early
Arhgap11a	Rho GTPase activating protein 11A [Source:MGI Symbol;Acc:MGI:2444300]	ENSMUSG00000041219	Sensitive-Middle
Nipal3	NIPA-like domain containing 3 [Source:MGI Symbol;Acc:MGI:1921802]	ENSMUSG00000028803	Intermediate-Middle
Tekt2	tektin 2 [Source:MGI Symbol;Acc:MGI:1346335]	ENSMUSG00000028845	Resilient-Early
Rps8	ribosomal protein S8 [Source:MGI Symbol;Acc:MGI:98166]	ENSMUSG00000047675	Sensitive-Early
Rad54l	RAD54 like (S. cerevisiae) [Source:MGI Symbol;Acc:MGI:894697]	ENSMUSG00000028702	Sensitive-Middle
Cyp4b1	cytochrome P450, family 4, subfamily b, polypeptide 1 [Source:MGI Symbol;Acc:MGI:103225]	ENSMUSG00000028713	Sensitive-Early
Cobll1	Cobl-like 1 [Source:MGI Symbol;Acc:MGI:2442894]	ENSMUSG00000034903	Resilient-Middle
Fign	fidgetin [Source:MGI Symbol;Acc:MGI:1890647]	ENSMUSG00000075324	Intermediate-Late
Btla	B and T lymphocyte associated [Source:MGI Symbol;Acc:MGI:2658978]	ENSMUSG00000052013	Resilient-Early
Myh7	myosin, heavy polypeptide 7, cardiac muscle, beta [Source:MGI Symbol;Acc:MGI:2155600]	ENSMUSG00000053093	Sensitive-Early
Cd200r2	Cd200 receptor 2 [Source:MGI Symbol;Acc:MGI:3042847]	ENSMUSG00000090176	Sensitive-Late
Cntln	centlein, centrosomal protein [Source:MGI Symbol;Acc:MGI:2443104]	ENSMUSG00000038070	Resilient-Early
Ifit2	interferon-induced protein with tetratricopeptide repeats 2 [Source:MGI Symbol;Acc:MGI:99449]	ENSMUSG00000045932	Sensitive-Early
Ass1	argininosuccinate synthetase 1 [Source:MGI Symbol;Acc:MGI:88090]	ENSMUSG00000076441	Resilient-Middle
Spaca9	sperm acrosome associated 9 [Source:MGI Symbol;Acc:MGI:1917237]	ENSMUSG00000026809	Resilient-Early
Slc44a1	solute carrier family 44, member 1 [Source:MGI Symbol;Acc:MGI:2140592]	ENSMUSG00000028412	Resilient-Early
Smc2	structural maintenance of chromosomes 2 [Source:MGI Symbol;Acc:MGI:106067]	ENSMUSG00000028312	Sensitive-Early
Myl7	myosin, light polypeptide 7, regulatory [Source:MGI Symbol;Acc:MGI:107495]	ENSMUSG00000020469	Sensitive-Late
Dnai1	dynein axonemal intermediate chain 1 [Source:MGI Symbol;Acc:MGI:1916172]	ENSMUSG00000061322	Resilient-Early
Gata3	GATA binding protein 3 [Source:MGI Symbol;Acc:MGI:95663]	ENSMUSG00000015619	Resilient-Early
H4c9	H4 clustered histone 9 [Source:MGI Symbol;Acc:MGI:2448432]	ENSMUSG00000060639	Resilient-Middle
Nkain4	Na+/K+ transporting ATPase interacting 4 [Source:MGI Symbol;Acc:MGI:1915372]	ENSMUSG00000027574	Resilient-Early
Dido1	death inducer-obliterator 1 [Source:MGI Symbol;Acc:MGI:1344352]	ENSMUSG00000038914	Intermediate-Early
Smurf2	SMAD specific E3 ubiquitin protein ligase 2 [Source:MGI Symbol;Acc:MGI:1913563]	ENSMUSG00000018363	Intermediate-Middle
Ptges3l	prostaglandin E synthase 3 like [Source:MGI Symbol;Acc:MGI:1916146]	ENSMUSG00000097487	Resilient-Middle
Matn4	matrilin 4 [Source:MGI Symbol;Acc:MGI:1328314]	ENSMUSG00000016995	Resilient-Early
Tgm2	transglutaminase 2, C polypeptide [Source:MGI Symbol;Acc:MGI:98731]	ENSMUSG00000037820	Intermediate-Early
Dsn1	DSN1 homolog, MIS12 kinetochore complex component [Source:MGI Symbol;Acc:MGI:1914184]	ENSMUSG00000027635	Sensitive-Middle
Thra	thyroid hormone receptor alpha [Source:MGI Symbol;Acc:MGI:98742]	ENSMUSG00000058756	Intermediate-Early
Fbxl20	F-box and leucine-rich repeat protein 20 [Source:MGI Symbol;Acc:MGI:1919444]	ENSMUSG00000020883	Intermediate-Early
Prkcz	protein kinase C, zeta [Source:MGI Symbol;Acc:MGI:97602]	ENSMUSG00000029053	Intermediate-Early
Itpa	inosine triphosphatase (nucleoside triphosphate pyrophosphatase) [Source:MGI Symbol;Acc:MGI:96622]	ENSMUSG00000074797	Resilient-Middle
Nppa	natriuretic peptide type A [Source:MGI Symbol;Acc:MGI:97367]	ENSMUSG00000041616	Sensitive-Middle
Fbn1	fibrillin 1 [Source:MGI Symbol;Acc:MGI:95489]	ENSMUSG00000027204	Sensitive-Early
Trbc1	T cell receptor beta, constant region 1 [Source:MGI Symbol;Acc:MGI:4439726]	ENSMUSG00000076490	Resilient-Early
Trbc2	T cell receptor beta, constant 2 [Source:MGI Symbol;Acc:MGI:4835227]	ENSMUSG00000076498	Resilient-Early
Gm20730	predicted gene, 20730 [Source:MGI Symbol;Acc:MGI:5313039]	ENSMUSG00000076500	Sensitive-Late
Igkv2-137	immunoglobulin kappa chain variable 2-137 [Source:MGI Symbol;Acc:MGI:4439879]	ENSMUSG00000076501	Sensitive-Late
Igkv1-133	immunoglobulin kappa variable 1-133 [Source:MGI Symbol;Acc:MGI:3648380]	ENSMUSG00000094491	Intermediate-Late
Igkv1-132	immunoglobulin kappa variable 1-132 [Source:MGI Symbol;Acc:MGI:3648800]	ENSMUSG00000096580	Intermediate-Late
Igkv14-126	immunoglobulin kappa variable 14-126 [Source:MGI Symbol;Acc:MGI:3643131]	ENSMUSG00000094345	Sensitive-Late
Igkv1-122	immunoglobulin kappa chain variable 1-122 [Source:MGI Symbol;Acc:MGI:4439722]	ENSMUSG00000095497	Intermediate-Late
Igkv9-120	immunoglobulin kappa chain variable 9-120 [Source:MGI Symbol;Acc:MGI:3647784]	ENSMUSG00000094872	Sensitive-Late
Igkv1-117	immunoglobulin kappa variable 1-117 [Source:MGI Symbol;Acc:MGI:4439721]	ENSMUSG00000094335	Intermediate-Late
Igkv14-111	immunoglobulin kappa variable 14-111 [Source:MGI Symbol;Acc:MGI:4439863]	ENSMUSG00000095771	Sensitive-Late
Igkv1-110	immunoglobulin kappa variable 1-110 [Source:MGI Symbol;Acc:MGI:4439558]	ENSMUSG00000093861	Intermediate-Late
Igkv2-109	immunoglobulin kappa variable 2-109 [Source:MGI Symbol;Acc:MGI:3642626]	ENSMUSG00000105606	Sensitive-Late
Igkv15-103	immunoglobulin kappa chain variable 15-103 [Source:MGI Symbol;Acc:MGI:96513]	ENSMUSG00000076523	Sensitive-Middle
Igkv10-96	immunoglobulin kappa variable 10-96 [Source:MGI Symbol;Acc:MGI:4439561]	ENSMUSG00000094420	Sensitive-Middle
Igkv10-94	immunoglobulin kappa variable 10-94 [Source:MGI Symbol;Acc:MGI:3646140]	ENSMUSG00000096490	Sensitive-Late
Igkv4-90	immunoglobulin kappa chain variable 4-90 [Source:MGI Symbol;Acc:MGI:4439830]	ENSMUSG00000076533	Sensitive-Late
Igkv4-80	immunoglobulin kappa variable 4-80 [Source:MGI Symbol;Acc:MGI:4439653]	ENSMUSG00000076540	Sensitive-Late
Igkv4-79	immunoglobulin kappa variable 4-79 [Source:MGI Symbol;Acc:MGI:2685040]	ENSMUSG00000076541	Sensitive-Middle
Igkv4-51	immunoglobulin kappa chain variable 4-51 [Source:MGI Symbol;Acc:MGI:5009829]	ENSMUSG00000094993	Sensitive-Late
Igkv4-70	immunoglobulin kappa chain variable 4-70 [Source:MGI Symbol;Acc:MGI:2686348]	ENSMUSG00000076547	Sensitive-Middle
Igkv4-68	immunoglobulin kappa variable 4-68 [Source:MGI Symbol;Acc:MGI:2686265]	ENSMUSG00000076549	Sensitive-Middle
Igkv4-57-1	immunoglobulin kappa variable 4-57-1 [Source:MGI Symbol;Acc:MGI:2686264]	ENSMUSG00000076555	Sensitive-Middle
Igkv4-50	immunoglobulin kappa variable 4-50 [Source:MGI Symbol;Acc:MGI:2685915]	ENSMUSG00000076562	Resilient-Late
Igkv12-46	immunoglobulin kappa variable 12-46 [Source:MGI Symbol;Acc:MGI:4439773]	ENSMUSG00000076564	Sensitive-Late
Igkv5-45	immunoglobulin kappa chain variable 5-45 [Source:MGI Symbol;Acc:MGI:4439774]	ENSMUSG00000094094	Sensitive-Late
Igkv5-43	immunoglobulin kappa chain variable 5-43 [Source:MGI Symbol;Acc:MGI:4943320]	ENSMUSG00000094433	Intermediate-Late
Igkv8-30	immunoglobulin kappa chain variable 8-30 [Source:MGI Symbol;Acc:MGI:3642250]	ENSMUSG00000076577	Sensitive-Late
Igkv6-25	immunoglobulin kappa chain variable 6-25 [Source:MGI Symbol;Acc:MGI:4439867]	ENSMUSG00000094930	Intermediate-Late
Igkv8-24	immunoglobulin kappa chain variable 8-24 [Source:MGI Symbol;Acc:MGI:4947958]	ENSMUSG00000076583	Sensitive-Late
Igkv6-15	immunoglobulin kappa variable 6-15 [Source:MGI Symbol;Acc:MGI:1330831]	ENSMUSG00000094797	Sensitive-Late
Ighg3	Immunoglobulin heavy constant gamma 3 [Source:MGI Symbol;Acc:MGI:2144790]	ENSMUSG00000076615	Sensitive-Middle
Ighm	immunoglobulin heavy constant mu [Source:MGI Symbol;Acc:MGI:96448]	ENSMUSG00000076617	Resilient-Early
Ighv9-2	immunoglobulin heavy variable V9-2 [Source:MGI Symbol;Acc:MGI:3643816]	ENSMUSG00000094102	Resilient-Late
Ighv9-3	immunoglobulin heavy variable V9-3 [Source:MGI Symbol;Acc:MGI:3642720]	ENSMUSG00000096459	Intermediate-Late
Ighv1-18	immunoglobulin heavy variable V1-18 [Source:MGI Symbol;Acc:MGI:4439780]	ENSMUSG00000076695	Intermediate-Late
Ighv1-22	immunoglobulin heavy variable 1-22 [Source:MGI Symbol;Acc:MGI:4439784]	ENSMUSG00000094561	Sensitive-Late
Ighv1-39	immunoglobulin heavy variable 1-39 [Source:MGI Symbol;Acc:MGI:4439888]	ENSMUSG00000095130	Sensitive-Late
Ighv1-61	immunoglobulin heavy variable 1-61 [Source:MGI Symbol;Acc:MGI:4439824]	ENSMUSG00000094087	Sensitive-Late
Ighv1-62-3	immunoglobulin heavy variable 1-62-3 [Source:MGI Symbol;Acc:MGI:3648544]	ENSMUSG00000096767	Sensitive-Late
Ighv1-64	immunoglobulin heavy variable 1-64 [Source:MGI Symbol;Acc:MGI:4439789]	ENSMUSG00000094088	Sensitive-Late
Ighv1-85	immunoglobulin heavy variable 1-85 [Source:MGI Symbol;Acc:MGI:3645723]	ENSMUSG00000096150	Sensitive-Late
Iglv1	immunoglobulin lambda variable 1 [Source:MGI Symbol;Acc:MGI:96530]	ENSMUSG00000076934	Sensitive-Middle
Iglc2	immunoglobulin lambda constant 2 [Source:MGI Symbol;Acc:MGI:99547]	ENSMUSG00000076937	Resilient-Early
Krtap17-1	keratin associated protein 17-1 [Source:MGI Symbol;Acc:MGI:1925164]	ENSMUSG00000078252	Intermediate-Early
Ctdsp2	CTD (carboxy-terminal domain, RNA polymerase II, polypeptide A) small phosphatase 2 [Source:MGI Symbol;Acc:MGI:1098748]	ENSMUSG00000078429	Resilient-Middle
Cirbp	cold inducible RNA binding protein [Source:MGI Symbol;Acc:MGI:893588]	ENSMUSG00000045193	Sensitive-Early
Adarb1	adenosine deaminase, RNA-specific, B1 [Source:MGI Symbol;Acc:MGI:891999]	ENSMUSG00000020262	Sensitive-Middle
2610028H24Rik	RIKEN cDNA 2610028H24 gene [Source:MGI Symbol;Acc:MGI:1924214]	ENSMUSG00000009114	Intermediate-Middle
Vsir	V-set immunoregulatory receptor [Source:MGI Symbol;Acc:MGI:1921298]	ENSMUSG00000020101	Resilient-Middle
Psap	prosaposin [Source:MGI Symbol;Acc:MGI:97783]	ENSMUSG00000004207	Sensitive-Middle
Map3k8	mitogen-activated protein kinase kinase kinase 8 [Source:MGI Symbol;Acc:MGI:1346878]	ENSMUSG00000024235	Resilient-Early
Ppil6	peptidylprolyl isomerase (cyclophilin)-like 6 [Source:MGI Symbol;Acc:MGI:1920325]	ENSMUSG00000078451	Resilient-Middle
Phactr2	phosphatase and actin regulator 2 [Source:MGI Symbol;Acc:MGI:2446138]	ENSMUSG00000062866	Sensitive-Early
Thap3	THAP domain containing, apoptosis associated protein 3 [Source:MGI Symbol;Acc:MGI:1917126]	ENSMUSG00000039759	Resilient-Early
Ctnnbip1	catenin beta interacting protein 1 [Source:MGI Symbol;Acc:MGI:1915756]	ENSMUSG00000028988	Resilient-Middle
Mad2l2	MAD2 mitotic arrest deficient-like 2 [Source:MGI Symbol;Acc:MGI:1919140]	ENSMUSG00000029003	Intermediate-Early
Dhrs3	dehydrogenase/reductase (SDR family) member 3 [Source:MGI Symbol;Acc:MGI:1315215]	ENSMUSG00000066026	Intermediate-Early
Clcnkb	chloride channel, voltage-sensitive Kb [Source:MGI Symbol;Acc:MGI:1930643]	ENSMUSG00000006216	Resilient-Middle
Slc66a1	solute carrier family 66 member 1 [Source:MGI Symbol;Acc:MGI:2384837]	ENSMUSG00000028744	Resilient-Early
Sh2d5	SH2 domain containing 5 [Source:MGI Symbol;Acc:MGI:2446215]	ENSMUSG00000045349	Resilient-Middle
Myom3	myomesin family, member 3 [Source:MGI Symbol;Acc:MGI:2685280]	ENSMUSG00000037139	Resilient-Early
Aunip	aurora kinase A and ninein interacting protein [Source:MGI Symbol;Acc:MGI:1917135]	ENSMUSG00000078521	Sensitive-Early
Cd164l2	CD164 sialomucin-like 2 [Source:MGI Symbol;Acc:MGI:1916905]	ENSMUSG00000028865	Resilient-Early
Rcc1	regulator of chromosome condensation 1 [Source:MGI Symbol;Acc:MGI:1913989]	ENSMUSG00000028896	Intermediate-Middle
Tinagl1	tubulointerstitial nephritis antigen-like 1 [Source:MGI Symbol;Acc:MGI:2137617]	ENSMUSG00000028776	Resilient-Early
Rnh1	ribonuclease/angiogenin inhibitor 1 [Source:MGI Symbol;Acc:MGI:1195456]	ENSMUSG00000038650	Sensitive-Early
Gm4405	predicted gene 4405 [Source:MGI Symbol;Acc:MGI:3782590]	ENSMUSG00000101486	Sensitive-Middle
Ifitm1	interferon induced transmembrane protein 1 [Source:MGI Symbol;Acc:MGI:1915963]	ENSMUSG00000025491	Sensitive-Early
Metrnl	meteorin, glial cell differentiation regulator-like [Source:MGI Symbol;Acc:MGI:2384806]	ENSMUSG00000039208	Sensitive-Middle
Gjb4	gap junction protein, beta 4 [Source:MGI Symbol;Acc:MGI:95722]	ENSMUSG00000046623	Intermediate-Early
Thrap3	thyroid hormone receptor associated protein 3 [Source:MGI Symbol;Acc:MGI:2442637]	ENSMUSG00000043962	Intermediate-Early
Zranb1	zinc finger, RAN-binding domain containing 1 [Source:MGI Symbol;Acc:MGI:106441]	ENSMUSG00000030967	Resilient-Middle
Macf1	microtubule-actin crosslinking factor 1 [Source:MGI Symbol;Acc:MGI:108559]	ENSMUSG00000028649	Sensitive-Early
Bmpr1b	bone morphogenetic protein receptor, type 1B [Source:MGI Symbol;Acc:MGI:107191]	ENSMUSG00000052430	Intermediate-Middle
Itgam	integrin alpha M [Source:MGI Symbol;Acc:MGI:96607]	ENSMUSG00000030786	Sensitive-Middle
Ypel3	yippee like 3 [Source:MGI Symbol;Acc:MGI:1913340]	ENSMUSG00000042675	Intermediate-Early
Cd300lf	CD300 molecule like family member F [Source:MGI Symbol;Acc:MGI:2442359]	ENSMUSG00000047798	Intermediate-Late
Cd300lb	CD300 molecule like family member B [Source:MGI Symbol;Acc:MGI:2685099]	ENSMUSG00000063193	Intermediate-Middle
Abca8a	ATP-binding cassette, sub-family A (ABC1), member 8a [Source:MGI Symbol;Acc:MGI:2386846]	ENSMUSG00000041828	Sensitive-Early
Abca8b	ATP-binding cassette, sub-family A (ABC1), member 8b [Source:MGI Symbol;Acc:MGI:1351668]	ENSMUSG00000020620	Resilient-Early
Tut4	terminal uridylyl transferase 4 [Source:MGI Symbol;Acc:MGI:2445126]	ENSMUSG00000034610	Resilient-Early
Stk33	serine/threonine kinase 33 [Source:MGI Symbol;Acc:MGI:2152419]	ENSMUSG00000031027	Sensitive-Early
Ddx5	DEAD box helicase 5 [Source:MGI Symbol;Acc:MGI:105037]	ENSMUSG00000020719	Intermediate-Early
Trim30c	tripartite motif-containing 30C [Source:MGI Symbol;Acc:MGI:4821257]	ENSMUSG00000078616	Resilient-Middle
Pde4b	phosphodiesterase 4B, cAMP specific [Source:MGI Symbol;Acc:MGI:99557]	ENSMUSG00000028525	Intermediate-Early
Anapc15	anaphase promoting complex C subunit 15 [Source:MGI Symbol;Acc:MGI:1922680]	ENSMUSG00000030649	Sensitive-Middle
Mapt	microtubule-associated protein tau [Source:MGI Symbol;Acc:MGI:97180]	ENSMUSG00000018411	Sensitive-Early
Patj	PATJ, crumbs cell polarity complex component [Source:MGI Symbol;Acc:MGI:1277960]	ENSMUSG00000061859	Resilient-Early
Arhgef17	Rho guanine nucleotide exchange factor (GEF) 17 [Source:MGI Symbol;Acc:MGI:2673002]	ENSMUSG00000032875	Sensitive-Early
Fmo5	flavin containing monooxygenase 5 [Source:MGI Symbol;Acc:MGI:1310004]	ENSMUSG00000028088	Resilient-Early
Jun	jun proto-oncogene [Source:MGI Symbol;Acc:MGI:96646]	ENSMUSG00000052684	Sensitive-Middle
Tmem106a	transmembrane protein 106A [Source:MGI Symbol;Acc:MGI:1922056]	ENSMUSG00000034947	Sensitive-Early
Cdc42se1	CDC42 small effector 1 [Source:MGI Symbol;Acc:MGI:1889510]	ENSMUSG00000046722	Resilient-Middle
Pip5k1a	phosphatidylinositol-4-phosphate 5-kinase, type 1 alpha [Source:MGI Symbol;Acc:MGI:107929]	ENSMUSG00000028126	Sensitive-Early
S100a1	S100 calcium binding protein A1 [Source:MGI Symbol;Acc:MGI:1338917]	ENSMUSG00000044080	Resilient-Late
Megf9	multiple EGF-like-domains 9 [Source:MGI Symbol;Acc:MGI:1918264]	ENSMUSG00000039270	Sensitive-Early
Tnc	tenascin C [Source:MGI Symbol;Acc:MGI:101922]	ENSMUSG00000028364	Intermediate-Early
Slc31a2	solute carrier family 31, member 2 [Source:MGI Symbol;Acc:MGI:1333844]	ENSMUSG00000066152	Resilient-Middle
Srcin1	SRC kinase signaling inhibitor 1 [Source:MGI Symbol;Acc:MGI:1933179]	ENSMUSG00000038453	Intermediate-Early
Zfp652	zinc finger protein 652 [Source:MGI Symbol;Acc:MGI:2442221]	ENSMUSG00000075595	Intermediate-Middle
Spop	speckle-type BTB/POZ protein [Source:MGI Symbol;Acc:MGI:1343085]	ENSMUSG00000057522	Resilient-Early
Coro2a	coronin, actin binding protein 2A [Source:MGI Symbol;Acc:MGI:1345966]	ENSMUSG00000028337	Intermediate-Middle
Stra6l	STRA6-like [Source:MGI Symbol;Acc:MGI:1921402]	ENSMUSG00000028327	Sensitive-Late
Frmpd1	FERM and PDZ domain containing 1 [Source:MGI Symbol;Acc:MGI:2446274]	ENSMUSG00000035615	Intermediate-Middle
Zcchc7	zinc finger, CCHC domain containing 7 [Source:MGI Symbol;Acc:MGI:2442912]	ENSMUSG00000035649	Sensitive-Middle
Hlf	hepatic leukemia factor [Source:MGI Symbol;Acc:MGI:96108]	ENSMUSG00000003949	Sensitive-Early
Atf5	activating transcription factor 5 [Source:MGI Symbol;Acc:MGI:2141857]	ENSMUSG00000038539	Resilient-Middle
Zfp658	zinc finger protein 658 [Source:MGI Symbol;Acc:MGI:2652821]	ENSMUSG00000056592	Intermediate-Middle
Ccne1	cyclin E1 [Source:MGI Symbol;Acc:MGI:88316]	ENSMUSG00000002068	Sensitive-Middle
Nfkbid	nuclear factor of kappa light polypeptide gene enhancer in B cells inhibitor, delta [Source:MGI Symbol;Acc:MGI:3041243]	ENSMUSG00000036931	Sensitive-Early
Pnisr	PNN interacting serine/arginine-rich [Source:MGI Symbol;Acc:MGI:1913875]	ENSMUSG00000028248	Intermediate-Early
Prkci	protein kinase C, iota [Source:MGI Symbol;Acc:MGI:99260]	ENSMUSG00000037643	Sensitive-Middle
Gm5150	predicted gene 5150 [Source:MGI Symbol;Acc:MGI:3779469]	ENSMUSG00000078780	Sensitive-Middle
Sirpb1c	signal-regulatory protein beta 1C [Source:MGI Symbol;Acc:MGI:3807521]	ENSMUSG00000074677	Intermediate-Early
Gm9733	predicted gene 9733 [Source:MGI Symbol;Acc:MGI:3780136]	ENSMUSG00000078783	Intermediate-Early
Cyp2s1	cytochrome P450, family 2, subfamily s, polypeptide 1 [Source:MGI Symbol;Acc:MGI:1921384]	ENSMUSG00000040703	Sensitive-Early
Apoc1	apolipoprotein C-I [Source:MGI Symbol;Acc:MGI:88053]	ENSMUSG00000040564	Resilient-Late
Scimp	SLP adaptor and CSK interacting membrane protein [Source:MGI Symbol;Acc:MGI:3610314]	ENSMUSG00000057135	Sensitive-Middle
Zfp579	zinc finger protein 579 [Source:MGI Symbol;Acc:MGI:1915740]	ENSMUSG00000051550	Sensitive-Middle
Asgr1	asialoglycoprotein receptor 1 [Source:MGI Symbol;Acc:MGI:88081]	ENSMUSG00000020884	Sensitive-Early
Pira2	paired-Ig-like receptor A2 [Source:MGI Symbol;Acc:MGI:1195970]	ENSMUSG00000089942	Sensitive-Middle
Tnfsfm13	tumor necrosis factor (ligand) superfamily, membrane-bound member 13 [Source:MGI Symbol;Acc:MGI:3845075]	ENSMUSG00000018752	Resilient-Late
Cd68	CD68 antigen [Source:MGI Symbol;Acc:MGI:88342]	ENSMUSG00000018774	Sensitive-Late
Dnah2	dynein, axonemal, heavy chain 2 [Source:MGI Symbol;Acc:MGI:107731]	ENSMUSG00000005237	Sensitive-Early
Chd3	chromodomain helicase DNA binding protein 3 [Source:MGI Symbol;Acc:MGI:1344395]	ENSMUSG00000018474	Resilient-Early
Pmp22	peripheral myelin protein 22 [Source:MGI Symbol;Acc:MGI:97631]	ENSMUSG00000018217	Resilient-Early
Pcmtd2	protein-L-isoaspartate (D-aspartate) O-methyltransferase domain containing 2 [Source:MGI Symbol;Acc:MGI:1923927]	ENSMUSG00000027589	Sensitive-Early
Slc35f3	solute carrier family 35, member F3 [Source:MGI Symbol;Acc:MGI:2444426]	ENSMUSG00000057060	Intermediate-Early
Rgs19	regulator of G-protein signaling 19 [Source:MGI Symbol;Acc:MGI:1915153]	ENSMUSG00000002458	Resilient-Late
Dnajc5	DnaJ heat shock protein family (Hsp40) member C5 [Source:MGI Symbol;Acc:MGI:892995]	ENSMUSG00000000826	Resilient-Early
Atf7	activating transcription factor 7 [Source:MGI Symbol;Acc:MGI:2443472]	ENSMUSG00000099083	Intermediate-Early
Zfp931	zinc finger protein 931 [Source:MGI Symbol;Acc:MGI:2441662]	ENSMUSG00000078861	Intermediate-Early
Gm14326	predicted gene 14326 [Source:MGI Symbol;Acc:MGI:3709298]	ENSMUSG00000078862	Resilient-Late
Gm14325	predicted gene 14325 [Source:MGI Symbol;Acc:MGI:3702875]	ENSMUSG00000095362	Intermediate-Middle
Gm14412	predicted gene 14412 [Source:MGI Symbol;Acc:MGI:3652251]	ENSMUSG00000078868	Intermediate-Early
Gm14391	predicted gene 14391 [Source:MGI Symbol;Acc:MGI:3709324]	ENSMUSG00000078903	Sensitive-Early
Gm14399	predicted gene 14399 [Source:MGI Symbol;Acc:MGI:3650082]	ENSMUSG00000090093	Resilient-Middle
Sec24a	Sec24 related gene family, member A (S. cerevisiae) [Source:MGI Symbol;Acc:MGI:1924621]	ENSMUSG00000036391	Resilient-Early
Zbp1	Z-DNA binding protein 1 [Source:MGI Symbol;Acc:MGI:1927449]	ENSMUSG00000027514	Sensitive-Early
Lmbr1l	limb region 1 like [Source:MGI Symbol;Acc:MGI:1289247]	ENSMUSG00000022999	Resilient-Middle
Gm5431	predicted gene 5431 [Source:MGI Symbol;Acc:MGI:3645205]	ENSMUSG00000058163	Intermediate-Middle
B4galt5	UDP-Gal:betaGlcNAc beta 1,4-galactosyltransferase, polypeptide 5 [Source:MGI Symbol;Acc:MGI:1927169]	ENSMUSG00000017929	Sensitive-Early
Havcr2	hepatitis A virus cellular receptor 2 [Source:MGI Symbol;Acc:MGI:2159682]	ENSMUSG00000020399	Intermediate-Middle
Prickle1	prickle planar cell polarity protein 1 [Source:MGI Symbol;Acc:MGI:1916034]	ENSMUSG00000036158	Sensitive-Middle
Zmynd8	zinc finger, MYND-type containing 8 [Source:MGI Symbol;Acc:MGI:1918025]	ENSMUSG00000039671	Sensitive-Early
Pltp	phospholipid transfer protein [Source:MGI Symbol;Acc:MGI:103151]	ENSMUSG00000017754	Resilient-Early
Slpi	secretory leukocyte peptidase inhibitor [Source:MGI Symbol;Acc:MGI:109297]	ENSMUSG00000017002	Sensitive-Early
Ces2e	carboxylesterase 2E [Source:MGI Symbol;Acc:MGI:2443170]	ENSMUSG00000031886	Intermediate-Early
Snhg11	small nucleolar RNA host gene 11 [Source:MGI Symbol;Acc:MGI:2441845]	ENSMUSG00000044349	Sensitive-Early
Vcan	versican [Source:MGI Symbol;Acc:MGI:102889]	ENSMUSG00000021614	Sensitive-Early
Tef	thyrotroph embryonic factor [Source:MGI Symbol;Acc:MGI:98663]	ENSMUSG00000022389	Intermediate-Late
Triobp	TRIO and F-actin binding protein [Source:MGI Symbol;Acc:MGI:1349410]	ENSMUSG00000033088	Intermediate-Middle
Cdc14b	CDC14 cell division cycle 14B [Source:MGI Symbol;Acc:MGI:2441808]	ENSMUSG00000033102	Resilient-Early
Adgre5	adhesion G protein-coupled receptor E5 [Source:MGI Symbol;Acc:MGI:1347095]	ENSMUSG00000002885	Intermediate-Middle
Ntrk2	neurotrophic tyrosine kinase, receptor, type 2 [Source:MGI Symbol;Acc:MGI:97384]	ENSMUSG00000055254	Intermediate-Early
Dbn1	drebrin 1 [Source:MGI Symbol;Acc:MGI:1931838]	ENSMUSG00000034675	Sensitive-Middle
Clmn	calmin [Source:MGI Symbol;Acc:MGI:2136957]	ENSMUSG00000021097	Intermediate-Middle
Cst8	cystatin 8 (cystatin-related epididymal spermatogenic) [Source:MGI Symbol;Acc:MGI:107161]	ENSMUSG00000027442	Sensitive-Middle
Serpina3i	serine (or cysteine) peptidase inhibitor, clade A, member 3I [Source:MGI Symbol;Acc:MGI:2182841]	ENSMUSG00000079014	Sensitive-Early
Rab3a	RAB3A, member RAS oncogene family [Source:MGI Symbol;Acc:MGI:97843]	ENSMUSG00000031840	Intermediate-Early
Pde4c	phosphodiesterase 4C, cAMP specific [Source:MGI Symbol;Acc:MGI:99556]	ENSMUSG00000031842	Resilient-Middle
Gdf15	growth differentiation factor 15 [Source:MGI Symbol;Acc:MGI:1346047]	ENSMUSG00000038508	Sensitive-Late
Col14a1	collagen, type XIV, alpha 1 [Source:MGI Symbol;Acc:MGI:1341272]	ENSMUSG00000022371	Resilient-Early
Spef1	sperm flagellar 1 [Source:MGI Symbol;Acc:MGI:3513546]	ENSMUSG00000027329	Resilient-Early
Gfra4	glial cell line derived neurotrophic factor family receptor alpha 4 [Source:MGI Symbol;Acc:MGI:1341873]	ENSMUSG00000027316	Resilient-Early
Lrp12	low density lipoprotein-related protein 12 [Source:MGI Symbol;Acc:MGI:2443132]	ENSMUSG00000022305	Intermediate-Late
Zc3h6	zinc finger CCCH type containing 6 [Source:MGI Symbol;Acc:MGI:1926001]	ENSMUSG00000042851	Intermediate-Late
Acoxl	acyl-Coenzyme A oxidase-like [Source:MGI Symbol;Acc:MGI:1921371]	ENSMUSG00000027380	Sensitive-Early
Zscan26	zinc finger and SCAN domain containing 26 [Source:MGI Symbol;Acc:MGI:3531417]	ENSMUSG00000022228	Resilient-Middle
AA467197	expressed sequence AA467197 [Source:MGI Symbol;Acc:MGI:3034182]	ENSMUSG00000033213	Sensitive-Early
Sord	sorbitol dehydrogenase [Source:MGI Symbol;Acc:MGI:98266]	ENSMUSG00000027227	Sensitive-Early
Ccdc82	coiled-coil domain containing 82 [Source:MGI Symbol;Acc:MGI:1913646]	ENSMUSG00000079084	Sensitive-Middle
Oxct1	3-oxoacid CoA transferase 1 [Source:MGI Symbol;Acc:MGI:1914291]	ENSMUSG00000022186	Resilient-Early
Cyth3	cytohesin 3 [Source:MGI Symbol;Acc:MGI:1335107]	ENSMUSG00000018001	Intermediate-Early
Tmem184a	transmembrane protein 184a [Source:MGI Symbol;Acc:MGI:2385897]	ENSMUSG00000036687	Intermediate-Early
Mcf2l	mcf.2 transforming sequence-like [Source:MGI Symbol;Acc:MGI:103263]	ENSMUSG00000031442	Sensitive-Middle
Pdgfa	platelet derived growth factor, alpha [Source:MGI Symbol;Acc:MGI:97527]	ENSMUSG00000025856	Resilient-Middle
Nxpe5	neurexophilin and PC-esterase domain family, member 5 [Source:MGI Symbol;Acc:MGI:3584036]	ENSMUSG00000047592	Intermediate-Middle
Slc5a12	solute carrier family 5 (sodium/glucose cotransporter), member 12 [Source:MGI Symbol;Acc:MGI:2138890]	ENSMUSG00000041644	Sensitive-Early
Gm21451	predicted gene, 21451 [Source:MGI Symbol;Acc:MGI:5434806]	ENSMUSG00000094526	Resilient-Middle
Bnip3l	BCL2/adenovirus E1B interacting protein 3-like [Source:MGI Symbol;Acc:MGI:1332659]	ENSMUSG00000022051	Sensitive-Middle
Lmo2	LIM domain only 2 [Source:MGI Symbol;Acc:MGI:102811]	ENSMUSG00000032698	Resilient-Early
Hspb1	heat shock protein 1 [Source:MGI Symbol;Acc:MGI:96240]	ENSMUSG00000004951	Resilient-Early
Ifi204	interferon activated gene 204 [Source:MGI Symbol;Acc:MGI:96429]	ENSMUSG00000073489	Sensitive-Early
Mettl27	methyltransferase like 27 [Source:MGI Symbol;Acc:MGI:1933146]	ENSMUSG00000040557	Intermediate-Early
Tagln2	transgelin 2 [Source:MGI Symbol;Acc:MGI:1312985]	ENSMUSG00000026547	Sensitive-Early
Limk1	LIM-domain containing, protein kinase [Source:MGI Symbol;Acc:MGI:104572]	ENSMUSG00000029674	Sensitive-Early
Tnfrsf19	tumor necrosis factor receptor superfamily, member 19 [Source:MGI Symbol;Acc:MGI:1352474]	ENSMUSG00000060548	Intermediate-Early
Cry2	cryptochrome 2 (photolyase-like) [Source:MGI Symbol;Acc:MGI:1270859]	ENSMUSG00000068742	Sensitive-Early
Caln1	calneuron 1 [Source:MGI Symbol;Acc:MGI:2155987]	ENSMUSG00000060371	Intermediate-Late
Phf21a	PHD finger protein 21A [Source:MGI Symbol;Acc:MGI:2384756]	ENSMUSG00000058318	Sensitive-Middle
Adamts4	a disintegrin-like and metallopeptidase (reprolysin type) with thrombospondin type 1 motif, 4 [Source:MGI Symbol;Acc:MGI:1339949]	ENSMUSG00000006403	Sensitive-Early
Apoa2	apolipoprotein A-II [Source:MGI Symbol;Acc:MGI:88050]	ENSMUSG00000005681	Resilient-Late
Pcp4l1	Purkinje cell protein 4-like 1 [Source:MGI Symbol;Acc:MGI:1913675]	ENSMUSG00000038370	Resilient-Early
Ran	RAN, member RAS oncogene family [Source:MGI Symbol;Acc:MGI:1333112]	ENSMUSG00000029430	Resilient-Early
Ccr5	chemokine (C-C motif) receptor 5 [Source:MGI Symbol;Acc:MGI:107182]	ENSMUSG00000079227	Sensitive-Late
Ndrg2	N-myc downstream regulated gene 2 [Source:MGI Symbol;Acc:MGI:1352498]	ENSMUSG00000004558	Sensitive-Middle
Sspn	sarcospan [Source:MGI Symbol;Acc:MGI:1353511]	ENSMUSG00000030255	Intermediate-Early
Eomes	eomesodermin [Source:MGI Symbol;Acc:MGI:1201683]	ENSMUSG00000032446	Resilient-Early
Abcc9	ATP-binding cassette, sub-family C (CFTR/MRP), member 9 [Source:MGI Symbol;Acc:MGI:1352630]	ENSMUSG00000030249	Sensitive-Early
Rbms3	RNA binding motif, single stranded interacting protein [Source:MGI Symbol;Acc:MGI:2444477]	ENSMUSG00000039607	Intermediate-Middle
Slco1a5	solute carrier organic anion transporter family, member 1a5 [Source:MGI Symbol;Acc:MGI:1351865]	ENSMUSG00000063975	Intermediate-Early
Gsg1	germ cell associated 1 [Source:MGI Symbol;Acc:MGI:1194499]	ENSMUSG00000030206	Resilient-Late
Kazald1	Kazal-type serine peptidase inhibitor domain 1 [Source:MGI Symbol;Acc:MGI:2147606]	ENSMUSG00000025213	Intermediate-Early
Colq	collagen-like tail subunit (single strand of homotrimer) of asymmetric acetylcholinesterase [Source:MGI Symbol;Acc:MGI:1338761]	ENSMUSG00000057606	Sensitive-Early
Trex1	three prime repair exonuclease 1 [Source:MGI Symbol;Acc:MGI:1328317]	ENSMUSG00000049734	Sensitive-Early
Clec7a	C-type lectin domain family 7, member a [Source:MGI Symbol;Acc:MGI:1861431]	ENSMUSG00000079293	Sensitive-Middle
Mlec	malectin [Source:MGI Symbol;Acc:MGI:1924015]	ENSMUSG00000048578	Sensitive-Middle
Pzp	PZP, alpha-2-macroglobulin like [Source:MGI Symbol;Acc:MGI:87854]	ENSMUSG00000030359	Resilient-Late
Tlr7	toll-like receptor 7 [Source:MGI Symbol;Acc:MGI:2176882]	ENSMUSG00000044583	Resilient-Late
Gorasp2	golgi reassembly stacking protein 2 [Source:MGI Symbol;Acc:MGI:2135962]	ENSMUSG00000014959	Sensitive-Early
Ston1	stonin 1 [Source:MGI Symbol;Acc:MGI:1924307]	ENSMUSG00000033855	Intermediate-Late
Rad51ap1	RAD51 associated protein 1 [Source:MGI Symbol;Acc:MGI:1098224]	ENSMUSG00000030346	Sensitive-Middle
Bmx	BMX non-receptor tyrosine kinase [Source:MGI Symbol;Acc:MGI:1101778]	ENSMUSG00000031377	Sensitive-Early
Ace2	angiotensin I converting enzyme (peptidyl-dipeptidase A) 2 [Source:MGI Symbol;Acc:MGI:1917258]	ENSMUSG00000015405	Sensitive-Middle
Reps2	RALBP1 associated Eps domain containing protein 2 [Source:MGI Symbol;Acc:MGI:2663511]	ENSMUSG00000040855	Intermediate-Early
Marchf5	membrane associated ring-CH-type finger 5 [Source:MGI Symbol;Acc:MGI:1915207]	ENSMUSG00000023307	Intermediate-Early
Ifit1bl1	interferon induced protein with tetratricpeptide repeats 1B like 1 [Source:MGI Symbol;Acc:MGI:3650685]	ENSMUSG00000079339	Sensitive-Early
Lrrc23	leucine rich repeat containing 23 [Source:MGI Symbol;Acc:MGI:1315192]	ENSMUSG00000030125	Sensitive-Early
Pla2r1	phospholipase A2 receptor 1 [Source:MGI Symbol;Acc:MGI:102468]	ENSMUSG00000054580	Resilient-Early
Sms	spermine synthase [Source:MGI Symbol;Acc:MGI:109490]	ENSMUSG00000071708	Resilient-Middle
Apobec1	apolipoprotein B mRNA editing enzyme, catalytic polypeptide 1 [Source:MGI Symbol;Acc:MGI:103298]	ENSMUSG00000040613	Resilient-Middle
Nr4a2	nuclear receptor subfamily 4, group A, member 2 [Source:MGI Symbol;Acc:MGI:1352456]	ENSMUSG00000026826	Sensitive-Early
Lrrc8b	leucine rich repeat containing 8 family, member B [Source:MGI Symbol;Acc:MGI:2141353]	ENSMUSG00000070639	Resilient-Early
Alas2	aminolevulinic acid synthase 2, erythroid [Source:MGI Symbol;Acc:MGI:87990]	ENSMUSG00000025270	Intermediate-Middle
Spp1	secreted phosphoprotein 1 [Source:MGI Symbol;Acc:MGI:98389]	ENSMUSG00000029304	Sensitive-Late
Dtymk	deoxythymidylate kinase [Source:MGI Symbol;Acc:MGI:108396]	ENSMUSG00000026281	Resilient-Early
Nek6	NIMA (never in mitosis gene a)-related expressed kinase 6 [Source:MGI Symbol;Acc:MGI:1891638]	ENSMUSG00000026749	Sensitive-Early
Hpse	heparanase [Source:MGI Symbol;Acc:MGI:1343124]	ENSMUSG00000035273	Resilient-Middle
Plac8	placenta-specific 8 [Source:MGI Symbol;Acc:MGI:2445289]	ENSMUSG00000029322	Sensitive-Late
Col4a5	collagen, type IV, alpha 5 [Source:MGI Symbol;Acc:MGI:88456]	ENSMUSG00000031274	Resilient-Early
Lhx6	LIM homeobox protein 6 [Source:MGI Symbol;Acc:MGI:1306803]	ENSMUSG00000026890	Sensitive-Middle
Mid2	midline 2 [Source:MGI Symbol;Acc:MGI:1344333]	ENSMUSG00000000266	Resilient-Middle
Rnf128	ring finger protein 128 [Source:MGI Symbol;Acc:MGI:1914139]	ENSMUSG00000031438	Intermediate-Late
Dipk2a	divergent protein kinase domain 2A [Source:MGI Symbol;Acc:MGI:1916111]	ENSMUSG00000045414	Sensitive-Early
Traf1	TNF receptor-associated factor 1 [Source:MGI Symbol;Acc:MGI:101836]	ENSMUSG00000026875	Sensitive-Early
Plp1	proteolipid protein (myelin) 1 [Source:MGI Symbol;Acc:MGI:97623]	ENSMUSG00000031425	Resilient-Early
Cxcl9	chemokine (C-X-C motif) ligand 9 [Source:MGI Symbol;Acc:MGI:1352449]	ENSMUSG00000029417	Sensitive-Early
Bex3	brain expressed X-linked 3 [Source:MGI Symbol;Acc:MGI:1338016]	ENSMUSG00000046432	Intermediate-Middle
Gprasp2	G protein-coupled receptor associated sorting protein 2 [Source:MGI Symbol;Acc:MGI:2442071]	ENSMUSG00000072966	Resilient-Early
Cdkl2	cyclin-dependent kinase-like 2 (CDC2-related kinase) [Source:MGI Symbol;Acc:MGI:1858227]	ENSMUSG00000029403	Sensitive-Middle
Kcnj13	potassium inwardly-rectifying channel, subfamily J, member 13 [Source:MGI Symbol;Acc:MGI:3781032]	ENSMUSG00000079436	Sensitive-Middle
Eif4e2	eukaryotic translation initiation factor 4E member 2 [Source:MGI Symbol;Acc:MGI:1914440]	ENSMUSG00000026254	Sensitive-Middle
Nrxn2	neurexin II [Source:MGI Symbol;Acc:MGI:1096362]	ENSMUSG00000033768	Intermediate-Middle
Nup210	nucleoporin 210 [Source:MGI Symbol;Acc:MGI:1859555]	ENSMUSG00000030091	Resilient-Early
Kdr	kinase insert domain protein receptor [Source:MGI Symbol;Acc:MGI:96683]	ENSMUSG00000062960	Resilient-Early
Prrx2	paired related homeobox 2 [Source:MGI Symbol;Acc:MGI:98218]	ENSMUSG00000039476	Resilient-Early
Adgrf5	adhesion G protein-coupled receptor F5 [Source:MGI Symbol;Acc:MGI:2182928]	ENSMUSG00000056492	Sensitive-Middle
Sptan1	spectrin alpha, non-erythrocytic 1 [Source:MGI Symbol;Acc:MGI:98386]	ENSMUSG00000057738	Intermediate-Late
Dnah6	dynein, axonemal, heavy chain 6 [Source:MGI Symbol;Acc:MGI:107744]	ENSMUSG00000052861	Sensitive-Early
Capg	capping protein (actin filament), gelsolin-like [Source:MGI Symbol;Acc:MGI:1098259]	ENSMUSG00000056737	Sensitive-Middle
Klf7	Kruppel-like factor 7 (ubiquitous) [Source:MGI Symbol;Acc:MGI:1935151]	ENSMUSG00000025959	Intermediate-Late
Mdh1b	malate dehydrogenase 1B, NAD (soluble) [Source:MGI Symbol;Acc:MGI:1923918]	ENSMUSG00000025963	Resilient-Early
Gab3	growth factor receptor bound protein 2-associated protein 3 [Source:MGI Symbol;Acc:MGI:2387324]	ENSMUSG00000032750	Intermediate-Early
Cyyr1	cysteine and tyrosine-rich protein 1 [Source:MGI Symbol;Acc:MGI:2152187]	ENSMUSG00000041134	Sensitive-Late
BC051142	cDNA sequence BC051142 [Source:MGI Symbol;Acc:MGI:3039565]	ENSMUSG00000057246	Sensitive-Early
H2-DMb1	histocompatibility 2, class II, locus Mb1 [Source:MGI Symbol;Acc:MGI:95922]	ENSMUSG00000079547	Resilient-Early
Acox3	acyl-Coenzyme A oxidase 3, pristanoyl [Source:MGI Symbol;Acc:MGI:1933156]	ENSMUSG00000029098	Resilient-Early
Samsn1	SAM domain, SH3 domain and nuclear localization signals, 1 [Source:MGI Symbol;Acc:MGI:1914992]	ENSMUSG00000022876	Intermediate-Middle
Kifc1	kinesin family member C1 [Source:MGI Symbol;Acc:MGI:109596]	ENSMUSG00000079553	Sensitive-Early
Tacc3	transforming, acidic coiled-coil containing protein 3 [Source:MGI Symbol;Acc:MGI:1341163]	ENSMUSG00000037313	Sensitive-Early
Il1rn	interleukin 1 receptor antagonist [Source:MGI Symbol;Acc:MGI:96547]	ENSMUSG00000026981	Intermediate-Early
Zfp467	zinc finger protein 467 [Source:MGI Symbol;Acc:MGI:1916160]	ENSMUSG00000068551	Sensitive-Early
Etl4	enhancer trap locus 4 [Source:MGI Symbol;Acc:MGI:95454]	ENSMUSG00000036617	Intermediate-Middle
Armc3	armadillo repeat containing 3 [Source:MGI Symbol;Acc:MGI:1918132]	ENSMUSG00000037683	Intermediate-Early
Mllt10	myeloid/lymphoid or mixed-lineage leukemia; translocated to, 10 [Source:MGI Symbol;Acc:MGI:1329038]	ENSMUSG00000026743	Resilient-Early
Plxdc2	plexin domain containing 2 [Source:MGI Symbol;Acc:MGI:1914698]	ENSMUSG00000026748	Sensitive-Early
Hacd1	3-hydroxyacyl-CoA dehydratase 1 [Source:MGI Symbol;Acc:MGI:1353592]	ENSMUSG00000063275	Resilient-Early
Fstl1	follistatin-like 1 [Source:MGI Symbol;Acc:MGI:102793]	ENSMUSG00000022816	Resilient-Middle
Atp6v0a4	ATPase, H+ transporting, lysosomal V0 subunit A4 [Source:MGI Symbol;Acc:MGI:2153480]	ENSMUSG00000038600	Intermediate-Early
9230102O04Rik	RIKEN cDNA 9230102O04 gene [Source:MGI Symbol;Acc:MGI:1924932]	ENSMUSG00000079602	Sensitive-Late
Bend7	BEN domain containing 7 [Source:MGI Symbol;Acc:MGI:2443100]	ENSMUSG00000048186	Intermediate-Middle
Stag2	stromal antigen 2 [Source:MGI Symbol;Acc:MGI:1098583]	ENSMUSG00000025862	Intermediate-Middle
Meig1	meiosis expressed gene 1 [Source:MGI Symbol;Acc:MGI:1202878]	ENSMUSG00000026650	Resilient-Early
Oacyl	O-acyltransferase like [Source:MGI Symbol;Acc:MGI:2442915]	ENSMUSG00000046610	Sensitive-Middle
Fam171a1	family with sequence similarity 171, member A1 [Source:MGI Symbol;Acc:MGI:2442917]	ENSMUSG00000050530	Intermediate-Middle
Zbtb44	zinc finger and BTB domain containing 44 [Source:MGI Symbol;Acc:MGI:1925123]	ENSMUSG00000047412	Sensitive-Early
Sema3c	sema domain, immunoglobulin domain (Ig), short basic domain, secreted, (semaphorin) 3C [Source:MGI Symbol;Acc:MGI:107557]	ENSMUSG00000028780	Intermediate-Middle
Zfp182	zinc finger protein 182 [Source:MGI Symbol;Acc:MGI:2442220]	ENSMUSG00000054737	Resilient-Middle
Rfc4	replication factor C (activator 1) 4 [Source:MGI Symbol;Acc:MGI:2146571]	ENSMUSG00000022881	Sensitive-Early
Kng2	kininogen 2 [Source:MGI Symbol;Acc:MGI:3027157]	ENSMUSG00000060459	Resilient-Middle
Steap4	STEAP family member 4 [Source:MGI Symbol;Acc:MGI:1923560]	ENSMUSG00000012428	Sensitive-Early
Steap2	six transmembrane epithelial antigen of prostate 2 [Source:MGI Symbol;Acc:MGI:1921301]	ENSMUSG00000015653	Sensitive-Early
Tes	testin LIM domain protein [Source:MGI Symbol;Acc:MGI:105081]	ENSMUSG00000029552	Sensitive-Middle
Tspan7	tetraspanin 7 [Source:MGI Symbol;Acc:MGI:1298407]	ENSMUSG00000058254	Intermediate-Middle
Mrpl15	mitochondrial ribosomal protein L15 [Source:MGI Symbol;Acc:MGI:1351639]	ENSMUSG00000033845	Sensitive-Middle
Slc38a5	solute carrier family 38, member 5 [Source:MGI Symbol;Acc:MGI:2148066]	ENSMUSG00000031170	Intermediate-Early
Wdr45	WD repeat domain 45 [Source:MGI Symbol;Acc:MGI:1859606]	ENSMUSG00000039382	Resilient-Early
Clcn5	chloride channel, voltage-sensitive 5 [Source:MGI Symbol;Acc:MGI:99486]	ENSMUSG00000004317	Resilient-Early
Cdh2	cadherin 2 [Source:MGI Symbol;Acc:MGI:88355]	ENSMUSG00000024304	Resilient-Early
Rnf186	ring finger protein 186 [Source:MGI Symbol;Acc:MGI:1914075]	ENSMUSG00000070661	Intermediate-Early
Plekhb1	pleckstrin homology domain containing, family B (evectins) member 1 [Source:MGI Symbol;Acc:MGI:1351469]	ENSMUSG00000030701	Resilient-Early
Zgpat	zinc finger, CCCH-type with G patch domain [Source:MGI Symbol;Acc:MGI:2449939]	ENSMUSG00000027582	Sensitive-Middle
Serpina3h	serine (or cysteine) peptidase inhibitor, clade A, member 3H [Source:MGI Symbol;Acc:MGI:2182839]	ENSMUSG00000041449	Sensitive-Early
Bex4	brain expressed X-linked 4 [Source:MGI Symbol;Acc:MGI:3606746]	ENSMUSG00000047844	Resilient-Early
Fhl1	four and a half LIM domains 1 [Source:MGI Symbol;Acc:MGI:1298387]	ENSMUSG00000023092	Intermediate-Early
Pram1	PML-RAR alpha-regulated adaptor molecule 1 [Source:MGI Symbol;Acc:MGI:3576625]	ENSMUSG00000032739	Resilient-Early
Chaf1b	chromatin assembly factor 1, subunit B (p60) [Source:MGI Symbol;Acc:MGI:1314881]	ENSMUSG00000022945	Sensitive-Middle
S100a9	S100 calcium binding protein A9 (calgranulin B) [Source:MGI Symbol;Acc:MGI:1338947]	ENSMUSG00000056071	Intermediate-Early
Cep164	centrosomal protein 164 [Source:MGI Symbol;Acc:MGI:2384878]	ENSMUSG00000043987	Resilient-Early
Trp53bp2	transformation related protein 53 binding protein 2 [Source:MGI Symbol;Acc:MGI:2138319]	ENSMUSG00000026510	Intermediate-Middle
Mthfd1l	methylenetetrahydrofolate dehydrogenase (NADP+ dependent) 1-like [Source:MGI Symbol;Acc:MGI:1924836]	ENSMUSG00000040675	Resilient-Middle
Gm12216	predicted gene 12216 [Source:MGI Symbol;Acc:MGI:3650088]	ENSMUSG00000081769	Sensitive-Early
Gm11453	predicted gene 11453 [Source:MGI Symbol;Acc:MGI:3650734]	ENSMUSG00000080962	Intermediate-Middle
Gm9009	predicted pseudogene 9009 [Source:MGI Symbol;Acc:MGI:3643998]	ENSMUSG00000080974	Resilient-Early
Lnx1	ligand of numb-protein X 1 [Source:MGI Symbol;Acc:MGI:1278335]	ENSMUSG00000029228	Resilient-Middle
Gm7129	predicted gene 7129 [Source:MGI Symbol;Acc:MGI:3648820]	ENSMUSG00000080914	Sensitive-Early
Slc29a3	solute carrier family 29 (nucleoside transporters), member 3 [Source:MGI Symbol;Acc:MGI:1918529]	ENSMUSG00000020100	Resilient-Middle
Pld3	phospholipase D family, member 3 [Source:MGI Symbol;Acc:MGI:1333782]	ENSMUSG00000003363	Intermediate-Late
Tspan4	tetraspanin 4 [Source:MGI Symbol;Acc:MGI:1928097]	ENSMUSG00000025511	Resilient-Early
Ssbp1	single-stranded DNA binding protein 1 [Source:MGI Symbol;Acc:MGI:1920040]	ENSMUSG00000029911	Resilient-Early
Gm15191	predicted gene 15191 [Source:MGI Symbol;Acc:MGI:3708125]	ENSMUSG00000082778	Resilient-Middle
Gm14839	predicted gene 14839 [Source:MGI Symbol;Acc:MGI:3801784]	ENSMUSG00000081716	Resilient-Middle
Naip3	NLR family, apoptosis inhibitory protein 3 [Source:MGI Symbol;Acc:MGI:1298225]	ENSMUSG00000082956	Intermediate-Middle
Bst1	bone marrow stromal cell antigen 1 [Source:MGI Symbol;Acc:MGI:105370]	ENSMUSG00000029082	Resilient-Late
Gm15294	predicted gene 15294 [Source:MGI Symbol;Acc:MGI:3708114]	ENSMUSG00000081607	Sensitive-Early
Lhfpl2	lipoma HMGIC fusion partner-like 2 [Source:MGI Symbol;Acc:MGI:2145236]	ENSMUSG00000045312	Sensitive-Middle
Limch1	LIM and calponin homology domains 1 [Source:MGI Symbol;Acc:MGI:1924819]	ENSMUSG00000037736	Sensitive-Early
Gm13549	predicted gene 13549 [Source:MGI Symbol;Acc:MGI:3651027]	ENSMUSG00000080982	Sensitive-Early
Card6	caspase recruitment domain family, member 6 [Source:MGI Symbol;Acc:MGI:3032959]	ENSMUSG00000041849	Resilient-Middle
Gm14130	predicted gene 14130 [Source:MGI Symbol;Acc:MGI:3652217]	ENSMUSG00000081494	Resilient-Middle
Slc7a2	solute carrier family 7 (cationic amino acid transporter, y+ system), member 2 [Source:MGI Symbol;Acc:MGI:99828]	ENSMUSG00000031596	Intermediate-Middle
Sh3bp2	SH3-domain binding protein 2 [Source:MGI Symbol;Acc:MGI:1346349]	ENSMUSG00000054520	Intermediate-Middle
Ccdc186	coiled-coil domain containing 186 [Source:MGI Symbol;Acc:MGI:2445022]	ENSMUSG00000035173	Resilient-Middle
Gm8864	predicted gene 8864 [Source:MGI Symbol;Acc:MGI:3644830]	ENSMUSG00000081892	Intermediate-Middle
Gm12182	predicted gene 12182 [Source:MGI Symbol;Acc:MGI:3650366]	ENSMUSG00000083460	Resilient-Early
Gm6322	predicted gene 6322 [Source:MGI Symbol;Acc:MGI:3645541]	ENSMUSG00000082018	Sensitive-Middle
Gm15707	predicted gene 15707 [Source:MGI Symbol;Acc:MGI:3783147]	ENSMUSG00000083962	Sensitive-Middle
Fzr1	fizzy and cell division cycle 20 related 1 [Source:MGI Symbol;Acc:MGI:1926790]	ENSMUSG00000020235	Resilient-Middle
Ccn4	cellular communication network factor 4 [Source:MGI Symbol;Acc:MGI:1197008]	ENSMUSG00000005124	Intermediate-Early
Efna1	ephrin A1 [Source:MGI Symbol;Acc:MGI:103236]	ENSMUSG00000027954	Intermediate-Middle
Gm4991	predicted gene 4991 [Source:MGI Symbol;Acc:MGI:3643043]	ENSMUSG00000083928	Resilient-Early
Fam131a	family with sequence similarity 131, member A [Source:MGI Symbol;Acc:MGI:1925658]	ENSMUSG00000050821	Sensitive-Middle
Tbx22	T-box 22 [Source:MGI Symbol;Acc:MGI:2389465]	ENSMUSG00000031241	Resilient-Early
Gm12565	predicted gene 12565 [Source:MGI Symbol;Acc:MGI:3652206]	ENSMUSG00000081093	Sensitive-Middle
Tmem132c	transmembrane protein 132C [Source:MGI Symbol;Acc:MGI:2443061]	ENSMUSG00000034324	Intermediate-Early
Gm14470	predicted gene 14470 [Source:MGI Symbol;Acc:MGI:3650278]	ENSMUSG00000083262	Intermediate-Middle
Gm14016	predicted gene 14016 [Source:MGI Symbol;Acc:MGI:3650953]	ENSMUSG00000080747	Intermediate-Late
Klra4	killer cell lectin-like receptor, subfamily A, member 4 [Source:MGI Symbol;Acc:MGI:101904]	ENSMUSG00000079852	Resilient-Early
Speer4d	spermatogenesis associated glutamate (E)-rich protein 4D [Source:MGI Symbol;Acc:MGI:2668869]	ENSMUSG00000070933	Resilient-Late
Gjb1	gap junction protein, beta 1 [Source:MGI Symbol;Acc:MGI:95719]	ENSMUSG00000047797	Resilient-Late
Eef1akmt4	EEF1A lysine methyltransferase 4 [Source:MGI Symbol;Acc:MGI:5903914]	ENSMUSG00000115219	Intermediate-Early
Gm13668	predicted gene 13668 [Source:MGI Symbol;Acc:MGI:3650878]	ENSMUSG00000083072	Sensitive-Middle
Slc26a1	solute carrier family 26 (sulfate transporter), member 1 [Source:MGI Symbol;Acc:MGI:2385894]	ENSMUSG00000046959	Sensitive-Early
Ythdc1	YTH domain containing 1 [Source:MGI Symbol;Acc:MGI:2443713]	ENSMUSG00000035851	Sensitive-Late
Gm9103	predicted gene 9103 [Source:MGI Symbol;Acc:MGI:3645364]	ENSMUSG00000084142	Sensitive-Early
Adgrl3	adhesion G protein-coupled receptor L3 [Source:MGI Symbol;Acc:MGI:2441950]	ENSMUSG00000037605	Sensitive-Middle
Myl1	myosin, light polypeptide 1 [Source:MGI Symbol;Acc:MGI:97269]	ENSMUSG00000061816	Resilient-Late
Pbdc1	polysaccharide biosynthesis domain containing 1 [Source:MGI Symbol;Acc:MGI:1914933]	ENSMUSG00000031226	Intermediate-Early
Gm11814	predicted gene 11814 [Source:MGI Symbol;Acc:MGI:3650512]	ENSMUSG00000084215	Intermediate-Early
Klrd1	killer cell lectin-like receptor, subfamily D, member 1 [Source:MGI Symbol;Acc:MGI:1196275]	ENSMUSG00000030165	Resilient-Early
Pdpn	podoplanin [Source:MGI Symbol;Acc:MGI:103098]	ENSMUSG00000028583	Intermediate-Early
Gm5760	predicted gene 5760 [Source:MGI Symbol;Acc:MGI:3647653]	ENSMUSG00000083310	Sensitive-Early
Gatad1	GATA zinc finger domain containing 1 [Source:MGI Symbol;Acc:MGI:1914460]	ENSMUSG00000007415	Resilient-Early
Cdk1	cyclin-dependent kinase 1 [Source:MGI Symbol;Acc:MGI:88351]	ENSMUSG00000019942	Sensitive-Early
Gm14322	predicted gene 14322 [Source:MGI Symbol;Acc:MGI:3652185]	ENSMUSG00000078864	Resilient-Middle
Gm14111	predicted gene 14111 [Source:MGI Symbol;Acc:MGI:3652258]	ENSMUSG00000080870	Sensitive-Middle
Tspan2	tetraspanin 2 [Source:MGI Symbol;Acc:MGI:1917997]	ENSMUSG00000027858	Sensitive-Early
Cfap44	cilia and flagella associated protein 44 [Source:MGI Symbol;Acc:MGI:1277238]	ENSMUSG00000071550	Intermediate-Middle
Gm5388	predicted gene 5388 [Source:MGI Symbol;Acc:MGI:3647395]	ENSMUSG00000081350	Sensitive-Middle
Samd9l	sterile alpha motif domain containing 9-like [Source:MGI Symbol;Acc:MGI:1343184]	ENSMUSG00000047735	Resilient-Middle
Serinc2	serine incorporator 2 [Source:MGI Symbol;Acc:MGI:1919132]	ENSMUSG00000023232	Intermediate-Early
Gm12969	predicted gene 12969 [Source:MGI Symbol;Acc:MGI:3650134]	ENSMUSG00000084011	Intermediate-Middle
Gm12933	predicted gene 12933 [Source:MGI Symbol;Acc:MGI:3651147]	ENSMUSG00000081210	Resilient-Early
Mgst1	microsomal glutathione S-transferase 1 [Source:MGI Symbol;Acc:MGI:1913850]	ENSMUSG00000008540	Sensitive-Early
Map3k5	mitogen-activated protein kinase kinase kinase 5 [Source:MGI Symbol;Acc:MGI:1346876]	ENSMUSG00000071369	Resilient-Early
Matk	megakaryocyte-associated tyrosine kinase [Source:MGI Symbol;Acc:MGI:99259]	ENSMUSG00000004933	Sensitive-Late
Cmc4	C-x(9)-C motif containing 4 [Source:MGI Symbol;Acc:MGI:5637812]	ENSMUSG00000090110	Resilient-Middle
Gm6142	predicted pseudogene 6142 [Source:MGI Symbol;Acc:MGI:3644670]	ENSMUSG00000084304	Sensitive-Middle
Pdia2	protein disulfide isomerase associated 2 [Source:MGI Symbol;Acc:MGI:1916441]	ENSMUSG00000024184	Sensitive-Early
Inava	innate immunity activator [Source:MGI Symbol;Acc:MGI:1921579]	ENSMUSG00000041605	Intermediate-Early
Gm13315	predicted gene 13315 [Source:MGI Symbol;Acc:MGI:3651096]	ENSMUSG00000083305	Sensitive-Early
Mlkl	mixed lineage kinase domain-like [Source:MGI Symbol;Acc:MGI:1921818]	ENSMUSG00000012519	Resilient-Early
Gm14008	predicted gene 14008 [Source:MGI Symbol;Acc:MGI:3651416]	ENSMUSG00000082350	Intermediate-Middle
Stxbp6	syntaxin binding protein 6 (amisyn) [Source:MGI Symbol;Acc:MGI:2384963]	ENSMUSG00000046314	Resilient-Middle
Bcl3	B cell leukemia/lymphoma 3 [Source:MGI Symbol;Acc:MGI:88140]	ENSMUSG00000053175	Sensitive-Early
Hmgcs2	3-hydroxy-3-methylglutaryl-Coenzyme A synthase 2 [Source:MGI Symbol;Acc:MGI:101939]	ENSMUSG00000027875	Sensitive-Early
Fuca2	fucosidase, alpha-L- 2, plasma [Source:MGI Symbol;Acc:MGI:1914098]	ENSMUSG00000019810	Intermediate-Middle
Ptger4	prostaglandin E receptor 4 (subtype EP4) [Source:MGI Symbol;Acc:MGI:104311]	ENSMUSG00000039942	Sensitive-Middle
Igfbp2	insulin-like growth factor binding protein 2 [Source:MGI Symbol;Acc:MGI:96437]	ENSMUSG00000039323	Intermediate-Middle
Bcl7a	B cell CLL/lymphoma 7A [Source:MGI Symbol;Acc:MGI:1924295]	ENSMUSG00000029438	Resilient-Middle
Ppp2r2b	protein phosphatase 2, regulatory subunit B, beta [Source:MGI Symbol;Acc:MGI:1920180]	ENSMUSG00000024500	Resilient-Middle
5730416F02Rik	RIKEN cDNA 5730416F02 gene [Source:MGI Symbol;Acc:MGI:1917800]	ENSMUSG00000081793	Sensitive-Late
2610002M06Rik	RIKEN cDNA 2610002M06 gene [Source:MGI Symbol;Acc:MGI:1914278]	ENSMUSG00000031242	Resilient-Middle
Ninj1	ninjurin 1 [Source:MGI Symbol;Acc:MGI:1196617]	ENSMUSG00000037966	Resilient-Early
Gm14741	predicted gene 14741 [Source:MGI Symbol;Acc:MGI:3705423]	ENSMUSG00000083587	Resilient-Early
Gm12791	predicted gene 12791 [Source:MGI Symbol;Acc:MGI:3649397]	ENSMUSG00000081121	Resilient-Middle
Gm11658	predicted gene 11658 [Source:MGI Symbol;Acc:MGI:3650797]	ENSMUSG00000081524	Intermediate-Early
Cisd2	CDGSH iron sulfur domain 2 [Source:MGI Symbol;Acc:MGI:1914256]	ENSMUSG00000028165	Sensitive-Middle
Rnd1	Rho family GTPase 1 [Source:MGI Symbol;Acc:MGI:2444878]	ENSMUSG00000054855	Resilient-Early
Gm13937	predicted gene 13937 [Source:MGI Symbol;Acc:MGI:3651879]	ENSMUSG00000082512	Sensitive-Early
Trim35	tripartite motif-containing 35 [Source:MGI Symbol;Acc:MGI:1914104]	ENSMUSG00000022043	Resilient-Early
Magi3	membrane associated guanylate kinase, WW and PDZ domain containing 3 [Source:MGI Symbol;Acc:MGI:1923484]	ENSMUSG00000052539	Intermediate-Late
Gm14845	predicted gene 14845 [Source:MGI Symbol;Acc:MGI:3704515]	ENSMUSG00000082729	Resilient-Middle
Serpina3f	serine (or cysteine) peptidase inhibitor, clade A, member 3F [Source:MGI Symbol;Acc:MGI:2182838]	ENSMUSG00000066363	Sensitive-Early
Gm12403	predicted gene 12403 [Source:MGI Symbol;Acc:MGI:3650109]	ENSMUSG00000082186	Sensitive-Middle
Gm11954	predicted gene 11954 [Source:MGI Symbol;Acc:MGI:3649565]	ENSMUSG00000084170	Sensitive-Middle
Gm12430	predicted gene 12430 [Source:MGI Symbol;Acc:MGI:3651061]	ENSMUSG00000081152	Resilient-Early
Serpina10	serine (or cysteine) peptidase inhibitor, clade A (alpha-1 antiproteinase, antitrypsin), member 10 [Source:MGI Symbol;Acc:MGI:2667725]	ENSMUSG00000061947	Intermediate-Middle
Gsta3	glutathione S-transferase, alpha 3 [Source:MGI Symbol;Acc:MGI:95856]	ENSMUSG00000025934	Sensitive-Late
Gm12164	predicted gene 12164 [Source:MGI Symbol;Acc:MGI:3650637]	ENSMUSG00000081251	Intermediate-Middle
Acvrl1	activin A receptor, type II-like 1 [Source:MGI Symbol;Acc:MGI:1338946]	ENSMUSG00000000530	Resilient-Late
Mapk8ip3	mitogen-activated protein kinase 8 interacting protein 3 [Source:MGI Symbol;Acc:MGI:1353598]	ENSMUSG00000024163	Sensitive-Early
Gm11759	predicted gene 11759 [Source:MGI Symbol;Acc:MGI:3651480]	ENSMUSG00000084178	Resilient-Early
Tmc5	transmembrane channel-like gene family 5 [Source:MGI Symbol;Acc:MGI:1921674]	ENSMUSG00000030650	Intermediate-Late
Gm14421	predicted gene 14421 [Source:MGI Symbol;Acc:MGI:3652254]	ENSMUSG00000083111	Resilient-Middle
Gm14411	predicted gene 14411 [Source:MGI Symbol;Acc:MGI:3649821]	ENSMUSG00000082765	Sensitive-Middle
Fam107a	family with sequence similarity 107, member A [Source:MGI Symbol;Acc:MGI:3041256]	ENSMUSG00000021750	Resilient-Early
Heatr3	HEAT repeat containing 3 [Source:MGI Symbol;Acc:MGI:2444491]	ENSMUSG00000031657	Resilient-Middle
Prdx6-ps2	peroxiredoxin 6 pseudogene 2 [Source:MGI Symbol;Acc:MGI:1203519]	ENSMUSG00000083737	Resilient-Early
Gm15056	predicted gene 15056 [Source:MGI Symbol;Acc:MGI:3705859]	ENSMUSG00000082976	Intermediate-Middle
Septin4	septin 4 [Source:MGI Symbol;Acc:MGI:1270156]	ENSMUSG00000020486	Resilient-Early
Gm15593	predicted gene 15593 [Source:MGI Symbol;Acc:MGI:3783040]	ENSMUSG00000084203	Sensitive-Middle
Zwilch	zwilch kinetochore protein [Source:MGI Symbol;Acc:MGI:1915264]	ENSMUSG00000032400	Sensitive-Middle
Erg	ETS transcription factor [Source:MGI Symbol;Acc:MGI:95415]	ENSMUSG00000040732	Intermediate-Early
Serpina1e	serine (or cysteine) peptidase inhibitor, clade A, member 1E [Source:MGI Symbol;Acc:MGI:891967]	ENSMUSG00000072849	Sensitive-Early
Gm6298	predicted gene 6298 [Source:MGI Symbol;Acc:MGI:3645163]	ENSMUSG00000081761	Sensitive-Early
Gm11953	predicted gene 11953 [Source:MGI Symbol;Acc:MGI:3649564]	ENSMUSG00000082816	Sensitive-Middle
Igf1	insulin-like growth factor 1 [Source:MGI Symbol;Acc:MGI:96432]	ENSMUSG00000020053	Sensitive-Early
Gm8577	predicted gene 8577 [Source:MGI Symbol;Acc:MGI:3779807]	ENSMUSG00000082197	Resilient-Early
Pnma2	paraneoplastic antigen MA2 [Source:MGI Symbol;Acc:MGI:2444129]	ENSMUSG00000046204	Intermediate-Early
Gm14148	predicted gene 14148 [Source:MGI Symbol;Acc:MGI:3651554]	ENSMUSG00000083391	Sensitive-Middle
Rps2	ribosomal protein S2 [Source:MGI Symbol;Acc:MGI:105110]	ENSMUSG00000044533	Resilient-Early
Fhad1	forkhead-associated (FHA) phosphopeptide binding domain 1 [Source:MGI Symbol;Acc:MGI:1920323]	ENSMUSG00000051435	Sensitive-Early
Myl4	myosin, light polypeptide 4 [Source:MGI Symbol;Acc:MGI:97267]	ENSMUSG00000061086	Sensitive-Late
Hk3	hexokinase 3 [Source:MGI Symbol;Acc:MGI:2670962]	ENSMUSG00000025877	Sensitive-Middle
Myo5a	myosin VA [Source:MGI Symbol;Acc:MGI:105976]	ENSMUSG00000034593	Resilient-Late
Sec14l3	SEC14-like lipid binding 3 [Source:MGI Symbol;Acc:MGI:3617848]	ENSMUSG00000054986	Intermediate-Early
Eif4a2	eukaryotic translation initiation factor 4A2 [Source:MGI Symbol;Acc:MGI:106906]	ENSMUSG00000022884	Intermediate-Early
Mycbpap	MYCBP associated protein [Source:MGI Symbol;Acc:MGI:2388726]	ENSMUSG00000039110	Resilient-Early
Ube2m	ubiquitin-conjugating enzyme E2M [Source:MGI Symbol;Acc:MGI:108278]	ENSMUSG00000005575	Intermediate-Middle
Mtor	mechanistic target of rapamycin kinase [Source:MGI Symbol;Acc:MGI:1928394]	ENSMUSG00000028991	Resilient-Early
Fabp5	fatty acid binding protein 5, epidermal [Source:MGI Symbol;Acc:MGI:101790]	ENSMUSG00000027533	Intermediate-Late
Ms4a4b	membrane-spanning 4-domains, subfamily A, member 4B [Source:MGI Symbol;Acc:MGI:1913083]	ENSMUSG00000056290	Resilient-Early
Oip5	Opa interacting protein 5 [Source:MGI Symbol;Acc:MGI:1917895]	ENSMUSG00000072980	Intermediate-Middle
Eif4a1	eukaryotic translation initiation factor 4A1 [Source:MGI Symbol;Acc:MGI:95303]	ENSMUSG00000059796	Resilient-Early
Sptbn1	spectrin beta, non-erythrocytic 1 [Source:MGI Symbol;Acc:MGI:98388]	ENSMUSG00000020315	Sensitive-Early
Prpf40b	pre-mRNA processing factor 40B [Source:MGI Symbol;Acc:MGI:1925583]	ENSMUSG00000023007	Resilient-Early
Ankrd12	ankyrin repeat domain 12 [Source:MGI Symbol;Acc:MGI:1914357]	ENSMUSG00000034647	Resilient-Late
Dixdc1	DIX domain containing 1 [Source:MGI Symbol;Acc:MGI:2679721]	ENSMUSG00000032064	Sensitive-Early
Ccl2	chemokine (C-C motif) ligand 2 [Source:MGI Symbol;Acc:MGI:98259]	ENSMUSG00000035385	Sensitive-Early
Ccl12	chemokine (C-C motif) ligand 12 [Source:MGI Symbol;Acc:MGI:108224]	ENSMUSG00000035352	Sensitive-Early
3300002I08Rik	RIKEN cDNA 3300002I08 gene [Source:MGI Symbol;Acc:MGI:1916527]	ENSMUSG00000063364	Intermediate-Middle
Rusc2	RUN and SH3 domain containing 2 [Source:MGI Symbol;Acc:MGI:2140371]	ENSMUSG00000035969	Sensitive-Middle
Mrap	melanocortin 2 receptor accessory protein [Source:MGI Symbol;Acc:MGI:1924287]	ENSMUSG00000039956	Intermediate-Middle
Grn	granulin [Source:MGI Symbol;Acc:MGI:95832]	ENSMUSG00000034708	Intermediate-Middle
Gins2	GINS complex subunit 2 (Psf2 homolog) [Source:MGI Symbol;Acc:MGI:1921019]	ENSMUSG00000031821	Sensitive-Early
Nnmt	nicotinamide N-methyltransferase [Source:MGI Symbol;Acc:MGI:1099443]	ENSMUSG00000032271	Sensitive-Early
Thbs3	thrombospondin 3 [Source:MGI Symbol;Acc:MGI:98739]	ENSMUSG00000028047	Intermediate-Early
Krt19	keratin 19 [Source:MGI Symbol;Acc:MGI:96693]	ENSMUSG00000020911	Resilient-Middle
Ucp2	uncoupling protein 2 (mitochondrial, proton carrier) [Source:MGI Symbol;Acc:MGI:109354]	ENSMUSG00000033685	Resilient-Middle
Ptges	prostaglandin E synthase [Source:MGI Symbol;Acc:MGI:1927593]	ENSMUSG00000050737	Sensitive-Early
Gm10444	predicted pseudogene 10444 [Source:MGI Symbol;Acc:MGI:3642569]	ENSMUSG00000072950	Sensitive-Middle
Aasdh	aminoadipate-semialdehyde dehydrogenase [Source:MGI Symbol;Acc:MGI:2442517]	ENSMUSG00000055923	Intermediate-Middle
Fcmr	Fc fragment of IgM receptor [Source:MGI Symbol;Acc:MGI:1916419]	ENSMUSG00000042474	Resilient-Early
Lime1	Lck interacting transmembrane adaptor 1 [Source:MGI Symbol;Acc:MGI:1919949]	ENSMUSG00000090077	Resilient-Early
Sik3	SIK family kinase 3 [Source:MGI Symbol;Acc:MGI:2446296]	ENSMUSG00000034135	Resilient-Middle
Polg2	polymerase (DNA directed), gamma 2, accessory subunit [Source:MGI Symbol;Acc:MGI:1354947]	ENSMUSG00000020718	Resilient-Middle
Megf6	multiple EGF-like-domains 6 [Source:MGI Symbol;Acc:MGI:1919351]	ENSMUSG00000057751	Sensitive-Early
Cc2d2a	coiled-coil and C2 domain containing 2A [Source:MGI Symbol;Acc:MGI:1924487]	ENSMUSG00000039765	Intermediate-Early
Colgalt2	collagen beta(1-O)galactosyltransferase 2 [Source:MGI Symbol;Acc:MGI:2138232]	ENSMUSG00000032649	Resilient-Early
Ctsh	cathepsin H [Source:MGI Symbol;Acc:MGI:107285]	ENSMUSG00000032359	Intermediate-Early
Cpped1	calcineurin-like phosphoesterase domain containing 1 [Source:MGI Symbol;Acc:MGI:2443300]	ENSMUSG00000065979	Sensitive-Middle
Adam8	a disintegrin and metallopeptidase domain 8 [Source:MGI Symbol;Acc:MGI:107825]	ENSMUSG00000025473	Sensitive-Early
Kif26a	kinesin family member 26A [Source:MGI Symbol;Acc:MGI:2447072]	ENSMUSG00000021294	Resilient-Middle
F10	coagulation factor X [Source:MGI Symbol;Acc:MGI:103107]	ENSMUSG00000031444	Sensitive-Late
Reck	reversion-inducing-cysteine-rich protein with kazal motifs [Source:MGI Symbol;Acc:MGI:1855698]	ENSMUSG00000028476	Sensitive-Early
Ankrd16	ankyrin repeat domain 16 [Source:MGI Symbol;Acc:MGI:2444796]	ENSMUSG00000047909	Resilient-Middle
Casz1	castor zinc finger 1 [Source:MGI Symbol;Acc:MGI:1196251]	ENSMUSG00000028977	Sensitive-Late
Hba-ps4	hemoglobin alpha, pseudogene 4 [Source:MGI Symbol;Acc:MGI:96018]	ENSMUSG00000084893	Resilient-Middle
Tcp11	t-complex protein 11 [Source:MGI Symbol;Acc:MGI:98544]	ENSMUSG00000062859	Intermediate-Early
Clk1	CDC-like kinase 1 [Source:MGI Symbol;Acc:MGI:107403]	ENSMUSG00000026034	Resilient-Middle
Ramp2	receptor (calcitonin) activity modifying protein 2 [Source:MGI Symbol;Acc:MGI:1859650]	ENSMUSG00000001240	Intermediate-Middle
Slc2a6	solute carrier family 2 (facilitated glucose transporter), member 6 [Source:MGI Symbol;Acc:MGI:2443286]	ENSMUSG00000036067	Sensitive-Late
Rbm3	RNA binding motif (RNP1, RRM) protein 3 [Source:MGI Symbol;Acc:MGI:1099460]	ENSMUSG00000031167	Intermediate-Early
Lpcat3	lysophosphatidylcholine acyltransferase 3 [Source:MGI Symbol;Acc:MGI:1315211]	ENSMUSG00000004270	Resilient-Middle
Ankhd1	ankyrin repeat and KH domain containing 1 [Source:MGI Symbol;Acc:MGI:1921733]	ENSMUSG00000024483	Resilient-Early
Magix	MAGI family member, X-linked [Source:MGI Symbol;Acc:MGI:1859644]	ENSMUSG00000031147	Intermediate-Middle
Cpeb1	cytoplasmic polyadenylation element binding protein 1 [Source:MGI Symbol;Acc:MGI:108442]	ENSMUSG00000025586	Sensitive-Early
Apod	apolipoprotein D [Source:MGI Symbol;Acc:MGI:88056]	ENSMUSG00000022548	Resilient-Early
Rabgap1	RAB GTPase activating protein 1 [Source:MGI Symbol;Acc:MGI:2385139]	ENSMUSG00000035437	Intermediate-Early
Psmb2	proteasome (prosome, macropain) subunit, beta type 2 [Source:MGI Symbol;Acc:MGI:1347045]	ENSMUSG00000028837	Intermediate-Early
Ssr4	signal sequence receptor, delta [Source:MGI Symbol;Acc:MGI:1099464]	ENSMUSG00000002014	Intermediate-Early
Cplane1	ciliogenesis and planar polarity effector 1 [Source:MGI Symbol;Acc:MGI:1920942]	ENSMUSG00000039801	Sensitive-Early
Wdr13	WD repeat domain 13 [Source:MGI Symbol;Acc:MGI:1914661]	ENSMUSG00000031166	Intermediate-Middle
Slc7a10	solute carrier family 7 (cationic amino acid transporter, y+ system), member 10 [Source:MGI Symbol;Acc:MGI:1858261]	ENSMUSG00000030495	Intermediate-Early
Fmo1	flavin containing monooxygenase 1 [Source:MGI Symbol;Acc:MGI:1310002]	ENSMUSG00000040181	Sensitive-Middle
Krt7	keratin 7 [Source:MGI Symbol;Acc:MGI:96704]	ENSMUSG00000023039	Intermediate-Early
Svil	supervillin [Source:MGI Symbol;Acc:MGI:2147319]	ENSMUSG00000024236	Sensitive-Middle
Fgf1	fibroblast growth factor 1 [Source:MGI Symbol;Acc:MGI:95515]	ENSMUSG00000036585	Sensitive-Early
Ecm1	extracellular matrix protein 1 [Source:MGI Symbol;Acc:MGI:103060]	ENSMUSG00000028108	Resilient-Middle
Rab17	RAB17, member RAS oncogene family [Source:MGI Symbol;Acc:MGI:104640]	ENSMUSG00000026304	Resilient-Early
Plcb1	phospholipase C, beta 1 [Source:MGI Symbol;Acc:MGI:97613]	ENSMUSG00000051177	Resilient-Early
Acads	acyl-Coenzyme A dehydrogenase, short chain [Source:MGI Symbol;Acc:MGI:87868]	ENSMUSG00000029545	Intermediate-Middle
Trp53inp1	transformation related protein 53 inducible nuclear protein 1 [Source:MGI Symbol;Acc:MGI:1926609]	ENSMUSG00000028211	Resilient-Early
Scube2	signal peptide, CUB domain, EGF-like 2 [Source:MGI Symbol;Acc:MGI:1928765]	ENSMUSG00000007279	Sensitive-Early
Mxra8	matrix-remodelling associated 8 [Source:MGI Symbol;Acc:MGI:1922011]	ENSMUSG00000029070	Resilient-Early
Pak6	p21 (RAC1) activated kinase 6 [Source:MGI Symbol;Acc:MGI:2679420]	ENSMUSG00000074923	Resilient-Early
Ccdc191	coiled-coil domain containing 191 [Source:MGI Symbol;Acc:MGI:1922661]	ENSMUSG00000022701	Sensitive-Early
Alkal1	ALK and LTK ligand 1 [Source:MGI Symbol;Acc:MGI:3645495]	ENSMUSG00000087247	Intermediate-Early
Gm14410	predicted gene 14410 [Source:MGI Symbol;Acc:MGI:3709158]	ENSMUSG00000078870	Intermediate-Middle
Hsd17b7	hydroxysteroid (17-beta) dehydrogenase 7 [Source:MGI Symbol;Acc:MGI:1330808]	ENSMUSG00000026675	Sensitive-Early
Rdm1	RAD52 motif 1 [Source:MGI Symbol;Acc:MGI:1913849]	ENSMUSG00000010362	Sensitive-Early
Gm49369	predicted gene, 49369 [Source:MGI Symbol;Acc:MGI:6121585]	ENSMUSG00000110040	Sensitive-Late
Pask	PAS domain containing serine/threonine kinase [Source:MGI Symbol;Acc:MGI:2155936]	ENSMUSG00000026274	Sensitive-Early
Hrob	homologous recombination factor with OB-fold [Source:MGI Symbol;Acc:MGI:2387601]	ENSMUSG00000034773	Sensitive-Early
Ssbp2	single-stranded DNA binding protein 2 [Source:MGI Symbol;Acc:MGI:1914220]	ENSMUSG00000003992	Sensitive-Middle
Dcakd	dephospho-CoA kinase domain containing [Source:MGI Symbol;Acc:MGI:1915337]	ENSMUSG00000020935	Intermediate-Middle
Ripor2	RHO family interacting cell polarization regulator 2 [Source:MGI Symbol;Acc:MGI:2444879]	ENSMUSG00000036006	Resilient-Late
Zfp664	zinc finger protein 664 [Source:MGI Symbol;Acc:MGI:2442505]	ENSMUSG00000079215	Resilient-Middle
Cdca3	cell division cycle associated 3 [Source:MGI Symbol;Acc:MGI:1315198]	ENSMUSG00000023505	Sensitive-Middle
Map3k6	mitogen-activated protein kinase kinase kinase 6 [Source:MGI Symbol;Acc:MGI:1855691]	ENSMUSG00000028862	Resilient-Early
Snx29	sorting nexin 29 [Source:MGI Symbol;Acc:MGI:1921728]	ENSMUSG00000071669	Intermediate-Middle
Eif3i	eukaryotic translation initiation factor 3, subunit I [Source:MGI Symbol;Acc:MGI:1860763]	ENSMUSG00000028798	Sensitive-Early
Eif5al3-ps	eukaryotic translation initiation factor 5A-like 3, pseudogene [Source:MGI Symbol;Acc:MGI:3643585]	ENSMUSG00000043618	Sensitive-Early
Mettl5	methyltransferase like 5 [Source:MGI Symbol;Acc:MGI:1922672]	ENSMUSG00000051730	Resilient-Middle
Ift81	intraflagellar transport 81 [Source:MGI Symbol;Acc:MGI:1098597]	ENSMUSG00000029469	Resilient-Early
Agbl2	ATP/GTP binding protein-like 2 [Source:MGI Symbol;Acc:MGI:2443254]	ENSMUSG00000040812	Resilient-Middle
Sec14l4	SEC14-like lipid binding 4 [Source:MGI Symbol;Acc:MGI:2144095]	ENSMUSG00000019368	Sensitive-Early
Pirb	paired Ig-like receptor B [Source:MGI Symbol;Acc:MGI:894311]	ENSMUSG00000058818	Intermediate-Late
Gm6425	predicted pseudogene 6425 [Source:MGI Symbol;Acc:MGI:3646016]	ENSMUSG00000086174	Resilient-Early
Dnai4	dynein axonemal intermediate chain 4 [Source:MGI Symbol;Acc:MGI:2385328]	ENSMUSG00000035126	Intermediate-Early
Sh3bgrl3	SH3 domain binding glutamic acid-rich protein-like 3 [Source:MGI Symbol;Acc:MGI:1920973]	ENSMUSG00000028843	Sensitive-Early
Zfp62	zinc finger protein 62 [Source:MGI Symbol;Acc:MGI:99662]	ENSMUSG00000046311	Intermediate-Early
Inpp5k	inositol polyphosphate 5-phosphatase K [Source:MGI Symbol;Acc:MGI:1194899]	ENSMUSG00000006127	Sensitive-Early
Tmem126a	transmembrane protein 126A [Source:MGI Symbol;Acc:MGI:1913521]	ENSMUSG00000030615	Resilient-Early
Chmp4b	charged multivesicular body protein 4B [Source:MGI Symbol;Acc:MGI:1922858]	ENSMUSG00000038467	Sensitive-Late
Fbln2	fibulin 2 [Source:MGI Symbol;Acc:MGI:95488]	ENSMUSG00000064080	Resilient-Middle
Igfbp5	insulin-like growth factor binding protein 5 [Source:MGI Symbol;Acc:MGI:96440]	ENSMUSG00000026185	Resilient-Early
Cped1	cadherin-like and PC-esterase domain containing 1 [Source:MGI Symbol;Acc:MGI:2444814]	ENSMUSG00000062980	Resilient-Early
Rsad2	radical S-adenosyl methionine domain containing 2 [Source:MGI Symbol;Acc:MGI:1929628]	ENSMUSG00000020641	Sensitive-Early
Rtn1	reticulon 1 [Source:MGI Symbol;Acc:MGI:1933947]	ENSMUSG00000021087	Resilient-Early
Per3	period circadian clock 3 [Source:MGI Symbol;Acc:MGI:1277134]	ENSMUSG00000028957	Sensitive-Early
Ccl6	chemokine (C-C motif) ligand 6 [Source:MGI Symbol;Acc:MGI:98263]	ENSMUSG00000018927	Sensitive-Middle
Fcgbp	Fc fragment of IgG binding protein [Source:MGI Symbol;Acc:MGI:2444336]	ENSMUSG00000047730	Sensitive-Middle
Plin2	perilipin 2 [Source:MGI Symbol;Acc:MGI:87920]	ENSMUSG00000028494	Intermediate-Late
Pstpip1	proline-serine-threonine phosphatase-interacting protein 1 [Source:MGI Symbol;Acc:MGI:1321396]	ENSMUSG00000032322	Sensitive-Early
Cstdc5	cystatin domain containing 5 [Source:MGI Symbol;Acc:MGI:3696883]	ENSMUSG00000071561	Intermediate-Early
Socs2	suppressor of cytokine signaling 2 [Source:MGI Symbol;Acc:MGI:1201787]	ENSMUSG00000020027	Resilient-Early
Prdx6	peroxiredoxin 6 [Source:MGI Symbol;Acc:MGI:894320]	ENSMUSG00000026701	Resilient-Early
Mars1	methionine-tRNA synthetase 1 [Source:MGI Symbol;Acc:MGI:1345633]	ENSMUSG00000040354	Intermediate-Middle
Slco4a1	solute carrier organic anion transporter family, member 4a1 [Source:MGI Symbol;Acc:MGI:1351866]	ENSMUSG00000038963	Intermediate-Early
Plch2	phospholipase C, eta 2 [Source:MGI Symbol;Acc:MGI:2443078]	ENSMUSG00000029055	Resilient-Early
Stc2	stanniocalcin 2 [Source:MGI Symbol;Acc:MGI:1316731]	ENSMUSG00000020303	Resilient-Early
Tnni3	troponin I, cardiac 3 [Source:MGI Symbol;Acc:MGI:98783]	ENSMUSG00000035458	Sensitive-Late
1810010H24Rik	RIKEN cDNA 1810010H24 gene [Source:MGI Symbol;Acc:MGI:1916316]	ENSMUSG00000078607	Intermediate-Late
Ubl4a	ubiquitin-like 4A [Source:MGI Symbol;Acc:MGI:95049]	ENSMUSG00000015290	Resilient-Early
Plekhd1	pleckstrin homology domain containing, family D (with coiled-coil domains) member 1 [Source:MGI Symbol;Acc:MGI:3036228]	ENSMUSG00000066438	Intermediate-Early
Cfap46	cilia and flagella associated protein 46 [Source:MGI Symbol;Acc:MGI:2444387]	ENSMUSG00000049571	Sensitive-Early
Stard9	START domain containing 9 [Source:MGI Symbol;Acc:MGI:3045258]	ENSMUSG00000033705	Sensitive-Early
Hspa8	heat shock protein 8 [Source:MGI Symbol;Acc:MGI:105384]	ENSMUSG00000015656	Intermediate-Early
Dnah10	dynein, axonemal, heavy chain 10 [Source:MGI Symbol;Acc:MGI:1860299]	ENSMUSG00000038011	Sensitive-Early
Prdm16	PR domain containing 16 [Source:MGI Symbol;Acc:MGI:1917923]	ENSMUSG00000039410	Resilient-Middle
Cd300c2	CD300C molecule 2 [Source:MGI Symbol;Acc:MGI:2153249]	ENSMUSG00000044811	Intermediate-Late
Myoz2	myozenin 2 [Source:MGI Symbol;Acc:MGI:1913063]	ENSMUSG00000028116	Resilient-Late
Myo19	myosin XIX [Source:MGI Symbol;Acc:MGI:1913446]	ENSMUSG00000020527	Resilient-Early
4932431P20Rik	RIKEN cDNA 4932431P20 gene [Source:MGI Symbol;Acc:MGI:2149781]	ENSMUSG00000074224	Resilient-Early
Cpm	carboxypeptidase M [Source:MGI Symbol;Acc:MGI:1917824]	ENSMUSG00000020183	Sensitive-Early
Rbm39	RNA binding motif protein 39 [Source:MGI Symbol;Acc:MGI:2157953]	ENSMUSG00000027620	Intermediate-Middle
Fen1	flap structure specific endonuclease 1 [Source:MGI Symbol;Acc:MGI:102779]	ENSMUSG00000024742	Sensitive-Middle
Tmem128	transmembrane protein 128 [Source:MGI Symbol;Acc:MGI:1913559]	ENSMUSG00000067365	Intermediate-Early
Fcna	ficolin A [Source:MGI Symbol;Acc:MGI:1340905]	ENSMUSG00000026938	Resilient-Early
Ints6l	integrator complex subunit 6 like [Source:MGI Symbol;Acc:MGI:2442593]	ENSMUSG00000035967	Intermediate-Early
Fmo3	flavin containing monooxygenase 3 [Source:MGI Symbol;Acc:MGI:1100496]	ENSMUSG00000026691	Sensitive-Late
Nubp1	nucleotide binding protein 1 [Source:MGI Symbol;Acc:MGI:1347073]	ENSMUSG00000022503	Sensitive-Early
Snrk	SNF related kinase [Source:MGI Symbol;Acc:MGI:108104]	ENSMUSG00000038145	Resilient-Middle
Cdc42bpa	CDC42 binding protein kinase alpha [Source:MGI Symbol;Acc:MGI:2441841]	ENSMUSG00000026490	Intermediate-Middle
Ttc39c	tetratricopeptide repeat domain 39C [Source:MGI Symbol;Acc:MGI:1919997]	ENSMUSG00000024424	Resilient-Early
Procr	protein C receptor, endothelial [Source:MGI Symbol;Acc:MGI:104596]	ENSMUSG00000027611	Intermediate-Middle
Cfap126	cilia and flagella associated protein 126 [Source:MGI Symbol;Acc:MGI:1922722]	ENSMUSG00000026649	Sensitive-Early
Prkcb	protein kinase C, beta [Source:MGI Symbol;Acc:MGI:97596]	ENSMUSG00000052889	Resilient-Early
Plp2	proteolipid protein 2 [Source:MGI Symbol;Acc:MGI:1298382]	ENSMUSG00000031146	Intermediate-Early
Syngr1	synaptogyrin 1 [Source:MGI Symbol;Acc:MGI:1328323]	ENSMUSG00000022415	Resilient-Late
Tcea3	transcription elongation factor A (SII), 3 [Source:MGI Symbol;Acc:MGI:1196908]	ENSMUSG00000001604	Sensitive-Early
Ncf1	neutrophil cytosolic factor 1 [Source:MGI Symbol;Acc:MGI:97283]	ENSMUSG00000015950	Sensitive-Middle
Ptpru	protein tyrosine phosphatase, receptor type, U [Source:MGI Symbol;Acc:MGI:1321151]	ENSMUSG00000028909	Sensitive-Late
Fkbp1a	FK506 binding protein 1a [Source:MGI Symbol;Acc:MGI:95541]	ENSMUSG00000032966	Resilient-Early
Asxl2	ASXL transcriptional regulator 2 [Source:MGI Symbol;Acc:MGI:1922552]	ENSMUSG00000037486	Resilient-Early
Ppp1r18	protein phosphatase 1, regulatory subunit 18 [Source:MGI Symbol;Acc:MGI:1923698]	ENSMUSG00000034595	Resilient-Middle
Ptgir	prostaglandin I receptor (IP) [Source:MGI Symbol;Acc:MGI:99535]	ENSMUSG00000043017	Sensitive-Late
Dapl1	death associated protein-like 1 [Source:MGI Symbol;Acc:MGI:1923997]	ENSMUSG00000026989	Resilient-Early
Ankrd37	ankyrin repeat domain 37 [Source:MGI Symbol;Acc:MGI:3603344]	ENSMUSG00000050914	Intermediate-Early
Lcn2	lipocalin 2 [Source:MGI Symbol;Acc:MGI:96757]	ENSMUSG00000026822	Sensitive-Early
Lmntd1	lamin tail domain containing 1 [Source:MGI Symbol;Acc:MGI:1921321]	ENSMUSG00000054966	Resilient-Late
Pde11a	phosphodiesterase 11A [Source:MGI Symbol;Acc:MGI:3036251]	ENSMUSG00000075270	Intermediate-Early
Vsig10	V-set and immunoglobulin domain containing 10 [Source:MGI Symbol;Acc:MGI:2448533]	ENSMUSG00000066894	Resilient-Middle
Gm10284	predicted pseudogene 10284 [Source:MGI Symbol;Acc:MGI:3704311]	ENSMUSG00000070025	Sensitive-Early
Mtcl1	microtubule crosslinking factor 1 [Source:MGI Symbol;Acc:MGI:1915867]	ENSMUSG00000052105	Resilient-Early
Rsrp1	arginine/serine rich protein 1 [Source:MGI Symbol;Acc:MGI:106498]	ENSMUSG00000037266	Sensitive-Early
Podn	podocan [Source:MGI Symbol;Acc:MGI:2674939]	ENSMUSG00000028600	Resilient-Early
Wif1	Wnt inhibitory factor 1 [Source:MGI Symbol;Acc:MGI:1344332]	ENSMUSG00000020218	Sensitive-Early
Abhd12	abhydrolase domain containing 12 [Source:MGI Symbol;Acc:MGI:1923442]	ENSMUSG00000032046	Resilient-Late
Siglecf	sialic acid binding Ig-like lectin F [Source:MGI Symbol;Acc:MGI:2681107]	ENSMUSG00000039013	Intermediate-Early
Sec13	SEC13 homolog, nuclear pore and COPII coat complex component [Source:MGI Symbol;Acc:MGI:99832]	ENSMUSG00000030298	Intermediate-Early
Psmd14	proteasome (prosome, macropain) 26S subunit, non-ATPase, 14 [Source:MGI Symbol;Acc:MGI:1913284]	ENSMUSG00000026914	Sensitive-Early
Mrc1	mannose receptor, C type 1 [Source:MGI Symbol;Acc:MGI:97142]	ENSMUSG00000026712	Intermediate-Late
Kmt2e	lysine (K)-specific methyltransferase 2E [Source:MGI Symbol;Acc:MGI:1924825]	ENSMUSG00000029004	Sensitive-Middle
Fam47e	family with sequence similarity 47, member E [Source:MGI Symbol;Acc:MGI:2686227]	ENSMUSG00000057068	Intermediate-Middle
St6galnac4	ST6 (alpha-N-acetyl-neuraminyl-2,3-beta-galactosyl-1,3)-N-acetylgalactosaminide alpha-2,6-sialyltransferase 4 [Source:MGI Symbol;Acc:MGI:1341894]	ENSMUSG00000079442	Sensitive-Middle
Hsd17b12	hydroxysteroid (17-beta) dehydrogenase 12 [Source:MGI Symbol;Acc:MGI:1926967]	ENSMUSG00000027195	Sensitive-Early
Gm12091	predicted gene 12091 [Source:MGI Symbol;Acc:MGI:3650089]	ENSMUSG00000085893	Intermediate-Middle
Arhgef38	Rho guanine nucleotide exchange factor (GEF) 38 [Source:MGI Symbol;Acc:MGI:1924919]	ENSMUSG00000040969	Sensitive-Early
Slc25a39	solute carrier family 25, member 39 [Source:MGI Symbol;Acc:MGI:1196386]	ENSMUSG00000018677	Resilient-Middle
Dync2h1	dynein cytoplasmic 2 heavy chain 1 [Source:MGI Symbol;Acc:MGI:107736]	ENSMUSG00000047193	Resilient-Middle
Afap1l1	actin filament associated protein 1-like 1 [Source:MGI Symbol;Acc:MGI:2147199]	ENSMUSG00000033032	Sensitive-Middle
Tex30	testis expressed 30 [Source:MGI Symbol;Acc:MGI:1922873]	ENSMUSG00000026049	Resilient-Early
Plk3	polo like kinase 3 [Source:MGI Symbol;Acc:MGI:109604]	ENSMUSG00000028680	Intermediate-Early
Ccnb1	cyclin B1 [Source:MGI Symbol;Acc:MGI:88302]	ENSMUSG00000041431	Sensitive-Early
Doc2g	double C2, gamma [Source:MGI Symbol;Acc:MGI:1926250]	ENSMUSG00000024871	Sensitive-Middle
Bptf	bromodomain PHD finger transcription factor [Source:MGI Symbol;Acc:MGI:2444008]	ENSMUSG00000040481	Intermediate-Middle
Rasl2-9	RAS-like, family 2, locus 9 [Source:MGI Symbol;Acc:MGI:104605]	ENSMUSG00000083649	Resilient-Early
Son	Son DNA binding protein [Source:MGI Symbol;Acc:MGI:98353]	ENSMUSG00000022961	Resilient-Middle
Phb2	prohibitin 2 [Source:MGI Symbol;Acc:MGI:102520]	ENSMUSG00000004264	Intermediate-Middle
Gm13889	predicted gene 13889 [Source:MGI Symbol;Acc:MGI:3652053]	ENSMUSG00000087006	Intermediate-Early
Ces1d	carboxylesterase 1D [Source:MGI Symbol;Acc:MGI:2148202]	ENSMUSG00000056973	Sensitive-Early
Tmem45a	transmembrane protein 45a [Source:MGI Symbol;Acc:MGI:1913122]	ENSMUSG00000022754	Intermediate-Early
Rps21	ribosomal protein S21 [Source:MGI Symbol;Acc:MGI:1913731]	ENSMUSG00000039001	Resilient-Middle
Ncf4	neutrophil cytosolic factor 4 [Source:MGI Symbol;Acc:MGI:109186]	ENSMUSG00000071715	Sensitive-Early
Tmem44	transmembrane protein 44 [Source:MGI Symbol;Acc:MGI:1924489]	ENSMUSG00000022537	Resilient-Middle
Phactr1	phosphatase and actin regulator 1 [Source:MGI Symbol;Acc:MGI:2659021]	ENSMUSG00000054728	Intermediate-Late
Cbr2	carbonyl reductase 2 [Source:MGI Symbol;Acc:MGI:107200]	ENSMUSG00000025150	Sensitive-Early
Nop16	NOP16 nucleolar protein [Source:MGI Symbol;Acc:MGI:107862]	ENSMUSG00000025869	Intermediate-Early
Ptgs1	prostaglandin-endoperoxide synthase 1 [Source:MGI Symbol;Acc:MGI:97797]	ENSMUSG00000047250	Sensitive-Early
Fbp1	fructose bisphosphatase 1 [Source:MGI Symbol;Acc:MGI:95492]	ENSMUSG00000069805	Sensitive-Middle
Wdr66	WD repeat domain 66 [Source:MGI Symbol;Acc:MGI:1918495]	ENSMUSG00000029442	Sensitive-Middle
Rs1	retinoschisis (X-linked, juvenile) 1 (human) [Source:MGI Symbol;Acc:MGI:1336189]	ENSMUSG00000031293	Sensitive-Early
Lgals3	lectin, galactose binding, soluble 3 [Source:MGI Symbol;Acc:MGI:96778]	ENSMUSG00000050335	Intermediate-Early
1500009L16Rik	RIKEN cDNA 1500009L16 gene [Source:MGI Symbol;Acc:MGI:1917034]	ENSMUSG00000087651	Resilient-Middle
Gm44805	predicted gene 44805 [Source:MGI Symbol;Acc:MGI:5753381]	ENSMUSG00000109350	Intermediate-Middle
Myd88	myeloid differentiation primary response gene 88 [Source:MGI Symbol;Acc:MGI:108005]	ENSMUSG00000032508	Sensitive-Early
Rfc5	replication factor C (activator 1) 5 [Source:MGI Symbol;Acc:MGI:1919401]	ENSMUSG00000029363	Sensitive-Early
Gnptab	N-acetylglucosamine-1-phosphate transferase, alpha and beta subunits [Source:MGI Symbol;Acc:MGI:3643902]	ENSMUSG00000035311	Resilient-Late
Fam111a	family with sequence similarity 111, member A [Source:MGI Symbol;Acc:MGI:1915508]	ENSMUSG00000024691	Sensitive-Middle
2200002D01Rik	RIKEN cDNA 2200002D01 gene [Source:MGI Symbol;Acc:MGI:1919525]	ENSMUSG00000030587	Intermediate-Early
Clec4n	C-type lectin domain family 4, member n [Source:MGI Symbol;Acc:MGI:1861231]	ENSMUSG00000023349	Sensitive-Early
Lepr	leptin receptor [Source:MGI Symbol;Acc:MGI:104993]	ENSMUSG00000057722	Intermediate-Early
Smim5	small integral membrane protein 5 [Source:MGI Symbol;Acc:MGI:1913778]	ENSMUSG00000048442	Resilient-Early
Mmp11	matrix metallopeptidase 11 [Source:MGI Symbol;Acc:MGI:97008]	ENSMUSG00000000901	Resilient-Early
Rnf167	ring finger protein 167 [Source:MGI Symbol;Acc:MGI:1917760]	ENSMUSG00000040746	Intermediate-Early
Entpd8	ectonucleoside triphosphate diphosphohydrolase 8 [Source:MGI Symbol;Acc:MGI:1919340]	ENSMUSG00000036813	Intermediate-Early
Rad51	RAD51 recombinase [Source:MGI Symbol;Acc:MGI:97890]	ENSMUSG00000027323	Sensitive-Middle
Sh3d21	SH3 domain containing 21 [Source:MGI Symbol;Acc:MGI:1914188]	ENSMUSG00000073758	Resilient-Early
Afg3l1	AFG3-like AAA ATPase 1 [Source:MGI Symbol;Acc:MGI:1928277]	ENSMUSG00000031967	Sensitive-Early
Pigt	phosphatidylinositol glycan anchor biosynthesis, class T [Source:MGI Symbol;Acc:MGI:1926178]	ENSMUSG00000017721	Sensitive-Early
Ube2j2	ubiquitin-conjugating enzyme E2J 2 [Source:MGI Symbol;Acc:MGI:2153608]	ENSMUSG00000023286	Resilient-Early
Rgs11	regulator of G-protein signaling 11 [Source:MGI Symbol;Acc:MGI:1354739]	ENSMUSG00000024186	Intermediate-Early
Rab4b	RAB4B, member RAS oncogene family [Source:MGI Symbol;Acc:MGI:105071]	ENSMUSG00000053291	Resilient-Early
Tecpr1	tectonin beta-propeller repeat containing 1 [Source:MGI Symbol;Acc:MGI:1917631]	ENSMUSG00000066621	Intermediate-Middle
Myl3	myosin, light polypeptide 3 [Source:MGI Symbol;Acc:MGI:97268]	ENSMUSG00000059741	Sensitive-Late
Polr1e	polymerase (RNA) I polypeptide E [Source:MGI Symbol;Acc:MGI:1929022]	ENSMUSG00000028318	Resilient-Early
Mpp1	membrane protein, palmitoylated [Source:MGI Symbol;Acc:MGI:105941]	ENSMUSG00000031402	Sensitive-Middle
Gm16510	predicted pseudogene 16510 [Source:MGI Symbol;Acc:MGI:3642319]	ENSMUSG00000086699	Sensitive-Late
Vtn	vitronectin [Source:MGI Symbol;Acc:MGI:98940]	ENSMUSG00000017344	Resilient-Early
Eif5a	eukaryotic translation initiation factor 5A [Source:MGI Symbol;Acc:MGI:106248]	ENSMUSG00000078812	Intermediate-Late
6820431F20Rik	RIKEN cDNA 6820431F20 gene [Source:MGI Symbol;Acc:MGI:3694236]	ENSMUSG00000071796	Intermediate-Middle
Gm15448	predicted gene 15448 [Source:MGI Symbol;Acc:MGI:3705216]	ENSMUSG00000074419	Sensitive-Early
Gm5637	predicted pseudogene 5637 [Source:MGI Symbol;Acc:MGI:3648120]	ENSMUSG00000046993	Intermediate-Middle
Akap5	A kinase (PRKA) anchor protein 5 [Source:MGI Symbol;Acc:MGI:2685104]	ENSMUSG00000021057	Sensitive-Middle
Samd12	sterile alpha motif domain containing 12 [Source:MGI Symbol;Acc:MGI:2444518]	ENSMUSG00000058656	Resilient-Early
Top2a	topoisomerase (DNA) II alpha [Source:MGI Symbol;Acc:MGI:98790]	ENSMUSG00000020914	Sensitive-Middle
Chst8	carbohydrate sulfotransferase 8 [Source:MGI Symbol;Acc:MGI:1916197]	ENSMUSG00000060402	Intermediate-Middle
Kndc1	kinase non-catalytic C-lobe domain (KIND) containing 1 [Source:MGI Symbol;Acc:MGI:1923734]	ENSMUSG00000066129	Resilient-Early
Fkbp14	FK506 binding protein 14 [Source:MGI Symbol;Acc:MGI:2387639]	ENSMUSG00000038074	Resilient-Early
Ifi203-ps	interferon activated gene 203, pseudogene [Source:MGI Symbol;Acc:MGI:3840117]	ENSMUSG00000090222	Sensitive-Early
Mpdu1	mannose-P-dolichol utilization defect 1 [Source:MGI Symbol;Acc:MGI:1346040]	ENSMUSG00000018761	Resilient-Middle
Ccnb1-ps	cyclin B1, pseudogene [Source:MGI Symbol;Acc:MGI:3648694]	ENSMUSG00000048574	Sensitive-Middle
Renbp	renin binding protein [Source:MGI Symbol;Acc:MGI:105940]	ENSMUSG00000031387	Resilient-Middle
Tnfaip2	tumor necrosis factor, alpha-induced protein 2 [Source:MGI Symbol;Acc:MGI:104960]	ENSMUSG00000021281	Resilient-Early
Cd2	CD2 antigen [Source:MGI Symbol;Acc:MGI:88320]	ENSMUSG00000027863	Intermediate-Early
Cptp	ceramide-1-phosphate transfer protein [Source:MGI Symbol;Acc:MGI:1933107]	ENSMUSG00000029073	Resilient-Early
Sardh	sarcosine dehydrogenase [Source:MGI Symbol;Acc:MGI:2183102]	ENSMUSG00000009614	Sensitive-Early
Itgb2	integrin beta 2 [Source:MGI Symbol;Acc:MGI:96611]	ENSMUSG00000000290	Sensitive-Late
Mrgpra2a	MAS-related GPR, member A2A [Source:MGI Symbol;Acc:MGI:3821888]	ENSMUSG00000093973	Resilient-Early
Fcrla	Fc receptor-like A [Source:MGI Symbol;Acc:MGI:2138647]	ENSMUSG00000038421	Resilient-Early
Prrt4	proline-rich transmembrane protein 4 [Source:MGI Symbol;Acc:MGI:2141677]	ENSMUSG00000079654	Resilient-Early
Selenop	selenoprotein P [Source:MGI Symbol;Acc:MGI:894288]	ENSMUSG00000064373	Sensitive-Middle
Ms4a7	membrane-spanning 4-domains, subfamily A, member 7 [Source:MGI Symbol;Acc:MGI:1918846]	ENSMUSG00000024672	Sensitive-Late
Pard3	par-3 family cell polarity regulator [Source:MGI Symbol;Acc:MGI:2135608]	ENSMUSG00000025812	Sensitive-Middle
Hmox1	heme oxygenase 1 [Source:MGI Symbol;Acc:MGI:96163]	ENSMUSG00000005413	Intermediate-Early
Bscl2	Berardinelli-Seip congenital lipodystrophy 2 (seipin) [Source:MGI Symbol;Acc:MGI:1298392]	ENSMUSG00000071657	Sensitive-Middle
Rb1cc1	RB1-inducible coiled-coil 1 [Source:MGI Symbol;Acc:MGI:1341850]	ENSMUSG00000025907	Sensitive-Middle
Arrdc3	arrestin domain containing 3 [Source:MGI Symbol;Acc:MGI:2145242]	ENSMUSG00000074794	Intermediate-Late
Luc7l2	LUC7-like 2 (S. cerevisiae) [Source:MGI Symbol;Acc:MGI:2183260]	ENSMUSG00000029823	Resilient-Middle
Fcgr2b	Fc receptor, IgG, low affinity IIb [Source:MGI Symbol;Acc:MGI:95499]	ENSMUSG00000026656	Sensitive-Late
Spef2	sperm flagellar 2 [Source:MGI Symbol;Acc:MGI:2443727]	ENSMUSG00000072663	Sensitive-Early
Armc2	armadillo repeat containing 2 [Source:MGI Symbol;Acc:MGI:1916449]	ENSMUSG00000071324	Sensitive-Early
Cdk15	cyclin-dependent kinase 15 [Source:MGI Symbol;Acc:MGI:3583944]	ENSMUSG00000026023	Intermediate-Early
Efcc1	EF hand and coiled-coil domain containing 1 [Source:MGI Symbol;Acc:MGI:3611451]	ENSMUSG00000068263	Resilient-Early
Coq8a	coenzyme Q8A [Source:MGI Symbol;Acc:MGI:1914676]	ENSMUSG00000026489	Resilient-Early
Selp	selectin, platelet [Source:MGI Symbol;Acc:MGI:98280]	ENSMUSG00000026580	Sensitive-Early
Slc37a2	solute carrier family 37 (glycerol-3-phosphate transporter), member 2 [Source:MGI Symbol;Acc:MGI:1929693]	ENSMUSG00000032122	Sensitive-Late
Mfrp	membrane frizzled-related protein [Source:MGI Symbol;Acc:MGI:2385957]	ENSMUSG00000034739	Resilient-Middle
Parp4	poly (ADP-ribose) polymerase family, member 4 [Source:MGI Symbol;Acc:MGI:2685589]	ENSMUSG00000054509	Resilient-Early
Mgst2	microsomal glutathione S-transferase 2 [Source:MGI Symbol;Acc:MGI:2448481]	ENSMUSG00000074604	Resilient-Middle
Prg4	proteoglycan 4 (megakaryocyte stimulating factor, articular superficial zone protein) [Source:MGI Symbol;Acc:MGI:1891344]	ENSMUSG00000006014	Sensitive-Middle
Gm3076	predicted gene 3076 [Source:MGI Symbol;Acc:MGI:3781253]	ENSMUSG00000090114	Intermediate-Middle
Sirpa	signal-regulatory protein alpha [Source:MGI Symbol;Acc:MGI:108563]	ENSMUSG00000037902	Resilient-Late
Glipr1	GLI pathogenesis-related 1 (glioma) [Source:MGI Symbol;Acc:MGI:1920940]	ENSMUSG00000056888	Intermediate-Late
Ear-ps9	eosinophil-associated, ribonuclease A family, pseudogene 9 [Source:MGI Symbol;Acc:MGI:3528636]	ENSMUSG00000072600	Resilient-Early
Oas1g	2'-5' oligoadenylate synthetase 1G [Source:MGI Symbol;Acc:MGI:97429]	ENSMUSG00000066861	Sensitive-Late
Srgn	serglycin [Source:MGI Symbol;Acc:MGI:97756]	ENSMUSG00000020077	Sensitive-Early
Pde8b	phosphodiesterase 8B [Source:MGI Symbol;Acc:MGI:2443999]	ENSMUSG00000021684	Intermediate-Early
Spsb4	splA/ryanodine receptor domain and SOCS box containing 4 [Source:MGI Symbol;Acc:MGI:2183445]	ENSMUSG00000046997	Intermediate-Late
Psat1	phosphoserine aminotransferase 1 [Source:MGI Symbol;Acc:MGI:2183441]	ENSMUSG00000024640	Resilient-Early
C130026I21Rik	RIKEN cDNA C130026I21 gene [Source:MGI Symbol;Acc:MGI:3612702]	ENSMUSG00000052477	Intermediate-Middle
Dnai3	dynein axonemal intermediate chain 3 [Source:MGI Symbol;Acc:MGI:3045269]	ENSMUSG00000043020	Intermediate-Early
Cfap43	cilia and flagella associated protein 43 [Source:MGI Symbol;Acc:MGI:1289258]	ENSMUSG00000044948	Sensitive-Early
Tcirg1	T cell, immune regulator 1, ATPase, H+ transporting, lysosomal V0 protein A3 [Source:MGI Symbol;Acc:MGI:1350931]	ENSMUSG00000001750	Intermediate-Middle
Etv1	ets variant 1 [Source:MGI Symbol;Acc:MGI:99254]	ENSMUSG00000004151	Intermediate-Early
Nckap5	NCK-associated protein 5 [Source:MGI Symbol;Acc:MGI:2686394]	ENSMUSG00000049690	Resilient-Late
Wars	tryptophanyl-tRNA synthetase [Source:MGI Symbol;Acc:MGI:104630]	ENSMUSG00000021266	Sensitive-Middle
Adamts8	a disintegrin-like and metallopeptidase (reprolysin type) with thrombospondin type 1 motif, 8 [Source:MGI Symbol;Acc:MGI:1353468]	ENSMUSG00000031994	Resilient-Middle
Ces2b	carboxyesterase 2B [Source:MGI Symbol;Acc:MGI:2448547]	ENSMUSG00000050097	Intermediate-Early
Cyb5a	cytochrome b5 type A (microsomal) [Source:MGI Symbol;Acc:MGI:1926952]	ENSMUSG00000024646	Sensitive-Middle
Cdca2	cell division cycle associated 2 [Source:MGI Symbol;Acc:MGI:1919787]	ENSMUSG00000048922	Sensitive-Middle
Numa1	nuclear mitotic apparatus protein 1 [Source:MGI Symbol;Acc:MGI:2443665]	ENSMUSG00000066306	Intermediate-Early
Atp2a3	ATPase, Ca++ transporting, ubiquitous [Source:MGI Symbol;Acc:MGI:1194503]	ENSMUSG00000020788	Intermediate-Early
Matn2	matrilin 2 [Source:MGI Symbol;Acc:MGI:109613]	ENSMUSG00000022324	Resilient-Middle
Il11	interleukin 11 [Source:MGI Symbol;Acc:MGI:107613]	ENSMUSG00000004371	Resilient-Early
Gm6401	predicted gene 6401 [Source:MGI Symbol;Acc:MGI:3645739]	ENSMUSG00000095044	Sensitive-Early
Srprb	signal recognition particle receptor, B subunit [Source:MGI Symbol;Acc:MGI:102964]	ENSMUSG00000032553	Intermediate-Early
Maff	v-maf musculoaponeurotic fibrosarcoma oncogene family, protein F (avian) [Source:MGI Symbol;Acc:MGI:96910]	ENSMUSG00000042622	Resilient-Early
Pkm	pyruvate kinase, muscle [Source:MGI Symbol;Acc:MGI:97591]	ENSMUSG00000032294	Resilient-Middle
Prr18	proline rich 18 [Source:MGI Symbol;Acc:MGI:2443403]	ENSMUSG00000055945	Sensitive-Early
Fgfr3	fibroblast growth factor receptor 3 [Source:MGI Symbol;Acc:MGI:95524]	ENSMUSG00000054252	Sensitive-Early
Trim30b	tripartite motif-containing 30B [Source:MGI Symbol;Acc:MGI:4821256]	ENSMUSG00000052749	Intermediate-Middle
Rbm28	RNA binding motif protein 28 [Source:MGI Symbol;Acc:MGI:2655711]	ENSMUSG00000029701	Intermediate-Middle
Acox2	acyl-Coenzyme A oxidase 2, branched chain [Source:MGI Symbol;Acc:MGI:1934852]	ENSMUSG00000021751	Resilient-Middle
Ear-ps5	eosinophil-associated, ribonuclease A family, pseudogene 5 [Source:MGI Symbol;Acc:MGI:3528623]	ENSMUSG00000091812	Intermediate-Early
Adora3	adenosine A3 receptor [Source:MGI Symbol;Acc:MGI:104847]	ENSMUSG00000000562	Sensitive-Early
Etv4	ets variant 4 [Source:MGI Symbol;Acc:MGI:99423]	ENSMUSG00000017724	Resilient-Middle
Phlda1	pleckstrin homology like domain, family A, member 1 [Source:MGI Symbol;Acc:MGI:1096880]	ENSMUSG00000020205	Intermediate-Early
Rasgef1a	RasGEF domain family, member 1A [Source:MGI Symbol;Acc:MGI:1917977]	ENSMUSG00000030134	Sensitive-Early
Inhba	inhibin beta-A [Source:MGI Symbol;Acc:MGI:96570]	ENSMUSG00000041324	Intermediate-Early
Mvp	major vault protein [Source:MGI Symbol;Acc:MGI:1925638]	ENSMUSG00000030681	Sensitive-Early
Gramd1b	GRAM domain containing 1B [Source:MGI Symbol;Acc:MGI:1925037]	ENSMUSG00000040111	Resilient-Early
Lrrc32	leucine rich repeat containing 32 [Source:MGI Symbol;Acc:MGI:93882]	ENSMUSG00000090958	Resilient-Early
Mybpc2	myosin binding protein C, fast-type [Source:MGI Symbol;Acc:MGI:1336170]	ENSMUSG00000038670	Sensitive-Early
Arhgap40	Rho GTPase activating protein 40 [Source:MGI Symbol;Acc:MGI:3649852]	ENSMUSG00000074625	Resilient-Early
Luc7l3	LUC7-like 3 (S. cerevisiae) [Source:MGI Symbol;Acc:MGI:1914934]	ENSMUSG00000020863	Intermediate-Early
Cfap100	cilia and flagella associated protein 100 [Source:MGI Symbol;Acc:MGI:2141635]	ENSMUSG00000048794	Intermediate-Middle
Gm5529	predicted pseudogene 5529 [Source:MGI Symbol;Acc:MGI:3646377]	ENSMUSG00000067106	Sensitive-Early
Rabl2	RAB, member RAS oncogene family-like 2 [Source:MGI Symbol;Acc:MGI:1915958]	ENSMUSG00000022621	Resilient-Early
Serpina3e-ps	serine (or cysteine) peptidase inhibitor, clade A, member 3E, pseudogene [Source:MGI Symbol;Acc:MGI:2182837]	ENSMUSG00000091553	Sensitive-Early
Htr7	5-hydroxytryptamine (serotonin) receptor 7 [Source:MGI Symbol;Acc:MGI:99841]	ENSMUSG00000024798	Sensitive-Early
Arf4	ADP-ribosylation factor 4 [Source:MGI Symbol;Acc:MGI:99433]	ENSMUSG00000021877	Sensitive-Early
Eif2s2	eukaryotic translation initiation factor 2, subunit 2 (beta) [Source:MGI Symbol;Acc:MGI:1914454]	ENSMUSG00000074656	Resilient-Early
Gm2308	predicted gene 2308 [Source:MGI Symbol;Acc:MGI:3780479]	ENSMUSG00000092257	Sensitive-Early
Gprasp1	G protein-coupled receptor associated sorting protein 1 [Source:MGI Symbol;Acc:MGI:1917418]	ENSMUSG00000043384	Sensitive-Early
Gm49396	predicted gene, 49396 [Source:MGI Symbol;Acc:MGI:6121629]	ENSMUSG00000109378	Sensitive-Early
Cd79b	CD79B antigen [Source:MGI Symbol;Acc:MGI:96431]	ENSMUSG00000040592	Resilient-Early
H2-Ob	histocompatibility 2, O region beta locus [Source:MGI Symbol;Acc:MGI:95925]	ENSMUSG00000041538	Resilient-Early
Pla2g7	phospholipase A2, group VII (platelet-activating factor acetylhydrolase, plasma) [Source:MGI Symbol;Acc:MGI:1351327]	ENSMUSG00000023913	Intermediate-Early
Fyco1	FYVE and coiled-coil domain containing 1 [Source:MGI Symbol;Acc:MGI:107277]	ENSMUSG00000025241	Resilient-Middle
Slfn4	schlafen 4 [Source:MGI Symbol;Acc:MGI:1329010]	ENSMUSG00000000204	Sensitive-Early
Myc	myelocytomatosis oncogene [Source:MGI Symbol;Acc:MGI:97250]	ENSMUSG00000022346	Sensitive-Early
Rgs1	regulator of G-protein signaling 1 [Source:MGI Symbol;Acc:MGI:1354694]	ENSMUSG00000026358	Intermediate-Late
Vegfa	vascular endothelial growth factor A [Source:MGI Symbol;Acc:MGI:103178]	ENSMUSG00000023951	Sensitive-Late
Spc25	SPC25, NDC80 kinetochore complex component, homolog (S. cerevisiae) [Source:MGI Symbol;Acc:MGI:1913692]	ENSMUSG00000005233	Sensitive-Early
Snx7	sorting nexin 7 [Source:MGI Symbol;Acc:MGI:1923811]	ENSMUSG00000028007	Sensitive-Early
Tnf	tumor necrosis factor [Source:MGI Symbol;Acc:MGI:104798]	ENSMUSG00000024401	Resilient-Early
Naip2	NLR family, apoptosis inhibitory protein 2 [Source:MGI Symbol;Acc:MGI:1298226]	ENSMUSG00000078945	Sensitive-Middle
Jade1	jade family PHD finger 1 [Source:MGI Symbol;Acc:MGI:1925835]	ENSMUSG00000025764	Sensitive-Middle
Cyp4f15	cytochrome P450, family 4, subfamily f, polypeptide 15 [Source:MGI Symbol;Acc:MGI:2146921]	ENSMUSG00000073424	Sensitive-Early
Eif1a	eukaryotic translation initiation factor 1A [Source:MGI Symbol;Acc:MGI:95298]	ENSMUSG00000057561	Resilient-Early
Ffar2	free fatty acid receptor 2 [Source:MGI Symbol;Acc:MGI:2441731]	ENSMUSG00000051314	Sensitive-Early
Phc3	polyhomeotic 3 [Source:MGI Symbol;Acc:MGI:2181434]	ENSMUSG00000037652	Intermediate-Middle
Cotl1	coactosin-like 1 (Dictyostelium) [Source:MGI Symbol;Acc:MGI:1919292]	ENSMUSG00000031827	Intermediate-Middle
Gm3170	predicted gene 3170 [Source:MGI Symbol;Acc:MGI:3781349]	ENSMUSG00000107157	Intermediate-Early
Adsl	adenylosuccinate lyase [Source:MGI Symbol;Acc:MGI:103202]	ENSMUSG00000022407	Resilient-Middle
Iqsec2	IQ motif and Sec7 domain 2 [Source:MGI Symbol;Acc:MGI:3528396]	ENSMUSG00000041115	Resilient-Middle
Fstl3	follistatin-like 3 [Source:MGI Symbol;Acc:MGI:1890391]	ENSMUSG00000020325	Resilient-Early
C5ar1	complement component 5a receptor 1 [Source:MGI Symbol;Acc:MGI:88232]	ENSMUSG00000049130	Resilient-Early
Chtf18	CTF18, chromosome transmission fidelity factor 18 [Source:MGI Symbol;Acc:MGI:2384887]	ENSMUSG00000019214	Sensitive-Middle
Fcgr3	Fc receptor, IgG, low affinity III [Source:MGI Symbol;Acc:MGI:95500]	ENSMUSG00000059498	Sensitive-Early
Vav1	vav 1 oncogene [Source:MGI Symbol;Acc:MGI:98923]	ENSMUSG00000034116	Sensitive-Middle
Wdr4	WD repeat domain 4 [Source:MGI Symbol;Acc:MGI:1889002]	ENSMUSG00000024037	Resilient-Early
Steap1	six transmembrane epithelial antigen of the prostate 1 [Source:MGI Symbol;Acc:MGI:1917608]	ENSMUSG00000015652	Intermediate-Early
Myzap	myocardial zonula adherens protein [Source:MGI Symbol;Acc:MGI:2142908]	ENSMUSG00000041361	Resilient-Middle
1700088E04Rik	RIKEN cDNA 1700088E04 gene [Source:MGI Symbol;Acc:MGI:1920774]	ENSMUSG00000033029	Sensitive-Middle
Inafm1	InaF motif containing 1 [Source:MGI Symbol;Acc:MGI:1913550]	ENSMUSG00000091811	Intermediate-Middle
Rsph4a	radial spoke head 4 homolog A (Chlamydomonas) [Source:MGI Symbol;Acc:MGI:3027894]	ENSMUSG00000039552	Intermediate-Early
H1f11-ps	H1.11 linker histone, pseudogene [Source:MGI Symbol;Acc:MGI:3645322]	ENSMUSG00000091230	Sensitive-Early
Tmprss4	transmembrane protease, serine 4 [Source:MGI Symbol;Acc:MGI:2384877]	ENSMUSG00000032091	Intermediate-Early
Msr1	macrophage scavenger receptor 1 [Source:MGI Symbol;Acc:MGI:98257]	ENSMUSG00000025044	Intermediate-Middle
Dusp26	dual specificity phosphatase 26 (putative) [Source:MGI Symbol;Acc:MGI:1914209]	ENSMUSG00000039661	Intermediate-Early
Syce2	synaptonemal complex central element protein 2 [Source:MGI Symbol;Acc:MGI:1919096]	ENSMUSG00000003824	Sensitive-Early
Gm20390	predicted gene 20390 [Source:MGI Symbol;Acc:MGI:5141855]	ENSMUSG00000091228	Sensitive-Early
Ddx6	DEAD (Asp-Glu-Ala-Asp) box polypeptide 6 [Source:MGI Symbol;Acc:MGI:104976]	ENSMUSG00000032097	Resilient-Middle
Ppy	pancreatic polypeptide [Source:MGI Symbol;Acc:MGI:97753]	ENSMUSG00000017316	Resilient-Early
Dnah8	dynein, axonemal, heavy chain 8 [Source:MGI Symbol;Acc:MGI:107714]	ENSMUSG00000033826	Intermediate-Early
Arhgef2	rho/rac guanine nucleotide exchange factor (GEF) 2 [Source:MGI Symbol;Acc:MGI:103264]	ENSMUSG00000028059	Resilient-Middle
Rtn4	reticulon 4 [Source:MGI Symbol;Acc:MGI:1915835]	ENSMUSG00000020458	Resilient-Middle
Evi2a	ecotropic viral integration site 2a [Source:MGI Symbol;Acc:MGI:95458]	ENSMUSG00000078771	Sensitive-Late
Skint3	selection and upkeep of intraepithelial T cells 3 [Source:MGI Symbol;Acc:MGI:3045331]	ENSMUSG00000070868	Resilient-Early
Hoatz	HOATZ cilia and flagella associated protein [Source:MGI Symbol;Acc:MGI:1921013]	ENSMUSG00000032057	Intermediate-Middle
Bean1	brain expressed, associated with Nedd4, 1 [Source:MGI Symbol;Acc:MGI:1929597]	ENSMUSG00000031872	Intermediate-Middle
Slc16a11	solute carrier family 16 (monocarboxylic acid transporters), member 11 [Source:MGI Symbol;Acc:MGI:2663709]	ENSMUSG00000040938	Sensitive-Middle
Rangap1	RAN GTPase activating protein 1 [Source:MGI Symbol;Acc:MGI:103071]	ENSMUSG00000022391	Sensitive-Early
H2-M2	histocompatibility 2, M region locus 2 [Source:MGI Symbol;Acc:MGI:95914]	ENSMUSG00000016283	Sensitive-Late
Hspg2	perlecan (heparan sulfate proteoglycan 2) [Source:MGI Symbol;Acc:MGI:96257]	ENSMUSG00000028763	Resilient-Early
Krtap11-1	keratin associated protein 11-1 [Source:MGI Symbol;Acc:MGI:99447]	ENSMUSG00000091212	Sensitive-Early
Enpp2	ectonucleotide pyrophosphatase/phosphodiesterase 2 [Source:MGI Symbol;Acc:MGI:1321390]	ENSMUSG00000022425	Sensitive-Early
Ptpn6	protein tyrosine phosphatase, non-receptor type 6 [Source:MGI Symbol;Acc:MGI:96055]	ENSMUSG00000004266	Sensitive-Late
Tifa	TRAF-interacting protein with forkhead-associated domain [Source:MGI Symbol;Acc:MGI:2182965]	ENSMUSG00000046688	Resilient-Late
Dvl3	dishevelled segment polarity protein 3 [Source:MGI Symbol;Acc:MGI:108100]	ENSMUSG00000003233	Resilient-Early
Vmn2r17	vomeronasal 2, receptor 17 [Source:MGI Symbol;Acc:MGI:3647193]	ENSMUSG00000091879	Intermediate-Early
Rhbg	Rhesus blood group-associated B glycoprotein [Source:MGI Symbol;Acc:MGI:1927379]	ENSMUSG00000104445	Intermediate-Early
Bmp6	bone morphogenetic protein 6 [Source:MGI Symbol;Acc:MGI:88182]	ENSMUSG00000039004	Resilient-Late
Mrgpra2b	MAS-related GPR, member A2B [Source:MGI Symbol;Acc:MGI:3033098]	ENSMUSG00000096719	Resilient-Early
Snx21	sorting nexin family member 21 [Source:MGI Symbol;Acc:MGI:1917729]	ENSMUSG00000050373	Resilient-Middle
Mrps18b	mitochondrial ribosomal protein S18B [Source:MGI Symbol;Acc:MGI:1914223]	ENSMUSG00000024436	Intermediate-Early
Kank3	KN motif and ankyrin repeat domains 3 [Source:MGI Symbol;Acc:MGI:1098615]	ENSMUSG00000042099	Resilient-Middle
Mex3a	mex3 RNA binding family member A [Source:MGI Symbol;Acc:MGI:1919890]	ENSMUSG00000074480	Resilient-Middle
Hspa1b	heat shock protein 1B [Source:MGI Symbol;Acc:MGI:99517]	ENSMUSG00000090877	Sensitive-Early
Cobl	cordon-bleu WH2 repeat [Source:MGI Symbol;Acc:MGI:105056]	ENSMUSG00000020173	Resilient-Middle
[truncated: 486 more rows]
