# Supplementary material for: Characterization of ENM Dynamic Dose-Dependent MOA in Lung with Respect to Immune Cells Infiltration
Source: Nanomaterials (Basel). 2022 Jun 13;12(12):2031. doi: 10.3390/nano12122031 (PMC9228743; doi:10.3390/nano12122031)
Supplement: Supplementary file 1 [file nanomaterials-12-02031-s001.zip › Table S5_dynamic_dose_dependent_genes_NRCWE26.xlsx]

## Sheet: Sheet1
Table S5: List of dynamic dose-dependent genes in NRCWE26
symbol	description	ensembleID	label
Fgf23	fibroblast growth factor 23 [Source:MGI Symbol;Acc:MGI:1891427]	ENSMUSG00000000182	Sensitive-Middle
Bcl6b	B cell CLL/lymphoma 6, member B [Source:MGI Symbol;Acc:MGI:1278332]	ENSMUSG00000000317	Intermediate-Middle
Ccl11	chemokine (C-C motif) ligand 11 [Source:MGI Symbol;Acc:MGI:103576]	ENSMUSG00000020676	Sensitive-Early
Egfl6	EGF-like-domain, multiple 6 [Source:MGI Symbol;Acc:MGI:1858599]	ENSMUSG00000000402	Resilient-Late
Cd52	CD52 antigen [Source:MGI Symbol;Acc:MGI:1346088]	ENSMUSG00000000682	Resilient-Early
Dlg3	discs large MAGUK scaffold protein 3 [Source:MGI Symbol;Acc:MGI:1888986]	ENSMUSG00000000881	Resilient-Early
Vpreb3	pre-B lymphocyte gene 3 [Source:MGI Symbol;Acc:MGI:98938]	ENSMUSG00000000903	Sensitive-Early
Ccl3	chemokine (C-C motif) ligand 3 [Source:MGI Symbol;Acc:MGI:98260]	ENSMUSG00000000982	Sensitive-Early
Aox1	aldehyde oxidase 1 [Source:MGI Symbol;Acc:MGI:88035]	ENSMUSG00000063558	Sensitive-Early
S100a4	S100 calcium binding protein A4 [Source:MGI Symbol;Acc:MGI:1330282]	ENSMUSG00000001020	Sensitive-Early
S100a6	S100 calcium binding protein A6 (calcyclin) [Source:MGI Symbol;Acc:MGI:1339467]	ENSMUSG00000001025	Sensitive-Early
Slc13a2	solute carrier family 13 (sodium-dependent dicarboxylate transporter), member 2 [Source:MGI Symbol;Acc:MGI:1276558]	ENSMUSG00000001095	Sensitive-Early
Cfp	complement factor properdin [Source:MGI Symbol;Acc:MGI:97545]	ENSMUSG00000001128	Sensitive-Middle
Col6a2	collagen, type VI, alpha 2 [Source:MGI Symbol;Acc:MGI:88460]	ENSMUSG00000020241	Resilient-Early
Mxd1	MAX dimerization protein 1 [Source:MGI Symbol;Acc:MGI:96908]	ENSMUSG00000001156	Intermediate-Middle
Slc26a4	solute carrier family 26, member 4 [Source:MGI Symbol;Acc:MGI:1346029]	ENSMUSG00000020651	Sensitive-Early
Sema6b	sema domain, transmembrane domain (TM), and cytoplasmic domain, (semaphorin) 6B [Source:MGI Symbol;Acc:MGI:1202889]	ENSMUSG00000001227	Intermediate-Early
Efnb2	ephrin B2 [Source:MGI Symbol;Acc:MGI:105097]	ENSMUSG00000001300	Resilient-Middle
Cnn1	calponin 1 [Source:MGI Symbol;Acc:MGI:104979]	ENSMUSG00000001349	Intermediate-Late
Cideb	cell death-inducing DNA fragmentation factor, alpha subunit-like effector B [Source:MGI Symbol;Acc:MGI:1270844]	ENSMUSG00000022219	Sensitive-Late
Cyp51	cytochrome P450, family 51 [Source:MGI Symbol;Acc:MGI:106040]	ENSMUSG00000001467	Sensitive-Early
Col1a1	collagen, type I, alpha 1 [Source:MGI Symbol;Acc:MGI:88467]	ENSMUSG00000001506	Sensitive-Middle
Itga3	integrin alpha 3 [Source:MGI Symbol;Acc:MGI:96602]	ENSMUSG00000001507	Intermediate-Early
Tubb5	tubulin, beta 5 class I [Source:MGI Symbol;Acc:MGI:107812]	ENSMUSG00000001525	Sensitive-Early
Ell2	elongation factor for RNA polymerase II 2 [Source:MGI Symbol;Acc:MGI:2183438]	ENSMUSG00000001542	Resilient-Early
Fkbp10	FK506 binding protein 10 [Source:MGI Symbol;Acc:MGI:104769]	ENSMUSG00000001555	Sensitive-Middle
Gstt3	glutathione S-transferase, theta 3 [Source:MGI Symbol;Acc:MGI:2143526]	ENSMUSG00000001665	Resilient-Early
Eef1e1	eukaryotic translation elongation factor 1 epsilon 1 [Source:MGI Symbol;Acc:MGI:1913393]	ENSMUSG00000001707	Sensitive-Early
Cldn15	claudin 15 [Source:MGI Symbol;Acc:MGI:1913103]	ENSMUSG00000001739	Sensitive-Early
Pwp1	PWP1 homolog, endonuclein [Source:MGI Symbol;Acc:MGI:1914735]	ENSMUSG00000001785	Resilient-Early
Vsig2	V-set and immunoglobulin domain containing 2 [Source:MGI Symbol;Acc:MGI:1928009]	ENSMUSG00000001943	Intermediate-Early
Rhoc	ras homolog family member C [Source:MGI Symbol;Acc:MGI:106028]	ENSMUSG00000002233	Sensitive-Middle
Rec8	REC8 meiotic recombination protein [Source:MGI Symbol;Acc:MGI:1929645]	ENSMUSG00000002324	Intermediate-Early
Pon1	paraoxonase 1 [Source:MGI Symbol;Acc:MGI:103295]	ENSMUSG00000002588	Sensitive-Early
Pla1a	phospholipase A1 member A [Source:MGI Symbol;Acc:MGI:1934677]	ENSMUSG00000002847	Sensitive-Early
Cyp2f2	cytochrome P450, family 2, subfamily f, polypeptide 2 [Source:MGI Symbol;Acc:MGI:88608]	ENSMUSG00000052974	Sensitive-Early
Inmt	indolethylamine N-methyltransferase [Source:MGI Symbol;Acc:MGI:102963]	ENSMUSG00000003477	Sensitive-Early
Rnf215	ring finger protein 215 [Source:MGI Symbol;Acc:MGI:1918923]	ENSMUSG00000003581	Resilient-Middle
Has1	hyaluronan synthase 1 [Source:MGI Symbol;Acc:MGI:106590]	ENSMUSG00000003665	Sensitive-Early
Gstm1	glutathione S-transferase, mu 1 [Source:MGI Symbol;Acc:MGI:95860]	ENSMUSG00000058135	Sensitive-Early
Col5a3	collagen, type V, alpha 3 [Source:MGI Symbol;Acc:MGI:1858212]	ENSMUSG00000004098	Intermediate-Late
Adh1	alcohol dehydrogenase 1 (class I) [Source:MGI Symbol;Acc:MGI:87921]	ENSMUSG00000074207	Resilient-Early
Kifc2	kinesin family member C2 [Source:MGI Symbol;Acc:MGI:109187]	ENSMUSG00000004187	Sensitive-Early
Clec11a	C-type lectin domain family 11, member a [Source:MGI Symbol;Acc:MGI:1298219]	ENSMUSG00000004473	Sensitive-Early
Arid3b	AT rich interactive domain 3B (BRIGHT-like) [Source:MGI Symbol;Acc:MGI:1930768]	ENSMUSG00000004661	Resilient-Middle
Adgre1	adhesion G protein-coupled receptor E1 [Source:MGI Symbol;Acc:MGI:106912]	ENSMUSG00000004730	Sensitive-Late
Mapk13	mitogen-activated protein kinase 13 [Source:MGI Symbol;Acc:MGI:1346864]	ENSMUSG00000004864	Sensitive-Early
Thop1	thimet oligopeptidase 1 [Source:MGI Symbol;Acc:MGI:1354165]	ENSMUSG00000004929	Intermediate-Early
Cstb	cystatin B [Source:MGI Symbol;Acc:MGI:109514]	ENSMUSG00000005054	Sensitive-Early
Sh2b2	SH2B adaptor protein 2 [Source:MGI Symbol;Acc:MGI:1345171]	ENSMUSG00000005057	Sensitive-Early
Fgfr4	fibroblast growth factor receptor 4 [Source:MGI Symbol;Acc:MGI:95525]	ENSMUSG00000005320	Sensitive-Early
Asf1b	anti-silencing function 1B histone chaperone [Source:MGI Symbol;Acc:MGI:1914179]	ENSMUSG00000005470	Sensitive-Early
Por	P450 (cytochrome) oxidoreductase [Source:MGI Symbol;Acc:MGI:97744]	ENSMUSG00000005514	Intermediate-Early
Igf1r	insulin-like growth factor I receptor [Source:MGI Symbol;Acc:MGI:96433]	ENSMUSG00000005533	Sensitive-Early
Adcy9	adenylate cyclase 9 [Source:MGI Symbol;Acc:MGI:108450]	ENSMUSG00000005580	Intermediate-Late
Cabp5	calcium binding protein 5 [Source:MGI Symbol;Acc:MGI:1352746]	ENSMUSG00000005649	Sensitive-Early
Tnfsf14	tumor necrosis factor (ligand) superfamily, member 14 [Source:MGI Symbol;Acc:MGI:1355317]	ENSMUSG00000005824	Resilient-Early
Pth1r	parathyroid hormone 1 receptor [Source:MGI Symbol;Acc:MGI:97801]	ENSMUSG00000032492	Resilient-Middle
Cyp2d26	cytochrome P450, family 2, subfamily d, polypeptide 26 [Source:MGI Symbol;Acc:MGI:1923529]	ENSMUSG00000022445	Intermediate-Middle
Tead4	TEA domain family member 4 [Source:MGI Symbol;Acc:MGI:106907]	ENSMUSG00000030353	Resilient-Early
Epor	erythropoietin receptor [Source:MGI Symbol;Acc:MGI:95408]	ENSMUSG00000006235	Intermediate-Early
Srm	spermidine synthase [Source:MGI Symbol;Acc:MGI:102690]	ENSMUSG00000006442	Sensitive-Early
Epha2	Eph receptor A2 [Source:MGI Symbol;Acc:MGI:95278]	ENSMUSG00000006445	Resilient-Early
Slc4a1	solute carrier family 4 (anion exchanger), member 1 [Source:MGI Symbol;Acc:MGI:109393]	ENSMUSG00000006574	Resilient-Late
Tcf23	transcription factor 23 [Source:MGI Symbol;Acc:MGI:1934960]	ENSMUSG00000006642	Sensitive-Early
Pola1	polymerase (DNA directed), alpha 1 [Source:MGI Symbol;Acc:MGI:99660]	ENSMUSG00000006678	Sensitive-Early
Krt23	keratin 23 [Source:MGI Symbol;Acc:MGI:2148866]	ENSMUSG00000006777	Sensitive-Early
Odad4	outer dynein arm complex subunit 4 [Source:MGI Symbol;Acc:MGI:1921657]	ENSMUSG00000006784	Resilient-Early
Bcl2l1	BCL2-like 1 [Source:MGI Symbol;Acc:MGI:88139]	ENSMUSG00000007659	Resilient-Early
Sertad1	SERTA domain containing 1 [Source:MGI Symbol;Acc:MGI:1913438]	ENSMUSG00000008384	Resilient-Early
Abcb1b	ATP-binding cassette, sub-family B (MDR/TAP), member 1B [Source:MGI Symbol;Acc:MGI:97568]	ENSMUSG00000028970	Resilient-Early
Tbx1	T-box 1 [Source:MGI Symbol;Acc:MGI:98493]	ENSMUSG00000009097	Intermediate-Early
Ccl8	chemokine (C-C motif) ligand 8 [Source:MGI Symbol;Acc:MGI:101878]	ENSMUSG00000009185	Sensitive-Early
Pttg1ip	pituitary tumor-transforming 1 interacting protein [Source:MGI Symbol;Acc:MGI:2652132]	ENSMUSG00000009291	Resilient-Early
Timp1	tissue inhibitor of metalloproteinase 1 [Source:MGI Symbol;Acc:MGI:98752]	ENSMUSG00000001131	Sensitive-Early
St6galnac1	ST6 (alpha-N-acetyl-neuraminyl-2,3-beta-galactosyl-1,3)-N-acetylgalactosaminide alpha-2,6-sialyltransferase 1 [Source:MGI Symbol;Acc:MGI:1341826]	ENSMUSG00000009588	Sensitive-Early
Fxyd5	FXYD domain-containing ion transport regulator 5 [Source:MGI Symbol;Acc:MGI:1201785]	ENSMUSG00000009687	Resilient-Late
Wdr77	WD repeat domain 77 [Source:MGI Symbol;Acc:MGI:1917715]	ENSMUSG00000000561	Resilient-Early
Tnfrsf13b	tumor necrosis factor receptor superfamily, member 13b [Source:MGI Symbol;Acc:MGI:1889411]	ENSMUSG00000010142	Resilient-Early
Wnt2	wingless-type MMTV integration site family, member 2 [Source:MGI Symbol;Acc:MGI:98954]	ENSMUSG00000010797	Sensitive-Early
Kdelr3	KDEL (Lys-Asp-Glu-Leu) endoplasmic reticulum protein retention receptor 3 [Source:MGI Symbol;Acc:MGI:2145953]	ENSMUSG00000010830	Intermediate-Late
Dhdh	dihydrodiol dehydrogenase (dimeric) [Source:MGI Symbol;Acc:MGI:1919005]	ENSMUSG00000011382	Sensitive-Middle
Gstm2	glutathione S-transferase, mu 2 [Source:MGI Symbol;Acc:MGI:95861]	ENSMUSG00000040562	Sensitive-Early
Tmem167	transmembrane protein 167 [Source:MGI Symbol;Acc:MGI:1913324]	ENSMUSG00000012422	Sensitive-Middle
Cd209a	CD209a antigen [Source:MGI Symbol;Acc:MGI:2157942]	ENSMUSG00000031494	Intermediate-Late
Retn	resistin [Source:MGI Symbol;Acc:MGI:1888506]	ENSMUSG00000012705	Resilient-Middle
Bcas1	breast carcinoma amplified sequence 1 [Source:MGI Symbol;Acc:MGI:1924210]	ENSMUSG00000013523	Sensitive-Early
Cacybp	calcyclin binding protein [Source:MGI Symbol;Acc:MGI:1270839]	ENSMUSG00000014226	Resilient-Middle
Klra8	killer cell lectin-like receptor, subfamily A, member 8 [Source:MGI Symbol;Acc:MGI:102968]	ENSMUSG00000089727	Sensitive-Early
Ankrd52	ankyrin repeat domain 52 [Source:MGI Symbol;Acc:MGI:2444029]	ENSMUSG00000014498	Sensitive-Middle
Gata2	GATA binding protein 2 [Source:MGI Symbol;Acc:MGI:95662]	ENSMUSG00000015053	Sensitive-Late
Aldh1a3	aldehyde dehydrogenase family 1, subfamily A3 [Source:MGI Symbol;Acc:MGI:1861722]	ENSMUSG00000015134	Sensitive-Early
Casd1	CAS1 domain containing 1 [Source:MGI Symbol;Acc:MGI:2384865]	ENSMUSG00000015189	Resilient-Early
Nipsnap3b	nipsnap homolog 3B [Source:MGI Symbol;Acc:MGI:1913786]	ENSMUSG00000015247	Resilient-Middle
Sash1	SAM and SH3 domain containing 1 [Source:MGI Symbol;Acc:MGI:1917347]	ENSMUSG00000015305	Intermediate-Middle
Pcolce2	procollagen C-endopeptidase enhancer 2 [Source:MGI Symbol;Acc:MGI:1923727]	ENSMUSG00000015354	Sensitive-Early
Plxnd1	plexin D1 [Source:MGI Symbol;Acc:MGI:2154244]	ENSMUSG00000030123	Resilient-Early
Ctss	cathepsin S [Source:MGI Symbol;Acc:MGI:107341]	ENSMUSG00000038642	Sensitive-Middle
Lpl	lipoprotein lipase [Source:MGI Symbol;Acc:MGI:96820]	ENSMUSG00000015568	Resilient-Late
Cd5l	CD5 antigen-like [Source:MGI Symbol;Acc:MGI:1334419]	ENSMUSG00000015854	Sensitive-Late
Lonrf3	LON peptidase N-terminal domain and ring finger 3 [Source:MGI Symbol;Acc:MGI:1921615]	ENSMUSG00000016239	Resilient-Early
Ctsz	cathepsin Z [Source:MGI Symbol;Acc:MGI:1891190]	ENSMUSG00000016256	Sensitive-Middle
Slc25a5	solute carrier family 25 (mitochondrial carrier, adenine nucleotide translocator), member 5 [Source:MGI Symbol;Acc:MGI:1353496]	ENSMUSG00000016319	Intermediate-Early
Krt42	keratin 42 [Source:MGI Symbol;Acc:MGI:1915489]	ENSMUSG00000053654	Sensitive-Early
Igfbp4	insulin-like growth factor binding protein 4 [Source:MGI Symbol;Acc:MGI:96439]	ENSMUSG00000017493	Resilient-Early
Atad5	ATPase family, AAA domain containing 5 [Source:MGI Symbol;Acc:MGI:2442925]	ENSMUSG00000017550	Sensitive-Middle
Ada	adenosine deaminase [Source:MGI Symbol;Acc:MGI:87916]	ENSMUSG00000017697	Sensitive-Early
Serinc3	serine incorporator 3 [Source:MGI Symbol;Acc:MGI:1349457]	ENSMUSG00000017707	Intermediate-Early
Wfdc2	WAP four-disulfide core domain 2 [Source:MGI Symbol;Acc:MGI:1914951]	ENSMUSG00000017723	Resilient-Middle
Mmp9	matrix metallopeptidase 9 [Source:MGI Symbol;Acc:MGI:97011]	ENSMUSG00000017737	Intermediate-Early
Dhx58	DEXH (Asp-Glu-X-His) box polypeptide 58 [Source:MGI Symbol;Acc:MGI:1931560]	ENSMUSG00000017830	Resilient-Early
Rac3	Rac family small GTPase 3 [Source:MGI Symbol;Acc:MGI:2180784]	ENSMUSG00000018012	Sensitive-Early
H2bc4	H2B clustered histone 4 [Source:MGI Symbol;Acc:MGI:1915274]	ENSMUSG00000018102	Resilient-Early
Vmp1	vacuole membrane protein 1 [Source:MGI Symbol;Acc:MGI:1923159]	ENSMUSG00000018171	Intermediate-Early
Kpna2	karyopherin (importin) alpha 2 [Source:MGI Symbol;Acc:MGI:103561]	ENSMUSG00000018362	Sensitive-Early
Vezf1	vascular endothelial zinc finger 1 [Source:MGI Symbol;Acc:MGI:1313291]	ENSMUSG00000018377	Sensitive-Middle
Nos2	nitric oxide synthase 2, inducible [Source:MGI Symbol;Acc:MGI:97361]	ENSMUSG00000020826	Sensitive-Late
Adora2b	adenosine A2b receptor [Source:MGI Symbol;Acc:MGI:99403]	ENSMUSG00000018500	Sensitive-Early
Slc2a4	solute carrier family 2 (facilitated glucose transporter), member 4 [Source:MGI Symbol;Acc:MGI:95758]	ENSMUSG00000018566	Resilient-Middle
Mmp8	matrix metallopeptidase 8 [Source:MGI Symbol;Acc:MGI:1202395]	ENSMUSG00000005800	Sensitive-Early
Wwc1	WW, C2 and coiled-coil domain containing 1 [Source:MGI Symbol;Acc:MGI:2388637]	ENSMUSG00000018849	Sensitive-Early
Csf2	colony stimulating factor 2 (granulocyte-macrophage) [Source:MGI Symbol;Acc:MGI:1339752]	ENSMUSG00000018916	Sensitive-Late
Plod1	procollagen-lysine, 2-oxoglutarate 5-dioxygenase 1 [Source:MGI Symbol;Acc:MGI:99907]	ENSMUSG00000019055	Resilient-Early
Aldh3a1	aldehyde dehydrogenase family 3, subfamily A1 [Source:MGI Symbol;Acc:MGI:1353451]	ENSMUSG00000019102	Intermediate-Early
Scrn1	secernin 1 [Source:MGI Symbol;Acc:MGI:1917188]	ENSMUSG00000019124	Sensitive-Early
Rab5c	RAB5C, member RAS oncogene family [Source:MGI Symbol;Acc:MGI:105306]	ENSMUSG00000019173	Sensitive-Early
Dpep1	dipeptidase 1 [Source:MGI Symbol;Acc:MGI:94917]	ENSMUSG00000019278	Sensitive-Middle
Grb7	growth factor receptor bound protein 7 [Source:MGI Symbol;Acc:MGI:102683]	ENSMUSG00000019312	Sensitive-Early
Cops3	COP9 signalosome subunit 3 [Source:MGI Symbol;Acc:MGI:1349409]	ENSMUSG00000019373	Intermediate-Early
Zkscan1	zinc finger with KRAB and SCAN domains 1 [Source:MGI Symbol;Acc:MGI:1921820]	ENSMUSG00000029729	Resilient-Middle
Pdk4	pyruvate dehydrogenase kinase, isoenzyme 4 [Source:MGI Symbol;Acc:MGI:1351481]	ENSMUSG00000019577	Intermediate-Early
Mydgf	myeloid derived growth factor [Source:MGI Symbol;Acc:MGI:2156020]	ENSMUSG00000019579	Resilient-Late
Ltv1	LTV1 ribosome biogenesis factor [Source:MGI Symbol;Acc:MGI:2447810]	ENSMUSG00000019814	Resilient-Early
Rab32	RAB32, member RAS oncogene family [Source:MGI Symbol;Acc:MGI:1915094]	ENSMUSG00000019832	Intermediate-Late
Ddo	D-aspartate oxidase [Source:MGI Symbol;Acc:MGI:1925528]	ENSMUSG00000063428	Intermediate-Early
Fam162b	family with sequence similarity 162, member B [Source:MGI Symbol;Acc:MGI:1924546]	ENSMUSG00000019909	Resilient-Early
Kitl	kit ligand [Source:MGI Symbol;Acc:MGI:96974]	ENSMUSG00000019966	Resilient-Late
Arg1	arginase, liver [Source:MGI Symbol;Acc:MGI:88070]	ENSMUSG00000019987	Intermediate-Late
Ccn2	cellular communication network factor 2 [Source:MGI Symbol;Acc:MGI:95537]	ENSMUSG00000019997	Resilient-Early
Tcp11l2	t-complex 11 (mouse) like 2 [Source:MGI Symbol;Acc:MGI:2444679]	ENSMUSG00000020034	Intermediate-Early
Timp3	tissue inhibitor of metalloproteinase 3 [Source:MGI Symbol;Acc:MGI:98754]	ENSMUSG00000020044	Intermediate-Early
Hsp90b1	heat shock protein 90, beta (Grp94), member 1 [Source:MGI Symbol;Acc:MGI:98817]	ENSMUSG00000020048	Resilient-Early
Ppa1	pyrophosphatase (inorganic) 1 [Source:MGI Symbol;Acc:MGI:97831]	ENSMUSG00000020089	Sensitive-Early
Pno1	partner of NOB1 homolog [Source:MGI Symbol;Acc:MGI:1913499]	ENSMUSG00000020116	Sensitive-Early
Plek	pleckstrin [Source:MGI Symbol;Acc:MGI:1860485]	ENSMUSG00000020120	Intermediate-Late
Osbpl5	oxysterol binding protein-like 5 [Source:MGI Symbol;Acc:MGI:1930265]	ENSMUSG00000037606	Sensitive-Middle
Aldh1l2	aldehyde dehydrogenase 1 family, member L2 [Source:MGI Symbol;Acc:MGI:2444680]	ENSMUSG00000020256	Resilient-Middle
Fgf18	fibroblast growth factor 18 [Source:MGI Symbol;Acc:MGI:1277980]	ENSMUSG00000057967	Intermediate-Early
Chac2	ChaC, cation transport regulator 2 [Source:MGI Symbol;Acc:MGI:1915294]	ENSMUSG00000020309	Intermediate-Early
Gfpt2	glutamine fructose-6-phosphate transaminase 2 [Source:MGI Symbol;Acc:MGI:1338883]	ENSMUSG00000020363	Sensitive-Early
Itk	IL2 inducible T cell kinase [Source:MGI Symbol;Acc:MGI:96621]	ENSMUSG00000020395	Resilient-Early
Igfbp3	insulin-like growth factor binding protein 3 [Source:MGI Symbol;Acc:MGI:96438]	ENSMUSG00000020427	Sensitive-Middle
Efemp1	epidermal growth factor-containing fibulin-like extracellular matrix protein 1 [Source:MGI Symbol;Acc:MGI:1339998]	ENSMUSG00000020467	Sensitive-Early
Efcab10	EF-hand calcium binding domain 10 [Source:MGI Symbol;Acc:MGI:1922290]	ENSMUSG00000020562	Intermediate-Early
Tspan13	tetraspanin 13 [Source:MGI Symbol;Acc:MGI:1913359]	ENSMUSG00000020577	Intermediate-Early
Agr2	anterior gradient 2 [Source:MGI Symbol;Acc:MGI:1344405]	ENSMUSG00000020581	Sensitive-Middle
Rgs9	regulator of G-protein signaling 9 [Source:MGI Symbol;Acc:MGI:1338824]	ENSMUSG00000020599	Resilient-Late
Nrcam	neuronal cell adhesion molecule [Source:MGI Symbol;Acc:MGI:104750]	ENSMUSG00000020598	Sensitive-Late
Fkbp1b	FK506 binding protein 1b [Source:MGI Symbol;Acc:MGI:1336205]	ENSMUSG00000020635	Intermediate-Early
Ccl7	chemokine (C-C motif) ligand 7 [Source:MGI Symbol;Acc:MGI:99512]	ENSMUSG00000035373	Sensitive-Early
Tekt1	tektin 1 [Source:MGI Symbol;Acc:MGI:1333819]	ENSMUSG00000020799	Intermediate-Early
Doc2b	double C2, beta [Source:MGI Symbol;Acc:MGI:1100497]	ENSMUSG00000020848	Intermediate-Early
Abcc3	ATP-binding cassette, sub-family C (CFTR/MRP), member 3 [Source:MGI Symbol;Acc:MGI:1923658]	ENSMUSG00000020865	Resilient-Early
Lrrc59	leucine rich repeat containing 59 [Source:MGI Symbol;Acc:MGI:2138133]	ENSMUSG00000020869	Sensitive-Early
Vamp2	vesicle-associated membrane protein 2 [Source:MGI Symbol;Acc:MGI:1313277]	ENSMUSG00000020894	Sensitive-Middle
Pik3r5	phosphoinositide-3-kinase regulatory subunit 5 [Source:MGI Symbol;Acc:MGI:2443588]	ENSMUSG00000020901	Intermediate-Middle
Higd1b	HIG1 domain family, member 1B [Source:MGI Symbol;Acc:MGI:1922939]	ENSMUSG00000020928	Resilient-Early
Rab15	RAB15, member RAS oncogene family [Source:MGI Symbol;Acc:MGI:1916865]	ENSMUSG00000021062	Sensitive-Late
Serpina3n	serine (or cysteine) peptidase inhibitor, clade A, member 3N [Source:MGI Symbol;Acc:MGI:105045]	ENSMUSG00000021091	Sensitive-Early
Hif1a	hypoxia inducible factor 1, alpha subunit [Source:MGI Symbol;Acc:MGI:106918]	ENSMUSG00000021109	Intermediate-Early
Arg2	arginase type II [Source:MGI Symbol;Acc:MGI:1330806]	ENSMUSG00000021125	Sensitive-Early
Pcnx	pecanex homolog [Source:MGI Symbol;Acc:MGI:1891924]	ENSMUSG00000021140	Sensitive-Early
Fos	FBJ osteosarcoma oncogene [Source:MGI Symbol;Acc:MGI:95574]	ENSMUSG00000021250	Resilient-Early
Adssl1	adenylosuccinate synthetase like 1 [Source:MGI Symbol;Acc:MGI:87947]	ENSMUSG00000011148	Resilient-Early
Edn1	endothelin 1 [Source:MGI Symbol;Acc:MGI:95283]	ENSMUSG00000021367	Resilient-Early
Ogn	osteoglycin [Source:MGI Symbol;Acc:MGI:109278]	ENSMUSG00000021390	Sensitive-Early
Ripk1	receptor (TNFRSF)-interacting serine-threonine kinase 1 [Source:MGI Symbol;Acc:MGI:108212]	ENSMUSG00000021408	Intermediate-Early
Gadd45g	growth arrest and DNA-damage-inducible 45 gamma [Source:MGI Symbol;Acc:MGI:1346325]	ENSMUSG00000021453	Sensitive-Early
Ror2	receptor tyrosine kinase-like orphan receptor 2 [Source:MGI Symbol;Acc:MGI:1347521]	ENSMUSG00000021464	Sensitive-Middle
Prxl2c	peroxiredoxin like 2C [Source:MGI Symbol;Acc:MGI:1913379]	ENSMUSG00000021482	Resilient-Middle
Cxcl14	chemokine (C-X-C motif) ligand 14 [Source:MGI Symbol;Acc:MGI:1888514]	ENSMUSG00000021508	Intermediate-Early
Tppp	tubulin polymerization promoting protein [Source:MGI Symbol;Acc:MGI:1920198]	ENSMUSG00000021573	Intermediate-Early
Glrx	glutaredoxin [Source:MGI Symbol;Acc:MGI:2135625]	ENSMUSG00000021591	Sensitive-Early
Ak6	adenylate kinase 6 [Source:MGI Symbol;Acc:MGI:5510732]	ENSMUSG00000078941	Intermediate-Early
Hexb	hexosaminidase B [Source:MGI Symbol;Acc:MGI:96074]	ENSMUSG00000021665	Sensitive-Late
Emb	embigin [Source:MGI Symbol;Acc:MGI:95321]	ENSMUSG00000021728	Sensitive-Middle
Atxn7	ataxin 7 [Source:MGI Symbol;Acc:MGI:2179277]	ENSMUSG00000021738	Resilient-Early
Rnase10	ribonuclease, RNase A family, 10 (non-active) [Source:MGI Symbol;Acc:MGI:1922269]	ENSMUSG00000021872	Sensitive-Early
Rnase4	ribonuclease, RNase A family 4 [Source:MGI Symbol;Acc:MGI:1926217]	ENSMUSG00000021876	Sensitive-Early
Pinx1	PIN2/TERF1 interacting, telomerase inhibitor 1 [Source:MGI Symbol;Acc:MGI:1919650]	ENSMUSG00000021958	Intermediate-Early
Ska3	spindle and kinetochore associated complex subunit 3 [Source:MGI Symbol;Acc:MGI:3041235]	ENSMUSG00000021965	Sensitive-Early
Rgcc	regulator of cell cycle [Source:MGI Symbol;Acc:MGI:1913464]	ENSMUSG00000022018	Resilient-Early
Ccdc25	coiled-coil domain containing 25 [Source:MGI Symbol;Acc:MGI:1914429]	ENSMUSG00000022035	Resilient-Early
Clu	clusterin [Source:MGI Symbol;Acc:MGI:88423]	ENSMUSG00000022037	Sensitive-Early
Dpysl2	dihydropyrimidinase-like 2 [Source:MGI Symbol;Acc:MGI:1349763]	ENSMUSG00000022048	Intermediate-Early
Loxl2	lysyl oxidase-like 2 [Source:MGI Symbol;Acc:MGI:2137913]	ENSMUSG00000034205	Sensitive-Early
Tnfrsf10b	tumor necrosis factor receptor superfamily, member 10b [Source:MGI Symbol;Acc:MGI:1341090]	ENSMUSG00000022074	Sensitive-Middle
Gfra2	glial cell line derived neurotrophic factor family receptor alpha 2 [Source:MGI Symbol;Acc:MGI:1195462]	ENSMUSG00000022103	Resilient-Early
Gdnf	glial cell line derived neurotrophic factor [Source:MGI Symbol;Acc:MGI:107430]	ENSMUSG00000022144	Resilient-Early
Osmr	oncostatin M receptor [Source:MGI Symbol;Acc:MGI:1330819]	ENSMUSG00000022146	Sensitive-Early
Sdc2	syndecan 2 [Source:MGI Symbol;Acc:MGI:1349165]	ENSMUSG00000022261	Resilient-Early
Angpt1	angiopoietin 1 [Source:MGI Symbol;Acc:MGI:108448]	ENSMUSG00000022309	Intermediate-Late
Shcbp1	Shc SH2-domain binding protein 1 [Source:MGI Symbol;Acc:MGI:1338802]	ENSMUSG00000022322	Sensitive-Early
Sqle	squalene epoxidase [Source:MGI Symbol;Acc:MGI:109296]	ENSMUSG00000022351	Resilient-Early
Fbxo32	F-box protein 32 [Source:MGI Symbol;Acc:MGI:1914981]	ENSMUSG00000022358	Resilient-Early
Adcy8	adenylate cyclase 8 [Source:MGI Symbol;Acc:MGI:1341110]	ENSMUSG00000022376	Resilient-Early
Slc38a2	solute carrier family 38, member 2 [Source:MGI Symbol;Acc:MGI:1915010]	ENSMUSG00000022462	Intermediate-Early
Litaf	LPS-induced TN factor [Source:MGI Symbol;Acc:MGI:1929512]	ENSMUSG00000022500	Sensitive-Early
Mefv	Mediterranean fever [Source:MGI Symbol;Acc:MGI:1859396]	ENSMUSG00000022534	Sensitive-Early
Bop1	block of proliferation 1 [Source:MGI Symbol;Acc:MGI:1334460]	ENSMUSG00000022557	Resilient-Early
Ly6f	lymphocyte antigen 6 complex, locus F [Source:MGI Symbol;Acc:MGI:109441]	ENSMUSG00000022583	Sensitive-Early
Lypd2	Ly6/Plaur domain containing 2 [Source:MGI Symbol;Acc:MGI:1915561]	ENSMUSG00000022595	Sensitive-Early
Gm9747	predicted gene 9747 [Source:MGI Symbol;Acc:MGI:3710571]	ENSMUSG00000022591	Sensitive-Late
Nectin3	nectin cell adhesion molecule 3 [Source:MGI Symbol;Acc:MGI:1930171]	ENSMUSG00000022656	Intermediate-Early
Mcm4	minichromosome maintenance complex component 4 [Source:MGI Symbol;Acc:MGI:103199]	ENSMUSG00000022673	Sensitive-Early
Snai2	snail family zinc finger 2 [Source:MGI Symbol;Acc:MGI:1096393]	ENSMUSG00000022676	Sensitive-Early
Sdf2l1	stromal cell-derived factor 2-like 1 [Source:MGI Symbol;Acc:MGI:2149842]	ENSMUSG00000022769	Sensitive-Early
Spag6l	sperm associated antigen 6-like [Source:MGI Symbol;Acc:MGI:1354388]	ENSMUSG00000022783	Resilient-Early
Arhgap31	Rho GTPase activating protein 31 [Source:MGI Symbol;Acc:MGI:1333857]	ENSMUSG00000022799	Intermediate-Middle
Popdc2	popeye domain containing 2 [Source:MGI Symbol;Acc:MGI:1930150]	ENSMUSG00000022803	Sensitive-Middle
Cfap91	cilia and flagella associated protein 91 [Source:MGI Symbol;Acc:MGI:2443598]	ENSMUSG00000022805	Resilient-Early
Klhl24	kelch-like 24 [Source:MGI Symbol;Acc:MGI:1923035]	ENSMUSG00000062901	Sensitive-Early
Dgkg	diacylglycerol kinase, gamma [Source:MGI Symbol;Acc:MGI:105060]	ENSMUSG00000022861	Resilient-Middle
Ripply3	ripply transcriptional repressor 3 [Source:MGI Symbol;Acc:MGI:2181192]	ENSMUSG00000022941	Intermediate-Late
Clic6	chloride intracellular channel 6 [Source:MGI Symbol;Acc:MGI:2146607]	ENSMUSG00000022949	Intermediate-Early
Zfp641	zinc finger protein 641 [Source:MGI Symbol;Acc:MGI:2442788]	ENSMUSG00000022987	Sensitive-Middle
Wnt1	wingless-type MMTV integration site family, member 1 [Source:MGI Symbol;Acc:MGI:98953]	ENSMUSG00000022997	Intermediate-Early
Krt18	keratin 18 [Source:MGI Symbol;Acc:MGI:96692]	ENSMUSG00000023043	Sensitive-Middle
Csad	cysteine sulfinic acid decarboxylase [Source:MGI Symbol;Acc:MGI:2180098]	ENSMUSG00000023044	Resilient-Middle
Soat2	sterol O-acyltransferase 2 [Source:MGI Symbol;Acc:MGI:1332226]	ENSMUSG00000023045	Resilient-Early
Igfbp6	insulin-like growth factor binding protein 6 [Source:MGI Symbol;Acc:MGI:96441]	ENSMUSG00000023046	Sensitive-Early
Cdkn1a	cyclin-dependent kinase inhibitor 1A (P21) [Source:MGI Symbol;Acc:MGI:104556]	ENSMUSG00000023067	Sensitive-Early
Gzma	granzyme A [Source:MGI Symbol;Acc:MGI:109266]	ENSMUSG00000023132	Sensitive-Early
Hbb-bs	hemoglobin, beta adult s chain [Source:MGI Symbol;Acc:MGI:5474852]	ENSMUSG00000052305	Sensitive-Middle
Krt8	keratin 8 [Source:MGI Symbol;Acc:MGI:96705]	ENSMUSG00000049382	Sensitive-Early
Gcm1	glial cells missing homolog 1 [Source:MGI Symbol;Acc:MGI:108045]	ENSMUSG00000023333	Intermediate-Early
Wfdc1	WAP four-disulfide core domain 1 [Source:MGI Symbol;Acc:MGI:1915116]	ENSMUSG00000023336	Resilient-Early
Mx2	MX dynamin-like GTPase 2 [Source:MGI Symbol;Acc:MGI:97244]	ENSMUSG00000023341	Resilient-Early
Clic5	chloride intracellular channel 5 [Source:MGI Symbol;Acc:MGI:1917912]	ENSMUSG00000023959	Sensitive-Early
Rsph9	radial spoke head 9 homolog (Chlamydomonas) [Source:MGI Symbol;Acc:MGI:1922814]	ENSMUSG00000023966	Intermediate-Early
Bysl	bystin-like [Source:MGI Symbol;Acc:MGI:1858419]	ENSMUSG00000023988	Intermediate-Early
Trem2	triggering receptor expressed on myeloid cells 2 [Source:MGI Symbol;Acc:MGI:1913150]	ENSMUSG00000023992	Sensitive-Early
Tff2	trefoil factor 2 (spasmolytic protein 1) [Source:MGI Symbol;Acc:MGI:1306805]	ENSMUSG00000024028	Sensitive-Middle
Cyp1b1	cytochrome P450, family 1, subfamily b, polypeptide 1 [Source:MGI Symbol;Acc:MGI:88590]	ENSMUSG00000024087	Resilient-Late
Ralbp1	ralA binding protein 1 [Source:MGI Symbol;Acc:MGI:108466]	ENSMUSG00000024096	Resilient-Middle
Twsg1	twisted gastrulation BMP signaling modulator 1 [Source:MGI Symbol;Acc:MGI:2137520]	ENSMUSG00000024098	Intermediate-Middle
Jpt2	Jupiter microtubule associated homolog 2 [Source:MGI Symbol;Acc:MGI:1196260]	ENSMUSG00000024165	Sensitive-Early
Pgap6	post-glycosylphosphatidylinositol attachment to proteins 6 [Source:MGI Symbol;Acc:MGI:1926283]	ENSMUSG00000024180	Intermediate-Middle
Etf1	eukaryotic translation termination factor 1 [Source:MGI Symbol;Acc:MGI:2385071]	ENSMUSG00000024360	Resilient-Early
Ltb	lymphotoxin B [Source:MGI Symbol;Acc:MGI:104796]	ENSMUSG00000024399	Resilient-Early
Mal2	mal, T cell differentiation protein 2 [Source:MGI Symbol;Acc:MGI:2146021]	ENSMUSG00000024479	Intermediate-Middle
Lmnb1	lamin B1 [Source:MGI Symbol;Acc:MGI:96795]	ENSMUSG00000024590	Sensitive-Early
Anxa1	annexin A1 [Source:MGI Symbol;Acc:MGI:96819]	ENSMUSG00000024659	Resilient-Early
Ms4a6d	membrane-spanning 4-domains, subfamily A, member 6D [Source:MGI Symbol;Acc:MGI:1916024]	ENSMUSG00000024679	Sensitive-Late
Ms4a8a	membrane-spanning 4-domains, subfamily A, member 8A [Source:MGI Symbol;Acc:MGI:1927657]	ENSMUSG00000024730	Resilient-Early
Ccdc86	coiled-coil domain containing 86 [Source:MGI Symbol;Acc:MGI:1277220]	ENSMUSG00000024732	Sensitive-Early
Aldh1a7	aldehyde dehydrogenase family 1, subfamily A7 [Source:MGI Symbol;Acc:MGI:1347050]	ENSMUSG00000024747	Sensitive-Early
Ak3	adenylate kinase 3 [Source:MGI Symbol;Acc:MGI:1860835]	ENSMUSG00000024782	Resilient-Middle
Il33	interleukin 33 [Source:MGI Symbol;Acc:MGI:1924375]	ENSMUSG00000024810	Sensitive-Early
Smarca2	SWI/SNF related, matrix associated, actin dependent regulator of chromatin, subfamily a, member 2 [Source:MGI Symbol;Acc:MGI:99603]	ENSMUSG00000024921	Sensitive-Early
Slc1a1	solute carrier family 1 (neuronal/epithelial high affinity glutamate transporter, system Xag), member 1 [Source:MGI Symbol;Acc:MGI:105083]	ENSMUSG00000024935	Resilient-Middle
Hells	helicase, lymphoid specific [Source:MGI Symbol;Acc:MGI:106209]	ENSMUSG00000025001	Sensitive-Early
Aldh18a1	aldehyde dehydrogenase 18 family, member A1 [Source:MGI Symbol;Acc:MGI:1888908]	ENSMUSG00000025007	Resilient-Middle
Hexa	hexosaminidase A [Source:MGI Symbol;Acc:MGI:96073]	ENSMUSG00000025232	Resilient-Early
Prdx4	peroxiredoxin 4 [Source:MGI Symbol;Acc:MGI:1859815]	ENSMUSG00000025289	Sensitive-Late
Cyp2e1	cytochrome P450, family 2, subfamily e, polypeptide 1 [Source:MGI Symbol;Acc:MGI:88607]	ENSMUSG00000025479	Resilient-Late
Urah	urate (5-hydroxyiso-) hydrolase [Source:MGI Symbol;Acc:MGI:1916142]	ENSMUSG00000025481	Intermediate-Late
Cox8b	cytochrome c oxidase subunit 8B [Source:MGI Symbol;Acc:MGI:105958]	ENSMUSG00000025488	Intermediate-Early
Pnpla2	patatin-like phospholipase domain containing 2 [Source:MGI Symbol;Acc:MGI:1914103]	ENSMUSG00000025509	Resilient-Early
Tnrc6c	trinucleotide repeat containing 6C [Source:MGI Symbol;Acc:MGI:2443265]	ENSMUSG00000025571	Intermediate-Middle
Cnksr2	connector enhancer of kinase suppressor of Ras 2 [Source:MGI Symbol;Acc:MGI:2661175]	ENSMUSG00000025658	Sensitive-Early
Il6	interleukin 6 [Source:MGI Symbol;Acc:MGI:96559]	ENSMUSG00000025746	Sensitive-Early
Itih5	inter-alpha (globulin) inhibitor H5 [Source:MGI Symbol;Acc:MGI:1925751]	ENSMUSG00000025780	Resilient-Middle
Clec3b	C-type lectin domain family 3, member b [Source:MGI Symbol;Acc:MGI:104540]	ENSMUSG00000025784	Intermediate-Early
Rassf3	Ras association (RalGDS/AF-6) domain family member 3 [Source:MGI Symbol;Acc:MGI:2179722]	ENSMUSG00000025795	Sensitive-Early
Tmem14a	transmembrane protein 14A [Source:MGI Symbol;Acc:MGI:1922962]	ENSMUSG00000025933	Resilient-Early
Rftn2	raftlin family member 2 [Source:MGI Symbol;Acc:MGI:1921263]	ENSMUSG00000025978	Resilient-Early
Slc39a10	solute carrier family 39 (zinc transporter), member 10 [Source:MGI Symbol;Acc:MGI:1914515]	ENSMUSG00000025986	Intermediate-Early
Nop58	NOP58 ribonucleoprotein [Source:MGI Symbol;Acc:MGI:1933184]	ENSMUSG00000026020	Intermediate-Early
Ptpn18	protein tyrosine phosphatase, non-receptor type 18 [Source:MGI Symbol;Acc:MGI:108410]	ENSMUSG00000026126	Intermediate-Early
Prim2	DNA primase, p58 subunit [Source:MGI Symbol;Acc:MGI:97758]	ENSMUSG00000026134	Sensitive-Early
Cxcr2	chemokine (C-X-C motif) receptor 2 [Source:MGI Symbol;Acc:MGI:105303]	ENSMUSG00000026180	Sensitive-Early
Slc23a3	solute carrier family 23 (nucleobase transporters), member 3 [Source:MGI Symbol;Acc:MGI:104516]	ENSMUSG00000026205	Sensitive-Early
Des	desmin [Source:MGI Symbol;Acc:MGI:94885]	ENSMUSG00000026208	Resilient-Early
Pdcd1	programmed cell death 1 [Source:MGI Symbol;Acc:MGI:104879]	ENSMUSG00000026285	Sensitive-Early
Rgs2	regulator of G-protein signaling 2 [Source:MGI Symbol;Acc:MGI:1098271]	ENSMUSG00000026360	Intermediate-Early
Tfcp2l1	transcription factor CP2-like 1 [Source:MGI Symbol;Acc:MGI:2444691]	ENSMUSG00000026380	Intermediate-Early
Rgs16	regulator of G-protein signaling 16 [Source:MGI Symbol;Acc:MGI:108407]	ENSMUSG00000026475	Sensitive-Early
Lamc2	laminin, gamma 2 [Source:MGI Symbol;Acc:MGI:99913]	ENSMUSG00000026479	Sensitive-Early
Ccdc181	coiled-coil domain containing 181 [Source:MGI Symbol;Acc:MGI:1922145]	ENSMUSG00000026578	Resilient-Early
Mark1	MAP/microtubule affinity regulating kinase 1 [Source:MGI Symbol;Acc:MGI:2664902]	ENSMUSG00000026620	Intermediate-Early
Atf3	activating transcription factor 3 [Source:MGI Symbol;Acc:MGI:109384]	ENSMUSG00000026628	Sensitive-Early
Plxna2	plexin A2 [Source:MGI Symbol;Acc:MGI:107684]	ENSMUSG00000026640	Resilient-Early
Mcm10	minichromosome maintenance 10 replication initiation factor [Source:MGI Symbol;Acc:MGI:1917274]	ENSMUSG00000026669	Sensitive-Late
Enkur	enkurin, TRPC channel interacting protein [Source:MGI Symbol;Acc:MGI:1918483]	ENSMUSG00000026679	Intermediate-Early
Mgst3	microsomal glutathione S-transferase 3 [Source:MGI Symbol;Acc:MGI:1913697]	ENSMUSG00000026688	Resilient-Early
Itga8	integrin alpha 8 [Source:MGI Symbol;Acc:MGI:109442]	ENSMUSG00000026768	Sensitive-Early
Lamc3	laminin gamma 3 [Source:MGI Symbol;Acc:MGI:1344394]	ENSMUSG00000026840	Intermediate-Early
BC005624	cDNA sequence BC005624 [Source:MGI Symbol;Acc:MGI:2385132]	ENSMUSG00000026851	Resilient-Early
Hc	hemolytic complement [Source:MGI Symbol;Acc:MGI:96031]	ENSMUSG00000026874	Intermediate-Early
Grb14	growth factor receptor bound protein 14 [Source:MGI Symbol;Acc:MGI:1355324]	ENSMUSG00000026888	Intermediate-Middle
Morn5	MORN repeat containing 5 [Source:MGI Symbol;Acc:MGI:1922745]	ENSMUSG00000026894	Resilient-Early
Col5a1	collagen, type V, alpha 1 [Source:MGI Symbol;Acc:MGI:88457]	ENSMUSG00000026837	Sensitive-Early
Agpat2	1-acylglycerol-3-phosphate O-acyltransferase 2 (lysophosphatidic acid acyltransferase, beta) [Source:MGI Symbol;Acc:MGI:1914762]	ENSMUSG00000026922	Resilient-Early
Zmynd19	zinc finger, MYND domain containing 19 [Source:MGI Symbol;Acc:MGI:1914437]	ENSMUSG00000026974	Intermediate-Early
Nup35	nucleoporin 35 [Source:MGI Symbol;Acc:MGI:1916732]	ENSMUSG00000026999	Resilient-Early
Itga6	integrin alpha 6 [Source:MGI Symbol;Acc:MGI:96605]	ENSMUSG00000027111	Resilient-Early
Slc12a6	solute carrier family 12, member 6 [Source:MGI Symbol;Acc:MGI:2135960]	ENSMUSG00000027130	Resilient-Middle
Cat	catalase [Source:MGI Symbol;Acc:MGI:88271]	ENSMUSG00000027187	Sensitive-Early
Pamr1	peptidase domain containing associated with muscle regeneration 1 [Source:MGI Symbol;Acc:MGI:2445082]	ENSMUSG00000027188	Sensitive-Early
Gatm	glycine amidinotransferase (L-arginine:glycine amidinotransferase) [Source:MGI Symbol;Acc:MGI:1914342]	ENSMUSG00000027199	Sensitive-Early
Lrp4	low density lipoprotein receptor-related protein 4 [Source:MGI Symbol;Acc:MGI:2442252]	ENSMUSG00000027253	Resilient-Middle
Ehd4	EH-domain containing 4 [Source:MGI Symbol;Acc:MGI:1919619]	ENSMUSG00000027293	Sensitive-Middle
Itpka	inositol 1,4,5-trisphosphate 3-kinase A [Source:MGI Symbol;Acc:MGI:1333822]	ENSMUSG00000027296	Resilient-Early
Siglec1	sialic acid binding Ig-like lectin 1, sialoadhesin [Source:MGI Symbol;Acc:MGI:99668]	ENSMUSG00000027322	Sensitive-Middle
Knstrn	kinetochore-localized astrin/SPAG5 binding [Source:MGI Symbol;Acc:MGI:1289298]	ENSMUSG00000027331	Resilient-Early
Slc23a2	solute carrier family 23 (nucleobase transporters), member 2 [Source:MGI Symbol;Acc:MGI:1859682]	ENSMUSG00000027340	Sensitive-Early
Hdc	histidine decarboxylase [Source:MGI Symbol;Acc:MGI:96062]	ENSMUSG00000027360	Resilient-Early
Mal	myelin and lymphocyte protein, T cell differentiation protein [Source:MGI Symbol;Acc:MGI:892970]	ENSMUSG00000027375	Sensitive-Early
Il1b	interleukin 1 beta [Source:MGI Symbol;Acc:MGI:96543]	ENSMUSG00000027398	Sensitive-Early
Pdyn	prodynorphin [Source:MGI Symbol;Acc:MGI:97535]	ENSMUSG00000027400	Sensitive-Middle
Cstdc2	cystatin domain containing 2 [Source:MGI Symbol;Acc:MGI:1924955]	ENSMUSG00000027446	Resilient-Early
Acss1	acyl-CoA synthetase short-chain family member 1 [Source:MGI Symbol;Acc:MGI:1915988]	ENSMUSG00000027452	Sensitive-Early
Gins1	GINS complex subunit 1 (Psf1 homolog) [Source:MGI Symbol;Acc:MGI:1916520]	ENSMUSG00000027454	Sensitive-Early
Sdcbp2	syndecan binding protein (syntenin) 2 [Source:MGI Symbol;Acc:MGI:2385156]	ENSMUSG00000027456	Intermediate-Early
Stmn2	stathmin-like 2 [Source:MGI Symbol;Acc:MGI:98241]	ENSMUSG00000027500	Sensitive-Early
Car13	carbonic anhydrase 13 [Source:MGI Symbol;Acc:MGI:1931322]	ENSMUSG00000027555	Sensitive-Early
Acss2	acyl-CoA synthetase short-chain family member 2 [Source:MGI Symbol;Acc:MGI:1890410]	ENSMUSG00000027605	Resilient-Early
Ccn5	cellular communication network factor 5 [Source:MGI Symbol;Acc:MGI:1328326]	ENSMUSG00000027656	Sensitive-Early
Ocstamp	osteoclast stimulatory transmembrane protein [Source:MGI Symbol;Acc:MGI:1921864]	ENSMUSG00000027670	Sensitive-Early
Ccdc39	coiled-coil domain containing 39 [Source:MGI Symbol;Acc:MGI:1289263]	ENSMUSG00000027676	Resilient-Early
Lrrc34	leucine rich repeat containing 34 [Source:MGI Symbol;Acc:MGI:1919077]	ENSMUSG00000027702	Resilient-Early
Aadac	arylacetamide deacetylase [Source:MGI Symbol;Acc:MGI:1915008]	ENSMUSG00000027761	Resilient-Early
Ppm1l	protein phosphatase 1 (formerly 2C)-like [Source:MGI Symbol;Acc:MGI:2139740]	ENSMUSG00000027784	Sensitive-Early
Nmd3	NMD3 ribosome export adaptor [Source:MGI Symbol;Acc:MGI:2140103]	ENSMUSG00000027787	Resilient-Early
Bche	butyrylcholinesterase [Source:MGI Symbol;Acc:MGI:894278]	ENSMUSG00000027792	Intermediate-Middle
4930579G24Rik	RIKEN cDNA 4930579G24 gene [Source:MGI Symbol;Acc:MGI:1923189]	ENSMUSG00000027811	Sensitive-Middle
Ptx3	pentraxin related gene [Source:MGI Symbol;Acc:MGI:104641]	ENSMUSG00000027832	Intermediate-Early
1700013F07Rik	RIKEN cDNA 1700013F07 gene [Source:MGI Symbol;Acc:MGI:1922754]	ENSMUSG00000027886	Resilient-Early
S100a11	S100 calcium binding protein A11 [Source:MGI Symbol;Acc:MGI:1338798]	ENSMUSG00000027907	Intermediate-Early
1700094D03Rik	RIKEN cDNA 1700094D03 gene [Source:MGI Symbol;Acc:MGI:1920795]	ENSMUSG00000118506	Resilient-Early
Il6ra	interleukin 6 receptor, alpha [Source:MGI Symbol;Acc:MGI:105304]	ENSMUSG00000027947	Sensitive-Middle
Hadh	hydroxyacyl-Coenzyme A dehydrogenase [Source:MGI Symbol;Acc:MGI:96009]	ENSMUSG00000027984	Sensitive-Early
Lef1	lymphoid enhancer binding factor 1 [Source:MGI Symbol;Acc:MGI:96770]	ENSMUSG00000027985	Intermediate-Early
Tlr2	toll-like receptor 2 [Source:MGI Symbol;Acc:MGI:1346060]	ENSMUSG00000027995	Sensitive-Early
Sfrp2	secreted frizzled-related protein 2 [Source:MGI Symbol;Acc:MGI:108078]	ENSMUSG00000027996	Sensitive-Middle
Lrat	lecithin-retinol acyltransferase (phosphatidylcholine-retinol-O-acyltransferase) [Source:MGI Symbol;Acc:MGI:1891259]	ENSMUSG00000028003	Intermediate-Early
Enpep	glutamyl aminopeptidase [Source:MGI Symbol;Acc:MGI:106645]	ENSMUSG00000028024	Resilient-Early
Ifi44	interferon-induced protein 44 [Source:MGI Symbol;Acc:MGI:2443016]	ENSMUSG00000028037	Resilient-Early
Cks1b	CDC28 protein kinase 1b [Source:MGI Symbol;Acc:MGI:1889208]	ENSMUSG00000028044	Intermediate-Late
F3	coagulation factor III [Source:MGI Symbol;Acc:MGI:88381]	ENSMUSG00000028128	Sensitive-Early
Slc39a8	solute carrier family 39 (metal ion transporter), member 8 [Source:MGI Symbol;Acc:MGI:1914797]	ENSMUSG00000053897	Resilient-Early
Ccn1	cellular communication network factor 1 [Source:MGI Symbol;Acc:MGI:88613]	ENSMUSG00000028195	Resilient-Early
Atp6v0d2	ATPase, H+ transporting, lysosomal V0 subunit D2 [Source:MGI Symbol;Acc:MGI:1924415]	ENSMUSG00000028238	Intermediate-Late
Clca3a2	chloride channel accessory 3A2 [Source:MGI Symbol;Acc:MGI:1931471]	ENSMUSG00000028262	Sensitive-Early
Ube2j1	ubiquitin-conjugating enzyme E2J 1 [Source:MGI Symbol;Acc:MGI:1926245]	ENSMUSG00000028277	Intermediate-Early
Abca1	ATP-binding cassette, sub-family A (ABC1), member 1 [Source:MGI Symbol;Acc:MGI:99607]	ENSMUSG00000015243	Sensitive-Early
Nans	N-acetylneuraminic acid synthase (sialic acid synthase) [Source:MGI Symbol;Acc:MGI:2149820]	ENSMUSG00000028334	Resilient-Middle
Brinp1	bone morphogenic protein/retinoic acid inducible neural specific 1 [Source:MGI Symbol;Acc:MGI:1928478]	ENSMUSG00000028351	Sensitive-Early
Ambp	alpha 1 microglobulin/bikunin precursor [Source:MGI Symbol;Acc:MGI:88002]	ENSMUSG00000028356	Sensitive-Early
Orm1	orosomucoid 1 [Source:MGI Symbol;Acc:MGI:97443]	ENSMUSG00000039196	Sensitive-Early
Epb41l4b	erythrocyte membrane protein band 4.1 like 4b [Source:MGI Symbol;Acc:MGI:1859149]	ENSMUSG00000028434	Sensitive-Early
1110017D15Rik	RIKEN cDNA 1110017D15 gene [Source:MGI Symbol;Acc:MGI:1920971]	ENSMUSG00000028441	Sensitive-Early
Cd72	CD72 antigen [Source:MGI Symbol;Acc:MGI:88345]	ENSMUSG00000028459	Resilient-Early
Npr2	natriuretic peptide receptor 2 [Source:MGI Symbol;Acc:MGI:97372]	ENSMUSG00000028469	Sensitive-Early
Hacd4	3-hydroxyacyl-CoA dehydratase 4 [Source:MGI Symbol;Acc:MGI:1914025]	ENSMUSG00000028497	Resilient-Early
Gpx7	glutathione peroxidase 7 [Source:MGI Symbol;Acc:MGI:1914555]	ENSMUSG00000028597	Sensitive-Middle
Ndc1	NDC1 transmembrane nucleoporin [Source:MGI Symbol;Acc:MGI:1920037]	ENSMUSG00000028614	Sensitive-Early
Ctps	cytidine 5'-triphosphate synthase [Source:MGI Symbol;Acc:MGI:1858304]	ENSMUSG00000028633	Sensitive-Early
Mfsd2a	major facilitator superfamily domain containing 2A [Source:MGI Symbol;Acc:MGI:1923824]	ENSMUSG00000028655	Sensitive-Early
Nasp	nuclear autoantigenic sperm protein (histone-binding) [Source:MGI Symbol;Acc:MGI:1355328]	ENSMUSG00000028693	Sensitive-Middle
Cmpk1	cytidine monophosphate (UMP-CMP) kinase 1 [Source:MGI Symbol;Acc:MGI:1913838]	ENSMUSG00000028719	Intermediate-Middle
Cda	cytidine deaminase [Source:MGI Symbol;Acc:MGI:1919519]	ENSMUSG00000028755	Intermediate-Early
Pink1	PTEN induced putative kinase 1 [Source:MGI Symbol;Acc:MGI:1916193]	ENSMUSG00000028756	Resilient-Early
Alpl	alkaline phosphatase, liver/bone/kidney [Source:MGI Symbol;Acc:MGI:87983]	ENSMUSG00000028766	Sensitive-Early
Rnf19b	ring finger protein 19B [Source:MGI Symbol;Acc:MGI:1922484]	ENSMUSG00000028793	Intermediate-Middle
Ccdc28b	coiled coil domain containing 28B [Source:MGI Symbol;Acc:MGI:1913514]	ENSMUSG00000028795	Resilient-Early
Rspo1	R-spondin 1 [Source:MGI Symbol;Acc:MGI:2183426]	ENSMUSG00000028871	Intermediate-Early
Fbxo42	F-box protein 42 [Source:MGI Symbol;Acc:MGI:1924992]	ENSMUSG00000028920	Resilient-Early
Hes2	hes family bHLH transcription factor 2 [Source:MGI Symbol;Acc:MGI:1098624]	ENSMUSG00000028940	Resilient-Late
Errfi1	ERBB receptor feedback inhibitor 1 [Source:MGI Symbol;Acc:MGI:1921405]	ENSMUSG00000028967	Resilient-Early
Tprgl	transformation related protein 63 regulated like [Source:MGI Symbol;Acc:MGI:1915058]	ENSMUSG00000029030	Sensitive-Middle
Morn1	MORN repeat containing 1 [Source:MGI Symbol;Acc:MGI:1924116]	ENSMUSG00000029049	Intermediate-Early
Cgref1	cell growth regulator with EF hand domain 1 [Source:MGI Symbol;Acc:MGI:1915817]	ENSMUSG00000029161	Sensitive-Early
Fam166c	family with sequence similarity 166, member C [Source:MGI Symbol;Acc:MGI:1922684]	ENSMUSG00000029182	Sensitive-Early
Cckar	cholecystokinin A receptor [Source:MGI Symbol;Acc:MGI:99478]	ENSMUSG00000029193	Sensitive-Early
Tgfbr3	transforming growth factor, beta receptor III [Source:MGI Symbol;Acc:MGI:104637]	ENSMUSG00000029287	Sensitive-Early
Hsd17b11	hydroxysteroid (17-beta) dehydrogenase 11 [Source:MGI Symbol;Acc:MGI:2149821]	ENSMUSG00000029311	Resilient-Middle
Slc10a6	solute carrier family 10 (sodium/bile acid cotransporter family), member 6 [Source:MGI Symbol;Acc:MGI:1923000]	ENSMUSG00000029321	Resilient-Early
Alb	albumin [Source:MGI Symbol;Acc:MGI:87991]	ENSMUSG00000029368	Sensitive-Late
Ppbp	pro-platelet basic protein [Source:MGI Symbol;Acc:MGI:1888712]	ENSMUSG00000029372	Resilient-Middle
Cxcl15	chemokine (C-X-C motif) ligand 15 [Source:MGI Symbol;Acc:MGI:1339941]	ENSMUSG00000029375	Resilient-Early
Areg	amphiregulin [Source:MGI Symbol;Acc:MGI:88068]	ENSMUSG00000029378	Sensitive-Early
Cxcl3	chemokine (C-X-C motif) ligand 3 [Source:MGI Symbol;Acc:MGI:3037818]	ENSMUSG00000029379	Sensitive-Early
Rilpl2	Rab interacting lysosomal protein-like 2 [Source:MGI Symbol;Acc:MGI:1933112]	ENSMUSG00000029401	Intermediate-Middle
Abcb9	ATP-binding cassette, sub-family B (MDR/TAP), member 9 [Source:MGI Symbol;Acc:MGI:1861729]	ENSMUSG00000029408	Resilient-Middle
Scarb2	scavenger receptor class B, member 2 [Source:MGI Symbol;Acc:MGI:1196458]	ENSMUSG00000029426	Sensitive-Early
Rhof	ras homolog family member F (in filopodia) [Source:MGI Symbol;Acc:MGI:1345629]	ENSMUSG00000029449	Sensitive-Early
P2rx4	purinergic receptor P2X, ligand-gated ion channel 4 [Source:MGI Symbol;Acc:MGI:1338859]	ENSMUSG00000029470	Resilient-Early
Oasl1	2'-5' oligoadenylate synthetase-like 1 [Source:MGI Symbol;Acc:MGI:2180849]	ENSMUSG00000041827	Resilient-Early
Gm4951	predicted gene 4951 [Source:MGI Symbol;Acc:MGI:3644953]	ENSMUSG00000073555	Resilient-Early
Zkscan14	zinc finger with KRAB and SCAN domains 14 [Source:MGI Symbol;Acc:MGI:1914485]	ENSMUSG00000029627	Intermediate-Late
Col1a2	collagen, type I, alpha 2 [Source:MGI Symbol;Acc:MGI:88468]	ENSMUSG00000029661	Sensitive-Early
Tspan12	tetraspanin 12 [Source:MGI Symbol;Acc:MGI:1889818]	ENSMUSG00000029669	Sensitive-Middle
Aass	aminoadipate-semialdehyde synthase [Source:MGI Symbol;Acc:MGI:1353573]	ENSMUSG00000029695	Sensitive-Early
Gpnmb	glycoprotein (transmembrane) nmb [Source:MGI Symbol;Acc:MGI:1934765]	ENSMUSG00000029816	Sensitive-Early
Tmem213	transmembrane protein 213 [Source:MGI Symbol;Acc:MGI:1924772]	ENSMUSG00000029829	Sensitive-Early
Gkn3	gastrokine 3 [Source:MGI Symbol;Acc:MGI:1916138]	ENSMUSG00000030048	Intermediate-Early
Gp9	glycoprotein 9 (platelet) [Source:MGI Symbol;Acc:MGI:1860137]	ENSMUSG00000030054	Resilient-Late
Abtb1	ankyrin repeat and BTB (POZ) domain containing 1 [Source:MGI Symbol;Acc:MGI:1933148]	ENSMUSG00000030083	Intermediate-Early
Wnt7a	wingless-type MMTV integration site family, member 7A [Source:MGI Symbol;Acc:MGI:98961]	ENSMUSG00000030093	Intermediate-Early
Xpc	xeroderma pigmentosum, complementation group C [Source:MGI Symbol;Acc:MGI:103557]	ENSMUSG00000030094	Resilient-Middle
Tmem43	transmembrane protein 43 [Source:MGI Symbol;Acc:MGI:1921372]	ENSMUSG00000030095	Resilient-Early
Itpr1	inositol 1,4,5-trisphosphate receptor 1 [Source:MGI Symbol;Acc:MGI:96623]	ENSMUSG00000030102	Intermediate-Early
Bhlhe40	basic helix-loop-helix family, member e40 [Source:MGI Symbol;Acc:MGI:1097714]	ENSMUSG00000030103	Resilient-Early
Usp18	ubiquitin specific peptidase 18 [Source:MGI Symbol;Acc:MGI:1344364]	ENSMUSG00000030107	Resilient-Early
Tuba8	tubulin, alpha 8 [Source:MGI Symbol;Acc:MGI:1858225]	ENSMUSG00000030137	Resilient-Early
Clec2d	C-type lectin domain family 2, member d [Source:MGI Symbol;Acc:MGI:2135589]	ENSMUSG00000030157	Resilient-Middle
Klra7	killer cell lectin-like receptor, subfamily A, member 7 [Source:MGI Symbol;Acc:MGI:101901]	ENSMUSG00000067599	Intermediate-Early
Klra1	killer cell lectin-like receptor, subfamily A, member 1 [Source:MGI Symbol;Acc:MGI:101907]	ENSMUSG00000079853	Intermediate-Early
Lrp6	low density lipoprotein receptor-related protein 6 [Source:MGI Symbol;Acc:MGI:1298218]	ENSMUSG00000030201	Intermediate-Early
Mgp	matrix Gla protein [Source:MGI Symbol;Acc:MGI:96976]	ENSMUSG00000030218	Intermediate-Late
Ldhb	lactate dehydrogenase B [Source:MGI Symbol;Acc:MGI:96763]	ENSMUSG00000030246	Sensitive-Early
Etnk1	ethanolamine kinase 1 [Source:MGI Symbol;Acc:MGI:1922570]	ENSMUSG00000030275	Resilient-Early
Cidec	cell death-inducing DFFA-like effector c [Source:MGI Symbol;Acc:MGI:95585]	ENSMUSG00000030278	Sensitive-Late
Timp4	tissue inhibitor of metalloproteinase 4 [Source:MGI Symbol;Acc:MGI:109125]	ENSMUSG00000030317	Resilient-Early
Ing4	inhibitor of growth family, member 4 [Source:MGI Symbol;Acc:MGI:107307]	ENSMUSG00000030330	Resilient-Early
Tnfrsf1a	tumor necrosis factor receptor superfamily, member 1a [Source:MGI Symbol;Acc:MGI:1314884]	ENSMUSG00000030341	Resilient-Early
Tspan11	tetraspanin 11 [Source:MGI Symbol;Acc:MGI:1915748]	ENSMUSG00000030351	Intermediate-Early
Rtn2	reticulon 2 (Z-band associated protein) [Source:MGI Symbol;Acc:MGI:107612]	ENSMUSG00000030401	Intermediate-Early
Qpctl	glutaminyl-peptide cyclotransferase-like [Source:MGI Symbol;Acc:MGI:1914619]	ENSMUSG00000030407	Sensitive-Early
Snrpa1	small nuclear ribonucleoprotein polypeptide A' [Source:MGI Symbol;Acc:MGI:1916231]	ENSMUSG00000030512	Intermediate-Middle
Tyrobp	TYRO protein tyrosine kinase binding protein [Source:MGI Symbol;Acc:MGI:1277211]	ENSMUSG00000030579	Sensitive-Late
Prss8	protease, serine 8 (prostasin) [Source:MGI Symbol;Acc:MGI:1923810]	ENSMUSG00000030800	Sensitive-Early
Il4ra	interleukin 4 receptor, alpha [Source:MGI Symbol;Acc:MGI:105367]	ENSMUSG00000030748	Sensitive-Early
Lyve1	lymphatic vessel endothelial hyaluronan receptor 1 [Source:MGI Symbol;Acc:MGI:2136348]	ENSMUSG00000030787	Resilient-Early
Adm	adrenomedullin [Source:MGI Symbol;Acc:MGI:108058]	ENSMUSG00000030790	Sensitive-Early
Plk1	polo like kinase 1 [Source:MGI Symbol;Acc:MGI:97621]	ENSMUSG00000030867	Sensitive-Early
Ndufab1	NADH:ubiquinone oxidoreductase subunit AB1 [Source:MGI Symbol;Acc:MGI:1917566]	ENSMUSG00000030869	Intermediate-Late
Scnn1b	sodium channel, nonvoltage-gated 1 beta [Source:MGI Symbol;Acc:MGI:104696]	ENSMUSG00000030873	Resilient-Late
Vwa3a	von Willebrand factor A domain containing 3A [Source:MGI Symbol;Acc:MGI:3041229]	ENSMUSG00000030889	Intermediate-Early
Hpx	hemopexin [Source:MGI Symbol;Acc:MGI:105112]	ENSMUSG00000030895	Sensitive-Early
Crym	crystallin, mu [Source:MGI Symbol;Acc:MGI:102675]	ENSMUSG00000030905	Sensitive-Middle
Tmem159	transmembrane protein 159 [Source:MGI Symbol;Acc:MGI:1925752]	ENSMUSG00000030917	Sensitive-Middle
Rrm1	ribonucleotide reductase M1 [Source:MGI Symbol;Acc:MGI:98180]	ENSMUSG00000030978	Sensitive-Early
Stim1	stromal interaction molecule 1 [Source:MGI Symbol;Acc:MGI:107476]	ENSMUSG00000030987	Resilient-Middle
Mki67	antigen identified by monoclonal antibody Ki 67 [Source:MGI Symbol;Acc:MGI:106035]	ENSMUSG00000031004	Sensitive-Early
Swap70	SWA-70 protein [Source:MGI Symbol;Acc:MGI:1298390]	ENSMUSG00000031015	Intermediate-Early
Nrip3	nuclear receptor interacting protein 3 [Source:MGI Symbol;Acc:MGI:1925843]	ENSMUSG00000034825	Sensitive-Early
Slc6a14	solute carrier family 6 (neurotransmitter transporter), member 14 [Source:MGI Symbol;Acc:MGI:1890216]	ENSMUSG00000031089	Resilient-Early
Praf2	PRA1 domain family 2 [Source:MGI Symbol;Acc:MGI:1859607]	ENSMUSG00000031149	Resilient-Middle
Itm2a	integral membrane protein 2A [Source:MGI Symbol;Acc:MGI:107706]	ENSMUSG00000031239	Intermediate-Late
Xkrx	X-linked Kx blood group related, X-linked [Source:MGI Symbol;Acc:MGI:3584011]	ENSMUSG00000031258	Resilient-Early
Il2rg	interleukin 2 receptor, gamma chain [Source:MGI Symbol;Acc:MGI:96551]	ENSMUSG00000031304	Sensitive-Middle
Pir	pirin [Source:MGI Symbol;Acc:MGI:1916906]	ENSMUSG00000031379	Sensitive-Early
Vegfd	vascular endothelial growth factor D [Source:MGI Symbol;Acc:MGI:108037]	ENSMUSG00000031380	Intermediate-Late
Gas6	growth arrest specific 6 [Source:MGI Symbol;Acc:MGI:95660]	ENSMUSG00000031451	Sensitive-Middle
Agpat5	1-acylglycerol-3-phosphate O-acyltransferase 5 (lysophosphatidic acid acyltransferase, epsilon) [Source:MGI Symbol;Acc:MGI:1196345]	ENSMUSG00000031467	Resilient-Early
Col4a2	collagen, type IV, alpha 2 [Source:MGI Symbol;Acc:MGI:88455]	ENSMUSG00000031503	Sensitive-Early
Rab20	RAB20, member RAS oncogene family [Source:MGI Symbol;Acc:MGI:102789]	ENSMUSG00000031504	Sensitive-Early
Gpm6a	glycoprotein m6a [Source:MGI Symbol;Acc:MGI:107671]	ENSMUSG00000031517	Sensitive-Early
Vegfc	vascular endothelial growth factor C [Source:MGI Symbol;Acc:MGI:109124]	ENSMUSG00000031520	Resilient-Early
Plat	plasminogen activator, tissue [Source:MGI Symbol;Acc:MGI:97610]	ENSMUSG00000031538	Sensitive-Early
Sfrp1	secreted frizzled-related protein 1 [Source:MGI Symbol;Acc:MGI:892014]	ENSMUSG00000031548	Sensitive-Middle
Fgl1	fibrinogen-like protein 1 [Source:MGI Symbol;Acc:MGI:102795]	ENSMUSG00000031594	Sensitive-Middle
Sap30	sin3 associated polypeptide [Source:MGI Symbol;Acc:MGI:1929129]	ENSMUSG00000031609	Sensitive-Middle
Scrg1	scrapie responsive gene 1 [Source:MGI Symbol;Acc:MGI:1328308]	ENSMUSG00000031610	Resilient-Early
Hpgd	hydroxyprostaglandin dehydrogenase 15 (NAD) [Source:MGI Symbol;Acc:MGI:108085]	ENSMUSG00000031613	Intermediate-Late
Acsl1	acyl-CoA synthetase long-chain family member 1 [Source:MGI Symbol;Acc:MGI:102797]	ENSMUSG00000018796	Sensitive-Middle
Ces1e	carboxylesterase 1E [Source:MGI Symbol;Acc:MGI:95432]	ENSMUSG00000061959	Sensitive-Early
Ces1f	carboxylesterase 1F [Source:MGI Symbol;Acc:MGI:2142687]	ENSMUSG00000031725	Sensitive-Early
Pllp	plasma membrane proteolipid [Source:MGI Symbol;Acc:MGI:1915051]	ENSMUSG00000031775	Intermediate-Middle
Cx3cl1	chemokine (C-X3-C motif) ligand 1 [Source:MGI Symbol;Acc:MGI:1097153]	ENSMUSG00000031778	Intermediate-Early
Ccl17	chemokine (C-C motif) ligand 17 [Source:MGI Symbol;Acc:MGI:1329039]	ENSMUSG00000031780	Sensitive-Early
Mmp15	matrix metallopeptidase 15 [Source:MGI Symbol;Acc:MGI:109320]	ENSMUSG00000031790	Resilient-Early
D230025D16Rik	RIKEN cDNA D230025D16 gene [Source:MGI Symbol;Acc:MGI:2443049]	ENSMUSG00000031889	Sensitive-Early
Mre11a	MRE11A homolog A, double strand break repair nuclease [Source:MGI Symbol;Acc:MGI:1100512]	ENSMUSG00000031928	Sensitive-Middle
Aars	alanyl-tRNA synthetase [Source:MGI Symbol;Acc:MGI:2384560]	ENSMUSG00000031960	Intermediate-Early
Acta1	actin, alpha 1, skeletal muscle [Source:MGI Symbol;Acc:MGI:87902]	ENSMUSG00000031972	Intermediate-Early
2810004N23Rik	RIKEN cDNA 2810004N23 gene [Source:MGI Symbol;Acc:MGI:1913773]	ENSMUSG00000031984	Resilient-Middle
Mmp3	matrix metallopeptidase 3 [Source:MGI Symbol;Acc:MGI:97010]	ENSMUSG00000043613	Sensitive-Early
Usp2	ubiquitin specific peptidase 2 [Source:MGI Symbol;Acc:MGI:1858178]	ENSMUSG00000032010	Sensitive-Early
Oaf	out at first homolog [Source:MGI Symbol;Acc:MGI:94852]	ENSMUSG00000032014	Resilient-Middle
Clmp	CXADR-like membrane protein [Source:MGI Symbol;Acc:MGI:1918816]	ENSMUSG00000032024	Sensitive-Early
Kcnj5	potassium inwardly-rectifying channel, subfamily J, member 5 [Source:MGI Symbol;Acc:MGI:104755]	ENSMUSG00000032034	Resilient-Middle
Fdx1	ferredoxin 1 [Source:MGI Symbol;Acc:MGI:103224]	ENSMUSG00000032051	Resilient-Early
Tmprss13	transmembrane protease, serine 13 [Source:MGI Symbol;Acc:MGI:2682935]	ENSMUSG00000037129	Sensitive-Early
Ddx25	DEAD box helicase 25 [Source:MGI Symbol;Acc:MGI:1353582]	ENSMUSG00000032101	Intermediate-Early
Mcam	melanoma cell adhesion molecule [Source:MGI Symbol;Acc:MGI:1933966]	ENSMUSG00000032135	Intermediate-Early
Muc16	mucin 16 [Source:MGI Symbol;Acc:MGI:1920982]	ENSMUSG00000109564	Sensitive-Early
Dock6	dedicator of cytokinesis 6 [Source:MGI Symbol;Acc:MGI:1914789]	ENSMUSG00000032198	Sensitive-Middle
Thsd4	thrombospondin, type I, domain containing 4 [Source:MGI Symbol;Acc:MGI:2672033]	ENSMUSG00000032289	Resilient-Middle
Tmem30a	transmembrane protein 30A [Source:MGI Symbol;Acc:MGI:106402]	ENSMUSG00000032328	Sensitive-Middle
Gsta2	glutathione S-transferase, alpha 2 (Yc2) [Source:MGI Symbol;Acc:MGI:95863]	ENSMUSG00000057933	Sensitive-Early
Gclc	glutamate-cysteine ligase, catalytic subunit [Source:MGI Symbol;Acc:MGI:104990]	ENSMUSG00000032350	Sensitive-Early
Tinag	tubulointerstitial nephritis antigen [Source:MGI Symbol;Acc:MGI:1349477]	ENSMUSG00000032357	Intermediate-Early
Plscr4	phospholipid scramblase 4 [Source:MGI Symbol;Acc:MGI:2143267]	ENSMUSG00000032377	Intermediate-Early
Dapk2	death-associated protein kinase 2 [Source:MGI Symbol;Acc:MGI:1341297]	ENSMUSG00000032380	Sensitive-Early
Ciao2a	cytosolic iron-sulfur assembly component 2A [Source:MGI Symbol;Acc:MGI:1915500]	ENSMUSG00000032381	Resilient-Middle
Tipin	timeless interacting protein [Source:MGI Symbol;Acc:MGI:1921571]	ENSMUSG00000032397	Intermediate-Middle
Stt3b	STT3, subunit of the oligosaccharyltransferase complex, homolog B (S. cerevisiae) [Source:MGI Symbol;Acc:MGI:1915542]	ENSMUSG00000032437	Intermediate-Early
Mrps22	mitochondrial ribosomal protein S22 [Source:MGI Symbol;Acc:MGI:1928137]	ENSMUSG00000032459	Resilient-Early
Ngp	neutrophilic granule protein [Source:MGI Symbol;Acc:MGI:105983]	ENSMUSG00000032484	Resilient-Early
Ptgs2	prostaglandin-endoperoxide synthase 2 [Source:MGI Symbol;Acc:MGI:97798]	ENSMUSG00000032487	Sensitive-Early
Tdgf1	teratocarcinoma-derived growth factor 1 [Source:MGI Symbol;Acc:MGI:98658]	ENSMUSG00000032494	Resilient-Early
Acvr2b	activin receptor IIB [Source:MGI Symbol;Acc:MGI:87912]	ENSMUSG00000061393	Sensitive-Early
Ip6k1	inositol hexaphosphate kinase 1 [Source:MGI Symbol;Acc:MGI:1351633]	ENSMUSG00000032594	Resilient-Middle
Prkar2a	protein kinase, cAMP dependent regulatory, type II alpha [Source:MGI Symbol;Acc:MGI:108025]	ENSMUSG00000032601	Resilient-Early
Slc25a20	solute carrier family 25 (mitochondrial carnitine/acylcarnitine translocase), member 20 [Source:MGI Symbol;Acc:MGI:1928738]	ENSMUSG00000032602	Resilient-Early
Tnfrsf25	tumor necrosis factor receptor superfamily, member 25 [Source:MGI Symbol;Acc:MGI:1934667]	ENSMUSG00000024793	Resilient-Early
Dctpp1	dCTP pyrophosphatase 1 [Source:MGI Symbol;Acc:MGI:1913672]	ENSMUSG00000042462	Intermediate-Middle
Scgb1c1	secretoglobin, family 1C, member 1 [Source:MGI Symbol;Acc:MGI:2655401]	ENSMUSG00000038801	Sensitive-Early
Spib	Spi-B transcription factor (Spi-1/PU.1 related) [Source:MGI Symbol;Acc:MGI:892986]	ENSMUSG00000008193	Intermediate-Early
Il17rd	interleukin 17 receptor D [Source:MGI Symbol;Acc:MGI:2159727]	ENSMUSG00000040717	Sensitive-Early
Mdfi	MyoD family inhibitor [Source:MGI Symbol;Acc:MGI:107687]	ENSMUSG00000032717	Sensitive-Early
Lama1	laminin, alpha 1 [Source:MGI Symbol;Acc:MGI:99892]	ENSMUSG00000032796	Sensitive-Late
Cyp7b1	cytochrome P450, family 7, subfamily b, polypeptide 1 [Source:MGI Symbol;Acc:MGI:104978]	ENSMUSG00000039519	Sensitive-Early
Lrrc17	leucine rich repeat containing 17 [Source:MGI Symbol;Acc:MGI:1921761]	ENSMUSG00000039883	Sensitive-Early
Ppl	periplakin [Source:MGI Symbol;Acc:MGI:1194898]	ENSMUSG00000039457	Resilient-Early
Tnfrsf23	tumor necrosis factor receptor superfamily, member 23 [Source:MGI Symbol;Acc:MGI:1930269]	ENSMUSG00000037613	Intermediate-Early
Fgl2	fibrinogen-like protein 2 [Source:MGI Symbol;Acc:MGI:103266]	ENSMUSG00000039899	Sensitive-Early
Ppp1r9a	protein phosphatase 1, regulatory subunit 9A [Source:MGI Symbol;Acc:MGI:2442401]	ENSMUSG00000032827	Sensitive-Early
Ptpdc1	protein tyrosine phosphatase domain containing 1 [Source:MGI Symbol;Acc:MGI:2145430]	ENSMUSG00000038042	Resilient-Early
Ccl5	chemokine (C-C motif) ligand 5 [Source:MGI Symbol;Acc:MGI:98262]	ENSMUSG00000035042	Intermediate-Early
Fras1	Fraser extracellular matrix complex subunit 1 [Source:MGI Symbol;Acc:MGI:2385368]	ENSMUSG00000034687	Resilient-Early
Car14	carbonic anhydrase 14 [Source:MGI Symbol;Acc:MGI:1344341]	ENSMUSG00000038526	Intermediate-Middle
Rep15	RAB15 effector protein [Source:MGI Symbol;Acc:MGI:1913782]	ENSMUSG00000040121	Resilient-Middle
Slc35d1	solute carrier family 35 (UDP-glucuronic acid/UDP-N-acetylgalactosamine dual transporter), member D1 [Source:MGI Symbol;Acc:MGI:2140361]	ENSMUSG00000028521	Intermediate-Early
Ccdc92	coiled-coil domain containing 92 [Source:MGI Symbol;Acc:MGI:106485]	ENSMUSG00000037979	Sensitive-Early
Mpp6	membrane protein, palmitoylated 6 (MAGUK p55 subfamily member 6) [Source:MGI Symbol;Acc:MGI:1927340]	ENSMUSG00000038388	Resilient-Early
Lmna	lamin A [Source:MGI Symbol;Acc:MGI:96794]	ENSMUSG00000028063	Intermediate-Early
Dnali1	dynein, axonemal, light intermediate polypeptide 1 [Source:MGI Symbol;Acc:MGI:1922813]	ENSMUSG00000042707	Sensitive-Early
Ciart	circadian associated repressor of transcription [Source:MGI Symbol;Acc:MGI:2684975]	ENSMUSG00000038550	Sensitive-Early
Stard8	START domain containing 8 [Source:MGI Symbol;Acc:MGI:2448556]	ENSMUSG00000031216	Sensitive-Late
Hacd3	3-hydroxyacyl-CoA dehydratase 3 [Source:MGI Symbol;Acc:MGI:1889341]	ENSMUSG00000033629	Resilient-Early
Efhd2	EF hand domain containing 2 [Source:MGI Symbol;Acc:MGI:106504]	ENSMUSG00000040659	Resilient-Early
Ephx1	epoxide hydrolase 1, microsomal [Source:MGI Symbol;Acc:MGI:95405]	ENSMUSG00000038776	Sensitive-Early
Evpl	envoplakin [Source:MGI Symbol;Acc:MGI:107507]	ENSMUSG00000034282	Sensitive-Early
Sorcs2	sortilin-related VPS10 domain containing receptor 2 [Source:MGI Symbol;Acc:MGI:1932289]	ENSMUSG00000029093	Resilient-Early
Cd99l2	CD99 antigen-like 2 [Source:MGI Symbol;Acc:MGI:2177151]	ENSMUSG00000035776	Resilient-Early
Cep126	centrosomal protein 126 [Source:MGI Symbol;Acc:MGI:2680221]	ENSMUSG00000040729	Resilient-Early
Cacna2d4	calcium channel, voltage-dependent, alpha 2/delta subunit 4 [Source:MGI Symbol;Acc:MGI:2442632]	ENSMUSG00000041460	Intermediate-Late
Clec1a	C-type lectin domain family 1, member a [Source:MGI Symbol;Acc:MGI:2444151]	ENSMUSG00000033082	Resilient-Middle
Dock4	dedicator of cytokinesis 4 [Source:MGI Symbol;Acc:MGI:1918006]	ENSMUSG00000035954	Intermediate-Early
F13a1	coagulation factor XIII, A1 subunit [Source:MGI Symbol;Acc:MGI:1921395]	ENSMUSG00000039109	Resilient-Early
Disp2	dispatched RND tramsporter family member 2 [Source:MGI Symbol;Acc:MGI:2388733]	ENSMUSG00000040035	Sensitive-Middle
Nmur2	neuromedin U receptor 2 [Source:MGI Symbol;Acc:MGI:2441765]	ENSMUSG00000037393	Resilient-Early
Tmem35a	transmembrane protein 35A [Source:MGI Symbol;Acc:MGI:1914814]	ENSMUSG00000033578	Sensitive-Early
Fbxo15	F-box protein 15 [Source:MGI Symbol;Acc:MGI:1354755]	ENSMUSG00000034391	Intermediate-Early
Rrbp1	ribosome binding protein 1 [Source:MGI Symbol;Acc:MGI:1932395]	ENSMUSG00000027422	Sensitive-Middle
Tmem109	transmembrane protein 109 [Source:MGI Symbol;Acc:MGI:1915789]	ENSMUSG00000034659	Intermediate-Middle
Esm1	endothelial cell-specific molecule 1 [Source:MGI Symbol;Acc:MGI:1918940]	ENSMUSG00000042379	Sensitive-Early
Krt222	keratin 222 [Source:MGI Symbol;Acc:MGI:2442728]	ENSMUSG00000035849	Sensitive-Middle
Mylip	myosin regulatory light chain interacting protein [Source:MGI Symbol;Acc:MGI:2388271]	ENSMUSG00000038175	Intermediate-Late
Bub1b	BUB1B, mitotic checkpoint serine/threonine kinase [Source:MGI Symbol;Acc:MGI:1333889]	ENSMUSG00000040084	Sensitive-Early
Chd2	chromodomain helicase DNA binding protein 2 [Source:MGI Symbol;Acc:MGI:2448567]	ENSMUSG00000078671	Sensitive-Early
Akr1b8	aldo-keto reductase family 1, member B8 [Source:MGI Symbol;Acc:MGI:107673]	ENSMUSG00000029762	Sensitive-Early
Adat3	adenosine deaminase, tRNA-specific 3 [Source:MGI Symbol;Acc:MGI:1924344]	ENSMUSG00000113640	Resilient-Early
Pdk2	pyruvate dehydrogenase kinase, isoenzyme 2 [Source:MGI Symbol;Acc:MGI:1343087]	ENSMUSG00000038967	Sensitive-Early
Efhc1	EF-hand domain (C-terminal) containing 1 [Source:MGI Symbol;Acc:MGI:1919127]	ENSMUSG00000041809	Resilient-Early
Raver2	ribonucleoprotein, PTB-binding 2 [Source:MGI Symbol;Acc:MGI:2443623]	ENSMUSG00000035275	Sensitive-Middle
Slc25a34	solute carrier family 25, member 34 [Source:MGI Symbol;Acc:MGI:2686215]	ENSMUSG00000040740	Intermediate-Early
Sh3pxd2b	SH3 and PX domains 2B [Source:MGI Symbol;Acc:MGI:2442062]	ENSMUSG00000040711	Sensitive-Early
Inhbb	inhibin beta-B [Source:MGI Symbol;Acc:MGI:96571]	ENSMUSG00000037035	Resilient-Late
S100g	S100 calcium binding protein G [Source:MGI Symbol;Acc:MGI:104528]	ENSMUSG00000040808	Intermediate-Early
Dpp9	dipeptidylpeptidase 9 [Source:MGI Symbol;Acc:MGI:2443967]	ENSMUSG00000001229	Sensitive-Early
Sox5	SRY (sex determining region Y)-box 5 [Source:MGI Symbol;Acc:MGI:98367]	ENSMUSG00000041540	Resilient-Early
Ttll3	tubulin tyrosine ligase-like family, member 3 [Source:MGI Symbol;Acc:MGI:2141418]	ENSMUSG00000030276	Sensitive-Early
Lsp1	lymphocyte specific 1 [Source:MGI Symbol;Acc:MGI:96832]	ENSMUSG00000018819	Resilient-Early
Uchl4	ubiquitin carboxyl-terminal esterase L4 [Source:MGI Symbol;Acc:MGI:1890440]	ENSMUSG00000035337	Sensitive-Early
Abca3	ATP-binding cassette, sub-family A (ABC1), member 3 [Source:MGI Symbol;Acc:MGI:1351617]	ENSMUSG00000024130	Resilient-Middle
Apln	apelin [Source:MGI Symbol;Acc:MGI:1353624]	ENSMUSG00000037010	Intermediate-Early
1810055G02Rik	RIKEN cDNA 1810055G02 gene [Source:MGI Symbol;Acc:MGI:1919306]	ENSMUSG00000035372	Intermediate-Early
Gpr176	G protein-coupled receptor 176 [Source:MGI Symbol;Acc:MGI:2685858]	ENSMUSG00000040133	Sensitive-Early
Lpar3	lysophosphatidic acid receptor 3 [Source:MGI Symbol;Acc:MGI:1929469]	ENSMUSG00000036832	Sensitive-Early
Tnn	tenascin N [Source:MGI Symbol;Acc:MGI:2665790]	ENSMUSG00000026725	Intermediate-Early
Slc44a3	solute carrier family 44, member 3 [Source:MGI Symbol;Acc:MGI:2384860]	ENSMUSG00000039865	Sensitive-Early
Slc4a5	solute carrier family 4, sodium bicarbonate cotransporter, member 5 [Source:MGI Symbol;Acc:MGI:2443220]	ENSMUSG00000068323	Sensitive-Early
2610008E11Rik	RIKEN cDNA 2610008E11 gene [Source:MGI Symbol;Acc:MGI:1919378]	ENSMUSG00000060301	Resilient-Middle
Slc36a2	solute carrier family 36 (proton/amino acid symporter), member 2 [Source:MGI Symbol;Acc:MGI:1891430]	ENSMUSG00000020264	Resilient-Early
Tnfsf9	tumor necrosis factor (ligand) superfamily, member 9 [Source:MGI Symbol;Acc:MGI:1101058]	ENSMUSG00000035678	Sensitive-Early
Thbs1	thrombospondin 1 [Source:MGI Symbol;Acc:MGI:98737]	ENSMUSG00000040152	Sensitive-Early
Lgi2	leucine-rich repeat LGI family, member 2 [Source:MGI Symbol;Acc:MGI:2180196]	ENSMUSG00000039252	Sensitive-Middle
Cd276	CD276 antigen [Source:MGI Symbol;Acc:MGI:2183926]	ENSMUSG00000035914	Sensitive-Middle
Plk5	polo like kinase 5 [Source:MGI Symbol;Acc:MGI:3026984]	ENSMUSG00000035486	Sensitive-Early
Cd33	CD33 antigen [Source:MGI Symbol;Acc:MGI:99440]	ENSMUSG00000004609	Intermediate-Early
Upb1	ureidopropionase, beta [Source:MGI Symbol;Acc:MGI:2143535]	ENSMUSG00000033427	Resilient-Early
Slc41a2	solute carrier family 41, member 2 [Source:MGI Symbol;Acc:MGI:2442940]	ENSMUSG00000034591	Intermediate-Early
Ppfibp2	PTPRF interacting protein, binding protein 2 (liprin beta 2) [Source:MGI Symbol;Acc:MGI:894649]	ENSMUSG00000036528	Intermediate-Early
Tlr13	toll-like receptor 13 [Source:MGI Symbol;Acc:MGI:3045213]	ENSMUSG00000033777	Intermediate-Early
Chst11	carbohydrate sulfotransferase 11 [Source:MGI Symbol;Acc:MGI:1927166]	ENSMUSG00000034612	Resilient-Middle
Ttc28	tetratricopeptide repeat domain 28 [Source:MGI Symbol;Acc:MGI:2140873]	ENSMUSG00000033209	Sensitive-Middle
Nup43	nucleoporin 43 [Source:MGI Symbol;Acc:MGI:1917162]	ENSMUSG00000040034	Sensitive-Early
Atp6v0e2	ATPase, H+ transporting, lysosomal V0 subunit E2 [Source:MGI Symbol;Acc:MGI:1923502]	ENSMUSG00000039347	Intermediate-Early
Ly6d	lymphocyte antigen 6 complex, locus D [Source:MGI Symbol;Acc:MGI:96881]	ENSMUSG00000034634	Intermediate-Early
Chad	chondroadherin [Source:MGI Symbol;Acc:MGI:1096866]	ENSMUSG00000039084	Sensitive-Early
Rnf39	ring finger protein 39 [Source:MGI Symbol;Acc:MGI:2156378]	ENSMUSG00000036492	Resilient-Early
Batf	basic leucine zipper transcription factor, ATF-like [Source:MGI Symbol;Acc:MGI:1859147]	ENSMUSG00000034266	Sensitive-Early
Bicral	BRD4 interacting chromatin remodeling complex associated protein like [Source:MGI Symbol;Acc:MGI:2673855]	ENSMUSG00000036568	Resilient-Middle
Mustn1	musculoskeletal, embryonic nuclear protein 1 [Source:MGI Symbol;Acc:MGI:1913425]	ENSMUSG00000042485	Resilient-Late
Maob	monoamine oxidase B [Source:MGI Symbol;Acc:MGI:96916]	ENSMUSG00000040147	Sensitive-Early
H1f2	H1.2 linker histone, cluster member [Source:MGI Symbol;Acc:MGI:1931526]	ENSMUSG00000036181	Resilient-Early
Aox3	aldehyde oxidase 3 [Source:MGI Symbol;Acc:MGI:1918974]	ENSMUSG00000064294	Sensitive-Early
Smad6	SMAD family member 6 [Source:MGI Symbol;Acc:MGI:1336883]	ENSMUSG00000036867	Intermediate-Late
H2az1	H2A.Z variant histone 1 [Source:MGI Symbol;Acc:MGI:1888388]	ENSMUSG00000037894	Sensitive-Middle
Adgrg6	adhesion G protein-coupled receptor G6 [Source:MGI Symbol;Acc:MGI:1916151]	ENSMUSG00000039116	Intermediate-Early
Ccdc81	coiled-coil domain containing 81 [Source:MGI Symbol;Acc:MGI:1918134]	ENSMUSG00000039391	Resilient-Early
Lrg1	leucine-rich alpha-2-glycoprotein 1 [Source:MGI Symbol;Acc:MGI:1924155]	ENSMUSG00000037095	Sensitive-Early
Vnn1	vanin 1 [Source:MGI Symbol;Acc:MGI:108395]	ENSMUSG00000037440	Sensitive-Late
Epgn	epithelial mitogen [Source:MGI Symbol;Acc:MGI:1919170]	ENSMUSG00000035020	Sensitive-Late
Ccdc113	coiled-coil domain containing 113 [Source:MGI Symbol;Acc:MGI:3606076]	ENSMUSG00000036598	Intermediate-Early
Enc1	ectodermal-neural cortex 1 [Source:MGI Symbol;Acc:MGI:109610]	ENSMUSG00000041773	Sensitive-Early
Gpr34	G protein-coupled receptor 34 [Source:MGI Symbol;Acc:MGI:1346334]	ENSMUSG00000040229	Resilient-Early
Akr1c14	aldo-keto reductase family 1, member C14 [Source:MGI Symbol;Acc:MGI:2145458]	ENSMUSG00000033715	Sensitive-Middle
C3ar1	complement component 3a receptor 1 [Source:MGI Symbol;Acc:MGI:1097680]	ENSMUSG00000040552	Sensitive-Early
Esyt3	extended synaptotagmin-like protein 3 [Source:MGI Symbol;Acc:MGI:1098699]	ENSMUSG00000037681	Sensitive-Early
Shc4	SHC (Src homology 2 domain containing) family, member 4 [Source:MGI Symbol;Acc:MGI:2655364]	ENSMUSG00000035109	Sensitive-Early
Hey1	hairy/enhancer-of-split related with YRPW motif 1 [Source:MGI Symbol;Acc:MGI:1341800]	ENSMUSG00000040289	Intermediate-Early
Slc39a11	solute carrier family 39 (metal ion transporter), member 11 [Source:MGI Symbol;Acc:MGI:1917056]	ENSMUSG00000041654	Resilient-Late
Scn7a	sodium channel, voltage-gated, type VII, alpha [Source:MGI Symbol;Acc:MGI:102965]	ENSMUSG00000034810	Sensitive-Early
Nbl1	NBL1, DAN family BMP antagonist [Source:MGI Symbol;Acc:MGI:104591]	ENSMUSG00000041120	Resilient-Middle
Cebpa	CCAAT/enhancer binding protein (C/EBP), alpha [Source:MGI Symbol;Acc:MGI:99480]	ENSMUSG00000034957	Sensitive-Middle
Sema7a	sema domain, immunoglobulin domain (Ig), and GPI membrane anchor, (semaphorin) 7A [Source:MGI Symbol;Acc:MGI:1306826]	ENSMUSG00000038264	Sensitive-Early
Cyth4	cytohesin 4 [Source:MGI Symbol;Acc:MGI:2441702]	ENSMUSG00000018008	Sensitive-Early
Thrsp	thyroid hormone responsive [Source:MGI Symbol;Acc:MGI:109126]	ENSMUSG00000035686	Sensitive-Early
Scx	scleraxis [Source:MGI Symbol;Acc:MGI:102934]	ENSMUSG00000034161	Sensitive-Late
Hydin	HYDIN, axonemal central pair apparatus protein [Source:MGI Symbol;Acc:MGI:2389007]	ENSMUSG00000059854	Intermediate-Early
Grap2	GRB2-related adaptor protein 2 [Source:MGI Symbol;Acc:MGI:1333842]	ENSMUSG00000042351	Resilient-Early
Six4	sine oculis-related homeobox 4 [Source:MGI Symbol;Acc:MGI:106034]	ENSMUSG00000034460	Sensitive-Early
Cysrt1	cysteine rich tail 1 [Source:MGI Symbol;Acc:MGI:1915109]	ENSMUSG00000036731	Intermediate-Early
Asprv1	aspartic peptidase, retroviral-like 1 [Source:MGI Symbol;Acc:MGI:1915105]	ENSMUSG00000033508	Sensitive-Early
Zfp503	zinc finger protein 503 [Source:MGI Symbol;Acc:MGI:1353644]	ENSMUSG00000039081	Resilient-Middle
Pvr	poliovirus receptor [Source:MGI Symbol;Acc:MGI:107741]	ENSMUSG00000040511	Resilient-Early
Fam222a	family with sequence similarity 222, member A [Source:MGI Symbol;Acc:MGI:3605543]	ENSMUSG00000041930	Intermediate-Middle
Tubg1	tubulin, gamma 1 [Source:MGI Symbol;Acc:MGI:101834]	ENSMUSG00000035198	Resilient-Early
Scgb3a2	secretoglobin, family 3A, member 2 [Source:MGI Symbol;Acc:MGI:2153470]	ENSMUSG00000038791	Sensitive-Early
Ncapd2	non-SMC condensin I complex, subunit D2 [Source:MGI Symbol;Acc:MGI:1915548]	ENSMUSG00000038252	Sensitive-Early
Polr2l	polymerase (RNA) II (DNA directed) polypeptide L [Source:MGI Symbol;Acc:MGI:1913741]	ENSMUSG00000038489	Resilient-Early
Lrrn3	leucine rich repeat protein 3, neuronal [Source:MGI Symbol;Acc:MGI:106036]	ENSMUSG00000036295	Sensitive-Early
Ostc	oligosaccharyltransferase complex subunit (non-catalytic) [Source:MGI Symbol;Acc:MGI:1913607]	ENSMUSG00000041084	Resilient-Late
Tmc7	transmembrane channel-like gene family 7 [Source:MGI Symbol;Acc:MGI:2443317]	ENSMUSG00000042246	Intermediate-Early
Nop2	NOP2 nucleolar protein [Source:MGI Symbol;Acc:MGI:107891]	ENSMUSG00000038279	Resilient-Early
Syne2	spectrin repeat containing, nuclear envelope 2 [Source:MGI Symbol;Acc:MGI:2449316]	ENSMUSG00000063450	Sensitive-Middle
Zdhhc1	zinc finger, DHHC domain containing 1 [Source:MGI Symbol;Acc:MGI:1918046]	ENSMUSG00000039199	Sensitive-Early
Selenow	selenoprotein W [Source:MGI Symbol;Acc:MGI:1100878]	ENSMUSG00000041571	Resilient-Early
Ankrd44	ankyrin repeat domain 44 [Source:MGI Symbol;Acc:MGI:3045243]	ENSMUSG00000052331	Sensitive-Middle
Foxa1	forkhead box A1 [Source:MGI Symbol;Acc:MGI:1347472]	ENSMUSG00000035451	Sensitive-Middle
Tmem132d	transmembrane protein 132D [Source:MGI Symbol;Acc:MGI:3044963]	ENSMUSG00000034310	Sensitive-Early
Akap9	A kinase (PRKA) anchor protein (yotiao) 9 [Source:MGI Symbol;Acc:MGI:2178217]	ENSMUSG00000040407	Intermediate-Middle
Crlf2	cytokine receptor-like factor 2 [Source:MGI Symbol;Acc:MGI:1889506]	ENSMUSG00000033467	Resilient-Late
Lgals2	lectin, galactose-binding, soluble 2 [Source:MGI Symbol;Acc:MGI:895068]	ENSMUSG00000043501	Intermediate-Early
Brca2	breast cancer 2, early onset [Source:MGI Symbol;Acc:MGI:109337]	ENSMUSG00000041147	Resilient-Middle
Itprid1	ITPR interacting domain containing 1 [Source:MGI Symbol;Acc:MGI:2685304]	ENSMUSG00000037973	Sensitive-Early
Mllt6	myeloid/lymphoid or mixed-lineage leukemia; translocated to, 6 [Source:MGI Symbol;Acc:MGI:1935145]	ENSMUSG00000038437	Sensitive-Late
Foxn4	forkhead box N4 [Source:MGI Symbol;Acc:MGI:2151057]	ENSMUSG00000042002	Resilient-Early
Rcan2	regulator of calcineurin 2 [Source:MGI Symbol;Acc:MGI:1858219]	ENSMUSG00000039601	Sensitive-Middle
Odad3	outer dynein arm docking complex subunit 3 [Source:MGI Symbol;Acc:MGI:1924859]	ENSMUSG00000039632	Resilient-Early
Mgat3	mannoside acetylglucosaminyltransferase 3 [Source:MGI Symbol;Acc:MGI:104532]	ENSMUSG00000042428	Intermediate-Early
Cd300ld	CD300 molecule like family member d [Source:MGI Symbol;Acc:MGI:2442358]	ENSMUSG00000034641	Resilient-Middle
Pik3ip1	phosphoinositide-3-kinase interacting protein 1 [Source:MGI Symbol;Acc:MGI:1917016]	ENSMUSG00000034614	Sensitive-Early
Tgfbi	transforming growth factor, beta induced [Source:MGI Symbol;Acc:MGI:99959]	ENSMUSG00000035493	Sensitive-Early
Bpgm	2,3-bisphosphoglycerate mutase [Source:MGI Symbol;Acc:MGI:1098242]	ENSMUSG00000038871	Intermediate-Middle
Rhou	ras homolog family member U [Source:MGI Symbol;Acc:MGI:1916831]	ENSMUSG00000039960	Sensitive-Early
Deup1	deuterosome assembly protein 1 [Source:MGI Symbol;Acc:MGI:2443026]	ENSMUSG00000039977	Resilient-Early
Lzts3	leucine zipper, putative tumor suppressor family member 3 [Source:MGI Symbol;Acc:MGI:2656976]	ENSMUSG00000037703	Sensitive-Early
Tsr1	TSR1 20S rRNA accumulation [Source:MGI Symbol;Acc:MGI:2144566]	ENSMUSG00000038335	Intermediate-Early
Hebp1	heme binding protein 1 [Source:MGI Symbol;Acc:MGI:1333880]	ENSMUSG00000042770	Sensitive-Late
Ddx21	DExD box helicase 21 [Source:MGI Symbol;Acc:MGI:1860494]	ENSMUSG00000020075	Intermediate-Early
BC055324	cDNA sequence BC055324 [Source:MGI Symbol;Acc:MGI:3590554]	ENSMUSG00000041406	Sensitive-Middle
Bpifb5	BPI fold containing family B, member 5 [Source:MGI Symbol;Acc:MGI:2385160]	ENSMUSG00000038572	Sensitive-Middle
Chrnb1	cholinergic receptor, nicotinic, beta polypeptide 1 (muscle) [Source:MGI Symbol;Acc:MGI:87890]	ENSMUSG00000041189	Resilient-Early
Lap3	leucine aminopeptidase 3 [Source:MGI Symbol;Acc:MGI:1914238]	ENSMUSG00000039682	Sensitive-Early
Pdlim7	PDZ and LIM domain 7 [Source:MGI Symbol;Acc:MGI:1914649]	ENSMUSG00000021493	Resilient-Early
Crebl2	cAMP responsive element binding protein-like 2 [Source:MGI Symbol;Acc:MGI:1889385]	ENSMUSG00000032652	Sensitive-Early
Tnfsf10	tumor necrosis factor (ligand) superfamily, member 10 [Source:MGI Symbol;Acc:MGI:107414]	ENSMUSG00000039304	Intermediate-Early
Tpcn1	two pore channel 1 [Source:MGI Symbol;Acc:MGI:2182472]	ENSMUSG00000032741	Sensitive-Middle
Dnph1	2'-deoxynucleoside 5'-phosphate N-hydrolase 1 [Source:MGI Symbol;Acc:MGI:3039376]	ENSMUSG00000040658	Intermediate-Middle
Gjb3	gap junction protein, beta 3 [Source:MGI Symbol;Acc:MGI:95721]	ENSMUSG00000042367	Sensitive-Early
Akap14	A kinase (PRKA) anchor protein 14 [Source:MGI Symbol;Acc:MGI:3618288]	ENSMUSG00000036551	Intermediate-Early
Slc16a9	solute carrier family 16 (monocarboxylic acid transporters), member 9 [Source:MGI Symbol;Acc:MGI:1914109]	ENSMUSG00000037762	Intermediate-Middle
Ptger2	prostaglandin E receptor 2 (subtype EP2) [Source:MGI Symbol;Acc:MGI:97794]	ENSMUSG00000037759	Resilient-Early
Adgrl4	adhesion G protein-coupled receptor L4 [Source:MGI Symbol;Acc:MGI:2655562]	ENSMUSG00000039167	Resilient-Early
Cmtm8	CKLF-like MARVEL transmembrane domain containing 8 [Source:MGI Symbol;Acc:MGI:2447167]	ENSMUSG00000041012	Resilient-Early
Cavin3	caveolae associated 3 [Source:MGI Symbol;Acc:MGI:1923422]	ENSMUSG00000037060	Resilient-Early
Igsf6	immunoglobulin superfamily, member 6 [Source:MGI Symbol;Acc:MGI:1891393]	ENSMUSG00000035004	Sensitive-Early
Rap1gap	Rap1 GTPase-activating protein [Source:MGI Symbol;Acc:MGI:109338]	ENSMUSG00000041351	Resilient-Early
Mboat1	membrane bound O-acyltransferase domain containing 1 [Source:MGI Symbol;Acc:MGI:2387184]	ENSMUSG00000038732	Intermediate-Early
Pcdhac2	protocadherin alpha subfamily C, 2 [Source:MGI Symbol;Acc:MGI:1891443]	ENSMUSG00000102697	Sensitive-Middle
Ppp1r13l	protein phosphatase 1, regulatory subunit 13 like [Source:MGI Symbol;Acc:MGI:3525053]	ENSMUSG00000040734	Resilient-Early
Pgm5	phosphoglucomutase 5 [Source:MGI Symbol;Acc:MGI:1925668]	ENSMUSG00000041731	Intermediate-Early
Irf8	interferon regulatory factor 8 [Source:MGI Symbol;Acc:MGI:96395]	ENSMUSG00000041515	Resilient-Early
Upk2	uroplakin 2 [Source:MGI Symbol;Acc:MGI:98913]	ENSMUSG00000041523	Resilient-Early
Cldn10	claudin 10 [Source:MGI Symbol;Acc:MGI:1913101]	ENSMUSG00000022132	Sensitive-Middle
Neil3	nei like 3 (E. coli) [Source:MGI Symbol;Acc:MGI:2384588]	ENSMUSG00000039396	Sensitive-Middle
Dpp4	dipeptidylpeptidase 4 [Source:MGI Symbol;Acc:MGI:94919]	ENSMUSG00000035000	Resilient-Early
Tspan15	tetraspanin 15 [Source:MGI Symbol;Acc:MGI:1917673]	ENSMUSG00000037031	Sensitive-Middle
Gmppb	GDP-mannose pyrophosphorylase B [Source:MGI Symbol;Acc:MGI:2660880]	ENSMUSG00000070284	Sensitive-Early
Zfp292	zinc finger protein 292 [Source:MGI Symbol;Acc:MGI:1353423]	ENSMUSG00000039967	Intermediate-Middle
Slc7a1	solute carrier family 7 (cationic amino acid transporter, y+ system), member 1 [Source:MGI Symbol;Acc:MGI:88117]	ENSMUSG00000041313	Resilient-Middle
Myrip	myosin VIIA and Rab interacting protein [Source:MGI Symbol;Acc:MGI:2384407]	ENSMUSG00000041794	Sensitive-Early
Fgb	fibrinogen beta chain [Source:MGI Symbol;Acc:MGI:99501]	ENSMUSG00000033831	Sensitive-Early
Egr2	early growth response 2 [Source:MGI Symbol;Acc:MGI:95296]	ENSMUSG00000037868	Sensitive-Early
Elmod1	ELMO/CED-12 domain containing 1 [Source:MGI Symbol;Acc:MGI:3583900]	ENSMUSG00000041986	Resilient-Early
Plvap	plasmalemma vesicle associated protein [Source:MGI Symbol;Acc:MGI:1890497]	ENSMUSG00000034845	Intermediate-Middle
Sln	sarcolipin [Source:MGI Symbol;Acc:MGI:1913652]	ENSMUSG00000042045	Resilient-Early
Fgg	fibrinogen gamma chain [Source:MGI Symbol;Acc:MGI:95526]	ENSMUSG00000033860	Sensitive-Early
Parpbp	PARP1 binding protein [Source:MGI Symbol;Acc:MGI:1922567]	ENSMUSG00000035365	Sensitive-Middle
Cpne2	copine II [Source:MGI Symbol;Acc:MGI:2387578]	ENSMUSG00000034361	Intermediate-Late
Lss	lanosterol synthase [Source:MGI Symbol;Acc:MGI:1336155]	ENSMUSG00000033105	Resilient-Early
Arpin	actin-related protein 2/3 complex inhibitor [Source:MGI Symbol;Acc:MGI:1917670]	ENSMUSG00000039043	Resilient-Early
Cibar2	CBY1 interacting BAR domain containing 2 [Source:MGI Symbol;Acc:MGI:3588213]	ENSMUSG00000042269	Sensitive-Early
Prrg3	proline rich Gla (G-carboxyglutamic acid) 3 (transmembrane) [Source:MGI Symbol;Acc:MGI:2685214]	ENSMUSG00000033361	Resilient-Early
Mreg	melanoregulin [Source:MGI Symbol;Acc:MGI:2151839]	ENSMUSG00000039395	Sensitive-Early
Ptpn13	protein tyrosine phosphatase, non-receptor type 13 [Source:MGI Symbol;Acc:MGI:103293]	ENSMUSG00000034573	Intermediate-Early
Cpe	carboxypeptidase E [Source:MGI Symbol;Acc:MGI:101932]	ENSMUSG00000037852	Intermediate-Middle
Gucy1a1	guanylate cyclase 1, soluble, alpha 1 [Source:MGI Symbol;Acc:MGI:1926562]	ENSMUSG00000033910	Intermediate-Middle
Bex2	brain expressed X-linked 2 [Source:MGI Symbol;Acc:MGI:1338017]	ENSMUSG00000042750	Sensitive-Early
Ephx4	epoxide hydrolase 4 [Source:MGI Symbol;Acc:MGI:2686228]	ENSMUSG00000033805	Resilient-Early
Ushbp1	USH1 protein network component harmonin binding protein 1 [Source:MGI Symbol;Acc:MGI:1922920]	ENSMUSG00000034911	Intermediate-Early
Arhgef3	Rho guanine nucleotide exchange factor (GEF) 3 [Source:MGI Symbol;Acc:MGI:1918954]	ENSMUSG00000021895	Resilient-Middle
Gc	vitamin D binding protein [Source:MGI Symbol;Acc:MGI:95669]	ENSMUSG00000035540	Sensitive-Early
Hoxb5	homeobox B5 [Source:MGI Symbol;Acc:MGI:96186]	ENSMUSG00000038700	Intermediate-Late
Ablim3	actin binding LIM protein family, member 3 [Source:MGI Symbol;Acc:MGI:2442582]	ENSMUSG00000032735	Sensitive-Middle
Ttc29	tetratricopeptide repeat domain 29 [Source:MGI Symbol;Acc:MGI:1920551]	ENSMUSG00000037101	Sensitive-Early
Kank1	KN motif and ankyrin repeat domains 1 [Source:MGI Symbol;Acc:MGI:2147707]	ENSMUSG00000032702	Resilient-Middle
Apex1	apurinic/apyrimidinic endonuclease 1 [Source:MGI Symbol;Acc:MGI:88042]	ENSMUSG00000035960	Resilient-Middle
Wdr74	WD repeat domain 74 [Source:MGI Symbol;Acc:MGI:2147427]	ENSMUSG00000042729	Intermediate-Early
Zrsr1	zinc finger (CCCH type), RNA binding motif and serine/arginine rich 1 [Source:MGI Symbol;Acc:MGI:98885]	ENSMUSG00000044068	Intermediate-Late
B430306N03Rik	RIKEN cDNA B430306N03 gene [Source:MGI Symbol;Acc:MGI:2443478]	ENSMUSG00000043740	Resilient-Early
Cldn8	claudin 8 [Source:MGI Symbol;Acc:MGI:1859286]	ENSMUSG00000050520	Intermediate-Early
Lrrn4	leucine rich repeat neuronal 4 [Source:MGI Symbol;Acc:MGI:2445154]	ENSMUSG00000043110	Sensitive-Early
Kcnk13	potassium channel, subfamily K, member 13 [Source:MGI Symbol;Acc:MGI:2384976]	ENSMUSG00000045404	Resilient-Early
Pofut1	protein O-fucosyltransferase 1 [Source:MGI Symbol;Acc:MGI:2153207]	ENSMUSG00000046020	Resilient-Early
Tcf21	transcription factor 21 [Source:MGI Symbol;Acc:MGI:1202715]	ENSMUSG00000045680	Sensitive-Early
Spn	sialophorin [Source:MGI Symbol;Acc:MGI:98384]	ENSMUSG00000051457	Intermediate-Early
Gm43302	predicted gene 43302 [Source:MGI Symbol;Acc:MGI:5663439]	ENSMUSG00000079362	Resilient-Early
Six1	sine oculis-related homeobox 1 [Source:MGI Symbol;Acc:MGI:102780]	ENSMUSG00000051367	Sensitive-Early
Tmem88	transmembrane protein 88 [Source:MGI Symbol;Acc:MGI:1914270]	ENSMUSG00000045377	Resilient-Middle
Zbtb11	zinc finger and BTB domain containing 11 [Source:MGI Symbol;Acc:MGI:2443876]	ENSMUSG00000022601	Resilient-Early
She	src homology 2 domain-containing transforming protein E [Source:MGI Symbol;Acc:MGI:1099462]	ENSMUSG00000046280	Resilient-Middle
Has2	hyaluronan synthase 2 [Source:MGI Symbol;Acc:MGI:107821]	ENSMUSG00000022367	Sensitive-Early
Vsig4	V-set and immunoglobulin domain containing 4 [Source:MGI Symbol;Acc:MGI:2679720]	ENSMUSG00000044206	Sensitive-Middle
Kctd14	potassium channel tetramerisation domain containing 14 [Source:MGI Symbol;Acc:MGI:1289222]	ENSMUSG00000051727	Intermediate-Early
Camk2n1	calcium/calmodulin-dependent protein kinase II inhibitor 1 [Source:MGI Symbol;Acc:MGI:1913509]	ENSMUSG00000046447	Sensitive-Late
Zc2hc1a	zinc finger, C2HC-type containing 1A [Source:MGI Symbol;Acc:MGI:1914556]	ENSMUSG00000043542	Intermediate-Middle
Krtap19-4	keratin associated protein 19-4 [Source:MGI Symbol;Acc:MGI:2157757]	ENSMUSG00000043982	Resilient-Early
Tvp23a	trans-golgi network vesicle protein 23A [Source:MGI Symbol;Acc:MGI:3665441]	ENSMUSG00000050908	Sensitive-Middle
Adgrg3	adhesion G protein-coupled receptor G3 [Source:MGI Symbol;Acc:MGI:1859670]	ENSMUSG00000060470	Intermediate-Early
Wfdc12	WAP four-disulfide core domain 12 [Source:MGI Symbol;Acc:MGI:2183434]	ENSMUSG00000042845	Resilient-Middle
Mtus1	mitochondrial tumor suppressor 1 [Source:MGI Symbol;Acc:MGI:2142572]	ENSMUSG00000045636	Sensitive-Late
Prr11	proline rich 11 [Source:MGI Symbol;Acc:MGI:2444496]	ENSMUSG00000020493	Resilient-Late
Cldn4	claudin 4 [Source:MGI Symbol;Acc:MGI:1313314]	ENSMUSG00000047501	Resilient-Early
Cavin2	caveolae associated 2 [Source:MGI Symbol;Acc:MGI:99513]	ENSMUSG00000045954	Sensitive-Early
Bst2	bone marrow stromal cell antigen 2 [Source:MGI Symbol;Acc:MGI:1916800]	ENSMUSG00000046718	Resilient-Early
Tent5b	terminal nucleotidyltransferase 5B [Source:MGI Symbol;Acc:MGI:2140500]	ENSMUSG00000046694	Resilient-Early
Myct1	myc target 1 [Source:MGI Symbol;Acc:MGI:1915882]	ENSMUSG00000046916	Resilient-Early
Erich3	glutamate rich 3 [Source:MGI Symbol;Acc:MGI:1919095]	ENSMUSG00000078161	Resilient-Middle
Rbp1	retinol binding protein 1, cellular [Source:MGI Symbol;Acc:MGI:97876]	ENSMUSG00000046402	Intermediate-Early
Psapl1	prosaposin-like 1 [Source:MGI Symbol;Acc:MGI:1924193]	ENSMUSG00000043430	Sensitive-Early
Ranbp1	RAN binding protein 1 [Source:MGI Symbol;Acc:MGI:96269]	ENSMUSG00000005732	Intermediate-Early
E130308A19Rik	RIKEN cDNA E130308A19 gene [Source:MGI Symbol;Acc:MGI:2442164]	ENSMUSG00000045071	Resilient-Middle
Lrrc25	leucine rich repeat containing 25 [Source:MGI Symbol;Acc:MGI:2445284]	ENSMUSG00000049988	Sensitive-Early
Mtss2	MTSS I-BAR domain containing 2 [Source:MGI Symbol;Acc:MGI:3039591]	ENSMUSG00000033763	Resilient-Early
Snai1	snail family zinc finger 1 [Source:MGI Symbol;Acc:MGI:98330]	ENSMUSG00000042821	Sensitive-Early
Fam166b	family with sequence similarity 166, member B [Source:MGI Symbol;Acc:MGI:2445194]	ENSMUSG00000042788	Resilient-Early
Fam167b	family with sequence similarity 167, member B [Source:MGI Symbol;Acc:MGI:2668032]	ENSMUSG00000050493	Sensitive-Middle
Efnb1	ephrin B1 [Source:MGI Symbol;Acc:MGI:102708]	ENSMUSG00000031217	Intermediate-Late
Acot10	acyl-CoA thioesterase 10 [Source:MGI Symbol;Acc:MGI:1928940]	ENSMUSG00000047565	Sensitive-Early
Camk2n2	calcium/calmodulin-dependent protein kinase II inhibitor 2 [Source:MGI Symbol;Acc:MGI:1920297]	ENSMUSG00000051146	Resilient-Early
Ctxn1	cortexin 1 [Source:MGI Symbol;Acc:MGI:88566]	ENSMUSG00000048644	Resilient-Middle
Itpr2	inositol 1,4,5-triphosphate receptor 2 [Source:MGI Symbol;Acc:MGI:99418]	ENSMUSG00000030287	Resilient-Early
Pptc7	PTC7 protein phosphatase homolog [Source:MGI Symbol;Acc:MGI:2444593]	ENSMUSG00000038582	Sensitive-Middle
Cdc42ep4	CDC42 effector protein (Rho GTPase binding) 4 [Source:MGI Symbol;Acc:MGI:1929760]	ENSMUSG00000041598	Intermediate-Early
Cracr2b	calcium release activated channel regulator 2B [Source:MGI Symbol;Acc:MGI:2446129]	ENSMUSG00000048200	Intermediate-Late
Foxo1	forkhead box O1 [Source:MGI Symbol;Acc:MGI:1890077]	ENSMUSG00000044167	Resilient-Middle
Ckap4	cytoskeleton-associated protein 4 [Source:MGI Symbol;Acc:MGI:2444926]	ENSMUSG00000046841	Sensitive-Early
Sipa1l1	signal-induced proliferation-associated 1 like 1 [Source:MGI Symbol;Acc:MGI:2443679]	ENSMUSG00000042700	Sensitive-Early
Socs3	suppressor of cytokine signaling 3 [Source:MGI Symbol;Acc:MGI:1201791]	ENSMUSG00000053113	Sensitive-Early
S1pr2	sphingosine-1-phosphate receptor 2 [Source:MGI Symbol;Acc:MGI:99569]	ENSMUSG00000043895	Intermediate-Early
Timm8a1	translocase of inner mitochondrial membrane 8A1 [Source:MGI Symbol;Acc:MGI:1353433]	ENSMUSG00000048007	Intermediate-Early
Dmkn	dermokine [Source:MGI Symbol;Acc:MGI:1920962]	ENSMUSG00000060962	Sensitive-Middle
Hilpda	hypoxia inducible lipid droplet associated [Source:MGI Symbol;Acc:MGI:1916823]	ENSMUSG00000043421	Intermediate-Middle
Sox18	SRY (sex determining region Y)-box 18 [Source:MGI Symbol;Acc:MGI:103559]	ENSMUSG00000046470	Intermediate-Middle
Sprr1a	small proline-rich protein 1A [Source:MGI Symbol;Acc:MGI:106660]	ENSMUSG00000050359	Sensitive-Early
Suox	sulfite oxidase [Source:MGI Symbol;Acc:MGI:2446117]	ENSMUSG00000049858	Resilient-Early
Blnk	B cell linker [Source:MGI Symbol;Acc:MGI:96878]	ENSMUSG00000061132	Intermediate-Early
Cldn2	claudin 2 [Source:MGI Symbol;Acc:MGI:1276110]	ENSMUSG00000047230	Sensitive-Early
Prl2c1	Prolactin family 2, subfamily c, member 1 [Source:MGI Symbol;Acc:MGI:3649927]	ENSMUSG00000062551	Resilient-Middle
Trim2	tripartite motif-containing 2 [Source:MGI Symbol;Acc:MGI:1933163]	ENSMUSG00000027993	Intermediate-Early
Ifi27l2a	interferon, alpha-inducible protein 27 like 2A [Source:MGI Symbol;Acc:MGI:1924183]	ENSMUSG00000079017	Intermediate-Early
Baiap2l1	BAI1-associated protein 2-like 1 [Source:MGI Symbol;Acc:MGI:1914148]	ENSMUSG00000038859	Sensitive-Middle
Grem2	gremlin 2, DAN family BMP antagonist [Source:MGI Symbol;Acc:MGI:1344367]	ENSMUSG00000050069	Sensitive-Early
Rassf9	Ras association (RalGDS/AF-6) domain family (N-terminal) member 9 [Source:MGI Symbol;Acc:MGI:2384307]	ENSMUSG00000044921	Resilient-Middle
Tmem239	transmembrane 239 [Source:MGI Symbol;Acc:MGI:1914016]	ENSMUSG00000049692	Resilient-Early
Hpdl	4-hydroxyphenylpyruvate dioxygenase-like [Source:MGI Symbol;Acc:MGI:2444646]	ENSMUSG00000043155	Resilient-Early
Cyp2j9	cytochrome P450, family 2, subfamily j, polypeptide 9 [Source:MGI Symbol;Acc:MGI:1921769]	ENSMUSG00000015224	Resilient-Early
H1f1	H1.1 linker histone, cluster member [Source:MGI Symbol;Acc:MGI:1931523]	ENSMUSG00000049539	Sensitive-Early
Ccr2	chemokine (C-C motif) receptor 2 [Source:MGI Symbol;Acc:MGI:106185]	ENSMUSG00000049103	Sensitive-Middle
Lurap1l	leucine rich adaptor protein 1-like [Source:MGI Symbol;Acc:MGI:106510]	ENSMUSG00000048706	Resilient-Middle
Cfap70	cilia and flagella associated protein 70 [Source:MGI Symbol;Acc:MGI:1923920]	ENSMUSG00000039543	Intermediate-Early
Tmem37	transmembrane protein 37 [Source:MGI Symbol;Acc:MGI:2157899]	ENSMUSG00000050777	Sensitive-Early
Nme9	NME/NM23 family member 9 [Source:MGI Symbol;Acc:MGI:4359686]	ENSMUSG00000046242	Sensitive-Early
Tubb2a	tubulin, beta 2A class IIA [Source:MGI Symbol;Acc:MGI:107861]	ENSMUSG00000058672	Resilient-Early
Mfap1b	microfibrillar-associated protein 1B [Source:MGI Symbol;Acc:MGI:3694697]	ENSMUSG00000048222	Resilient-Middle
Panx1	pannexin 1 [Source:MGI Symbol;Acc:MGI:1860055]	ENSMUSG00000031934	Sensitive-Middle
Ppp3ca	protein phosphatase 3, catalytic subunit, alpha isoform [Source:MGI Symbol;Acc:MGI:107164]	ENSMUSG00000028161	Sensitive-Middle
Ercc6l	excision repair cross-complementing rodent repair deficiency complementation group 6 like [Source:MGI Symbol;Acc:MGI:2654144]	ENSMUSG00000051220	Sensitive-Early
Cdadc1	cytidine and dCMP deaminase domain containing 1 [Source:MGI Symbol;Acc:MGI:1919141]	ENSMUSG00000021982	Sensitive-Early
Aplnr	apelin receptor [Source:MGI Symbol;Acc:MGI:1346086]	ENSMUSG00000044338	Sensitive-Early
Osr1	odd-skipped related transcription factor 1 [Source:MGI Symbol;Acc:MGI:1344424]	ENSMUSG00000048387	Resilient-Early
Kcne4	potassium voltage-gated channel, Isk-related subfamily, gene 4 [Source:MGI Symbol;Acc:MGI:1891125]	ENSMUSG00000047330	Sensitive-Early
Sfn	stratifin [Source:MGI Symbol;Acc:MGI:1891831]	ENSMUSG00000047281	Sensitive-Early
Fbln1	fibulin 1 [Source:MGI Symbol;Acc:MGI:95487]	ENSMUSG00000006369	Intermediate-Early
Tmem251	transmembrane protein 251 [Source:MGI Symbol;Acc:MGI:2443862]	ENSMUSG00000046675	Resilient-Early
Ltb4r1	leukotriene B4 receptor 1 [Source:MGI Symbol;Acc:MGI:1309472]	ENSMUSG00000046908	Intermediate-Early
B230219D22Rik	RIKEN cDNA B230219D22 gene [Source:MGI Symbol;Acc:MGI:1925771]	ENSMUSG00000045767	Resilient-Early
Tmem212	transmembrane protein 212 [Source:MGI Symbol;Acc:MGI:2685410]	ENSMUSG00000043164	Sensitive-Early
Arxes2	adipocyte-related X-chromosome expressed sequence 2 [Source:MGI Symbol;Acc:MGI:1924226]	ENSMUSG00000048040	Sensitive-Early
Bex1	brain expressed X-linked 1 [Source:MGI Symbol;Acc:MGI:1328321]	ENSMUSG00000050071	Sensitive-Early
Tacstd2	tumor-associated calcium signal transducer 2 [Source:MGI Symbol;Acc:MGI:1861606]	ENSMUSG00000051397	Sensitive-Early
Rasef	RAS and EF hand domain containing [Source:MGI Symbol;Acc:MGI:2448565]	ENSMUSG00000043003	Resilient-Early
Serpina9	serine (or cysteine) peptidase inhibitor, clade A (alpha-1 antiproteinase, antitrypsin), member 9 [Source:MGI Symbol;Acc:MGI:1919157]	ENSMUSG00000058260	Resilient-Early
Tst	thiosulfate sulfurtransferase, mitochondrial [Source:MGI Symbol;Acc:MGI:98852]	ENSMUSG00000044986	Sensitive-Middle
Irgm2	immunity-related GTPase family M member 2 [Source:MGI Symbol;Acc:MGI:1926262]	ENSMUSG00000069874	Resilient-Early
E2f8	E2F transcription factor 8 [Source:MGI Symbol;Acc:MGI:1922038]	ENSMUSG00000046179	Sensitive-Early
Mettl24	methyltransferase like 24 [Source:MGI Symbol;Acc:MGI:3045338]	ENSMUSG00000045555	Resilient-Early
Fzd4	frizzled class receptor 4 [Source:MGI Symbol;Acc:MGI:108520]	ENSMUSG00000049791	Intermediate-Late
Ldlrad3	low density lipoprotein receptor class A domain containing 3 [Source:MGI Symbol;Acc:MGI:2138856]	ENSMUSG00000048058	Resilient-Early
Zfp612	zinc finger protein 612 [Source:MGI Symbol;Acc:MGI:2443465]	ENSMUSG00000044676	Sensitive-Early
Tuba1c	tubulin, alpha 1C [Source:MGI Symbol;Acc:MGI:1095409]	ENSMUSG00000043091	Sensitive-Early
Prr15	proline rich 15 [Source:MGI Symbol;Acc:MGI:1925254]	ENSMUSG00000045725	Intermediate-Early
Psmd8	proteasome (prosome, macropain) 26S subunit, non-ATPase, 8 [Source:MGI Symbol;Acc:MGI:1888669]	ENSMUSG00000030591	Intermediate-Early
Rbm33	RNA binding motif protein 33 [Source:MGI Symbol;Acc:MGI:1919670]	ENSMUSG00000048271	Resilient-Early
Gm867	predicted gene 867 [Source:MGI Symbol;Acc:MGI:2685713]	ENSMUSG00000050157	Resilient-Early
Gm6377	predicted gene 6377 [Source:MGI Symbol;Acc:MGI:3647255]	ENSMUSG00000048621	Sensitive-Early
Haus3	HAUS augmin-like complex, subunit 3 [Source:MGI Symbol;Acc:MGI:2387633]	ENSMUSG00000079555	Resilient-Middle
Grrp1	glycine/arginine rich protein 1 [Source:MGI Symbol;Acc:MGI:1919940]	ENSMUSG00000050105	Intermediate-Early
Tmtc1	transmembrane and tetratricopeptide repeat containing 1 [Source:MGI Symbol;Acc:MGI:3039590]	ENSMUSG00000030306	Sensitive-Late
P2ry6	pyrimidinergic receptor P2Y, G-protein coupled, 6 [Source:MGI Symbol;Acc:MGI:2673874]	ENSMUSG00000048779	Resilient-Early
Ppp1r2	protein phosphatase 1, regulatory inhibitor subunit 2 [Source:MGI Symbol;Acc:MGI:1914099]	ENSMUSG00000047714	Resilient-Early
1700012B09Rik	RIKEN cDNA 1700012B09 gene [Source:MGI Symbol;Acc:MGI:1916575]	ENSMUSG00000031927	Sensitive-Early
Siglech	sialic acid binding Ig-like lectin H [Source:MGI Symbol;Acc:MGI:2443256]	ENSMUSG00000051504	Resilient-Early
Clec4a1	C-type lectin domain family 4, member a1 [Source:MGI Symbol;Acc:MGI:3036291]	ENSMUSG00000049037	Sensitive-Middle
Kif1b	kinesin family member 1B [Source:MGI Symbol;Acc:MGI:108426]	ENSMUSG00000063077	Sensitive-Late
Mgat2	mannoside acetylglucosaminyltransferase 2 [Source:MGI Symbol;Acc:MGI:2384966]	ENSMUSG00000043998	Resilient-Early
Bhlha15	basic helix-loop-helix family, member a15 [Source:MGI Symbol;Acc:MGI:891976]	ENSMUSG00000052271	Resilient-Late
Cavin1	caveolae associated 1 [Source:MGI Symbol;Acc:MGI:1277968]	ENSMUSG00000004044	Intermediate-Late
Tnfrsf9	tumor necrosis factor receptor superfamily, member 9 [Source:MGI Symbol;Acc:MGI:1101059]	ENSMUSG00000028965	Sensitive-Late
Amz1	archaelysin family metallopeptidase 1 [Source:MGI Symbol;Acc:MGI:2442258]	ENSMUSG00000050022	Resilient-Early
Sorl1	sortilin-related receptor, LDLR class A repeats-containing [Source:MGI Symbol;Acc:MGI:1202296]	ENSMUSG00000049313	Intermediate-Middle
Cfap69	cilia and flagella associated protein 69 [Source:MGI Symbol;Acc:MGI:2443778]	ENSMUSG00000040473	Intermediate-Early
Sntn	sentan, cilia apical structure protein [Source:MGI Symbol;Acc:MGI:3045373]	ENSMUSG00000044772	Intermediate-Middle
Ptprcap	protein tyrosine phosphatase, receptor type, C polypeptide-associated protein [Source:MGI Symbol;Acc:MGI:97811]	ENSMUSG00000045826	Intermediate-Early
Ccbe1	collagen and calcium binding EGF domains 1 [Source:MGI Symbol;Acc:MGI:2445053]	ENSMUSG00000046318	Resilient-Early
Krt81	keratin 81 [Source:MGI Symbol;Acc:MGI:1928858]	ENSMUSG00000067615	Sensitive-Early
1500011B03Rik	RIKEN cDNA 1500011B03 gene [Source:MGI Symbol;Acc:MGI:1913486]	ENSMUSG00000072694	Resilient-Early
Phgr1	proline/histidine/glycine-rich 1 [Source:MGI Symbol;Acc:MGI:1858382]	ENSMUSG00000046804	Sensitive-Early
Tent5c	terminal nucleotidyltransferase 5C [Source:MGI Symbol;Acc:MGI:1921895]	ENSMUSG00000044468	Intermediate-Early
Tmtc2	transmembrane and tetratricopeptide repeat containing 2 [Source:MGI Symbol;Acc:MGI:1914057]	ENSMUSG00000036019	Intermediate-Middle
Cfd	complement factor D (adipsin) [Source:MGI Symbol;Acc:MGI:87931]	ENSMUSG00000061780	Intermediate-Late
Itga1	integrin alpha 1 [Source:MGI Symbol;Acc:MGI:96599]	ENSMUSG00000042284	Resilient-Early
Tmem220	transmembrane protein 220 [Source:MGI Symbol;Acc:MGI:2443691]	ENSMUSG00000050270	Resilient-Early
Loxl1	lysyl oxidase-like 1 [Source:MGI Symbol;Acc:MGI:106096]	ENSMUSG00000032334	Sensitive-Early
Dynlt4	dynein light chain Tctex-type 4 [Source:MGI Symbol;Acc:MGI:3045358]	ENSMUSG00000047671	Intermediate-Early
Clec14a	C-type lectin domain family 14, member a [Source:MGI Symbol;Acc:MGI:1914114]	ENSMUSG00000045930	Intermediate-Late
Tlr6	toll-like receptor 6 [Source:MGI Symbol;Acc:MGI:1341296]	ENSMUSG00000051498	Sensitive-Middle
Wdr89	WD repeat domain 89 [Source:MGI Symbol;Acc:MGI:1919588]	ENSMUSG00000045690	Resilient-Early
Rasd1	RAS, dexamethasone-induced 1 [Source:MGI Symbol;Acc:MGI:1270848]	ENSMUSG00000049892	Resilient-Early
Rnf149	ring finger protein 149 [Source:MGI Symbol;Acc:MGI:2677438]	ENSMUSG00000048234	Intermediate-Late
Upk3b	uroplakin 3B [Source:MGI Symbol;Acc:MGI:2140882]	ENSMUSG00000042985	Sensitive-Early
Hamp	hepcidin antimicrobial peptide [Source:MGI Symbol;Acc:MGI:1933533]	ENSMUSG00000050440	Sensitive-Late
Gm9785	predicted pseudogene 9785 [Source:MGI Symbol;Acc:MGI:3641899]	ENSMUSG00000043661	Intermediate-Middle
Cenpe	centromere protein E [Source:MGI Symbol;Acc:MGI:1098230]	ENSMUSG00000045328	Sensitive-Early
Rarg	retinoic acid receptor, gamma [Source:MGI Symbol;Acc:MGI:97858]	ENSMUSG00000001288	Resilient-Middle
Sphk1	sphingosine kinase 1 [Source:MGI Symbol;Acc:MGI:1316649]	ENSMUSG00000061878	Resilient-Early
Rarb	retinoic acid receptor, beta [Source:MGI Symbol;Acc:MGI:97857]	ENSMUSG00000017491	Intermediate-Early
Tbc1d30	TBC1 domain family, member 30 [Source:MGI Symbol;Acc:MGI:1921944]	ENSMUSG00000052302	Sensitive-Early
Plpp3	phospholipid phosphatase 3 [Source:MGI Symbol;Acc:MGI:1915166]	ENSMUSG00000028517	Sensitive-Early
Gm9877	predicted gene 9877 [Source:MGI Symbol;Acc:MGI:3708538]	ENSMUSG00000052426	Intermediate-Middle
Glcci1	glucocorticoid induced transcript 1 [Source:MGI Symbol;Acc:MGI:2179717]	ENSMUSG00000029638	Resilient-Early
Gpr35	G protein-coupled receptor 35 [Source:MGI Symbol;Acc:MGI:1929509]	ENSMUSG00000026271	Sensitive-Early
Cbfa2t3	CBFA2/RUNX1 translocation partner 3 [Source:MGI Symbol;Acc:MGI:1338013]	ENSMUSG00000006362	Intermediate-Middle
Serpinc1	serine (or cysteine) peptidase inhibitor, clade C (antithrombin), member 1 [Source:MGI Symbol;Acc:MGI:88095]	ENSMUSG00000026715	Sensitive-Middle
Nfib	nuclear factor I/B [Source:MGI Symbol;Acc:MGI:103188]	ENSMUSG00000008575	Resilient-Middle
Serpinb2	serine (or cysteine) peptidase inhibitor, clade B, member 2 [Source:MGI Symbol;Acc:MGI:97609]	ENSMUSG00000062345	Intermediate-Early
Junb	jun B proto-oncogene [Source:MGI Symbol;Acc:MGI:96647]	ENSMUSG00000052837	Sensitive-Early
Nr1d1	nuclear receptor subfamily 1, group D, member 1 [Source:MGI Symbol;Acc:MGI:2444210]	ENSMUSG00000020889	Sensitive-Early
Tmcc3	transmembrane and coiled coil domains 3 [Source:MGI Symbol;Acc:MGI:2442900]	ENSMUSG00000020023	Sensitive-Early
Mmp12	matrix metallopeptidase 12 [Source:MGI Symbol;Acc:MGI:97005]	ENSMUSG00000049723	Sensitive-Late
Adamts15	a disintegrin-like and metallopeptidase (reprolysin type) with thrombospondin type 1 motif, 15 [Source:MGI Symbol;Acc:MGI:2449569]	ENSMUSG00000033453	Sensitive-Early
Gm6180	predicted pseudogene 6180 [Source:MGI Symbol;Acc:MGI:3643972]	ENSMUSG00000053038	Sensitive-Middle
Fank1	fibronectin type 3 and ankyrin repeat domains 1 [Source:MGI Symbol;Acc:MGI:1914180]	ENSMUSG00000053111	Intermediate-Early
Raet1e	retinoic acid early transcript 1E [Source:MGI Symbol;Acc:MGI:2675273]	ENSMUSG00000053219	Resilient-Middle
Ackr3	atypical chemokine receptor 3 [Source:MGI Symbol;Acc:MGI:109562]	ENSMUSG00000044337	Sensitive-Early
Retnlg	resistin like gamma [Source:MGI Symbol;Acc:MGI:2667763]	ENSMUSG00000022651	Sensitive-Early
Chst1	carbohydrate sulfotransferase 1 [Source:MGI Symbol;Acc:MGI:1924219]	ENSMUSG00000027221	Resilient-Late
Kif2c	kinesin family member 2C [Source:MGI Symbol;Acc:MGI:1921054]	ENSMUSG00000028678	Sensitive-Middle
Tnfaip6	tumor necrosis factor alpha induced protein 6 [Source:MGI Symbol;Acc:MGI:1195266]	ENSMUSG00000053475	Sensitive-Early
Syt5	synaptotagmin V [Source:MGI Symbol;Acc:MGI:1926368]	ENSMUSG00000004961	Resilient-Early
3110082I17Rik	RIKEN cDNA 3110082I17 gene [Source:MGI Symbol;Acc:MGI:1920462]	ENSMUSG00000053553	Resilient-Early
Ptrh1	peptidyl-tRNA hydrolase 1 homolog [Source:MGI Symbol;Acc:MGI:1913779]	ENSMUSG00000053746	Intermediate-Early
Ctsd	cathepsin D [Source:MGI Symbol;Acc:MGI:88562]	ENSMUSG00000007891	Sensitive-Late
1700016K19Rik	RIKEN cDNA 1700016K19 gene [Source:MGI Symbol;Acc:MGI:1921480]	ENSMUSG00000053783	Intermediate-Early
Fam216b	family with sequence similarity 216, member B [Source:MGI Symbol;Acc:MGI:2145738]	ENSMUSG00000045655	Intermediate-Early
Bcl2a1c	B cell leukemia/lymphoma 2 related protein A1c [Source:MGI Symbol;Acc:MGI:1278327]	ENSMUSG00000053820	Sensitive-Early
Cers3	ceramide synthase 3 [Source:MGI Symbol;Acc:MGI:2681008]	ENSMUSG00000030510	Intermediate-Early
Npr3	natriuretic peptide receptor 3 [Source:MGI Symbol;Acc:MGI:97373]	ENSMUSG00000022206	Sensitive-Late
Car8	carbonic anhydrase 8 [Source:MGI Symbol;Acc:MGI:88253]	ENSMUSG00000041261	Intermediate-Early
Ang5	angiogenin, ribonuclease A family, member 5 [Source:MGI Symbol;Acc:MGI:3528599]	ENSMUSG00000053961	Intermediate-Early
Dnah5	dynein, axonemal, heavy chain 5 [Source:MGI Symbol;Acc:MGI:107718]	ENSMUSG00000022262	Sensitive-Early
Kif21a	kinesin family member 21A [Source:MGI Symbol;Acc:MGI:109188]	ENSMUSG00000022629	Intermediate-Early
Sox4	SRY (sex determining region Y)-box 4 [Source:MGI Symbol;Acc:MGI:98366]	ENSMUSG00000076431	Resilient-Early
Lck	lymphocyte protein tyrosine kinase [Source:MGI Symbol;Acc:MGI:96756]	ENSMUSG00000000409	Intermediate-Early
Depp1	DEPP1 autophagy regulator [Source:MGI Symbol;Acc:MGI:1918730]	ENSMUSG00000048489	Sensitive-Early
Mdm4	transformed mouse 3T3 cell double minute 4 [Source:MGI Symbol;Acc:MGI:107934]	ENSMUSG00000054387	Intermediate-Early
Sema5a	sema domain, seven thrombospondin repeats (type 1 and type 1-like), transmembrane domain (TM) and short cytoplasmic domain, (semaphorin) 5A [Source:MGI Symbol;Acc:MGI:107556]	ENSMUSG00000022231	Resilient-Early
Tmem119	transmembrane protein 119 [Source:MGI Symbol;Acc:MGI:2385228]	ENSMUSG00000054675	Sensitive-Middle
Klf2	Kruppel-like factor 2 (lung) [Source:MGI Symbol;Acc:MGI:1342772]	ENSMUSG00000055148	Sensitive-Early
Ppp2r5a	protein phosphatase 2, regulatory subunit B', alpha [Source:MGI Symbol;Acc:MGI:2388479]	ENSMUSG00000026626	Resilient-Middle
Slc39a14	solute carrier family 39 (zinc transporter), member 14 [Source:MGI Symbol;Acc:MGI:2384851]	ENSMUSG00000022094	Sensitive-Early
Stfa3	stefin A3 [Source:MGI Symbol;Acc:MGI:106196]	ENSMUSG00000054905	Resilient-Middle
Lrtm2	leucine-rich repeats and transmembrane domains 2 [Source:MGI Symbol;Acc:MGI:2141485]	ENSMUSG00000055003	Sensitive-Late
Bcl2a1b	B cell leukemia/lymphoma 2 related protein A1b [Source:MGI Symbol;Acc:MGI:1278326]	ENSMUSG00000089929	Sensitive-Early
Ngef	neuronal guanine nucleotide exchange factor [Source:MGI Symbol;Acc:MGI:1858414]	ENSMUSG00000026259	Sensitive-Early
Chst3	carbohydrate sulfotransferase 3 [Source:MGI Symbol;Acc:MGI:1858224]	ENSMUSG00000057337	Sensitive-Early
Nox4	NADPH oxidase 4 [Source:MGI Symbol;Acc:MGI:1354184]	ENSMUSG00000030562	Resilient-Middle
Plekho2	pleckstrin homology domain containing, family O member 2 [Source:MGI Symbol;Acc:MGI:2143132]	ENSMUSG00000050721	Resilient-Middle
Cdc42ep3	CDC42 effector protein (Rho GTPase binding) 3 [Source:MGI Symbol;Acc:MGI:2384718]	ENSMUSG00000036533	Resilient-Middle
Map6	microtubule-associated protein 6 [Source:MGI Symbol;Acc:MGI:1201690]	ENSMUSG00000055407	Resilient-Early
Ang	angiogenin, ribonuclease, RNase A family, 5 [Source:MGI Symbol;Acc:MGI:88022]	ENSMUSG00000072115	Resilient-Early
Dnai2	dynein axonemal intermediate chain 2 [Source:MGI Symbol;Acc:MGI:2685574]	ENSMUSG00000034706	Resilient-Early
Rbfox3	RNA binding protein, fox-1 homolog (C. elegans) 3 [Source:MGI Symbol;Acc:MGI:106368]	ENSMUSG00000025576	Intermediate-Early
Gpc3	glypican 3 [Source:MGI Symbol;Acc:MGI:104903]	ENSMUSG00000055653	Sensitive-Early
Gemin6	gem nuclear organelle associated protein 6 [Source:MGI Symbol;Acc:MGI:1914492]	ENSMUSG00000055760	Intermediate-Early
Prrc2b	proline-rich coiled-coil 2B [Source:MGI Symbol;Acc:MGI:1923304]	ENSMUSG00000039262	Resilient-Early
Dnaja4	DnaJ heat shock protein family (Hsp40) member A4 [Source:MGI Symbol;Acc:MGI:1927638]	ENSMUSG00000032285	Sensitive-Middle
Efemp2	epidermal growth factor-containing fibulin-like extracellular matrix protein 2 [Source:MGI Symbol;Acc:MGI:1891209]	ENSMUSG00000024909	Sensitive-Middle
Cebpg	CCAAT/enhancer binding protein (C/EBP), gamma [Source:MGI Symbol;Acc:MGI:104982]	ENSMUSG00000056216	Resilient-Early
Eif2b3	eukaryotic translation initiation factor 2B, subunit 3 [Source:MGI Symbol;Acc:MGI:1313286]	ENSMUSG00000028683	Intermediate-Early
Slc16a3	solute carrier family 16 (monocarboxylic acid transporters), member 3 [Source:MGI Symbol;Acc:MGI:1933438]	ENSMUSG00000025161	Resilient-Middle
Gid4	GID complex subunit 4, VID24 homolog [Source:MGI Symbol;Acc:MGI:1914021]	ENSMUSG00000018415	Sensitive-Early
Il6st	interleukin 6 signal transducer [Source:MGI Symbol;Acc:MGI:96560]	ENSMUSG00000021756	Resilient-Early
Wfdc21	WAP four-disulfide core domain 21 [Source:MGI Symbol;Acc:MGI:1913357]	ENSMUSG00000051748	Sensitive-Late
Slc16a6	solute carrier family 16 (monocarboxylic acid transporters), member 6 [Source:MGI Symbol;Acc:MGI:2144585]	ENSMUSG00000041920	Resilient-Early
Neu2	neuraminidase 2 [Source:MGI Symbol;Acc:MGI:1344417]	ENSMUSG00000079434	Sensitive-Middle
Cmbl	carboxymethylenebutenolidase-like (Pseudomonas) [Source:MGI Symbol;Acc:MGI:1916824]	ENSMUSG00000022235	Resilient-Early
Plpp1	phospholipid phosphatase 1 [Source:MGI Symbol;Acc:MGI:108412]	ENSMUSG00000021759	Resilient-Early
Nfil3	nuclear factor, interleukin 3, regulated [Source:MGI Symbol;Acc:MGI:109495]	ENSMUSG00000056749	Sensitive-Early
Gm6169	predicted gene 6169 [Source:MGI Symbol;Acc:MGI:3646298]	ENSMUSG00000057762	Resilient-Early
Tubb3	tubulin, beta 3 class III [Source:MGI Symbol;Acc:MGI:107813]	ENSMUSG00000062380	Resilient-Early
Tubb4a	tubulin, beta 4A class IVA [Source:MGI Symbol;Acc:MGI:107848]	ENSMUSG00000062591	Intermediate-Early
Tek	TEK receptor tyrosine kinase [Source:MGI Symbol;Acc:MGI:98664]	ENSMUSG00000006386	Intermediate-Middle
Eif2s1	eukaryotic translation initiation factor 2, subunit 1 alpha [Source:MGI Symbol;Acc:MGI:95299]	ENSMUSG00000021116	Resilient-Early
Bckdha	branched chain ketoacid dehydrogenase E1, alpha polypeptide [Source:MGI Symbol;Acc:MGI:107701]	ENSMUSG00000060376	Intermediate-Middle
Elovl6	ELOVL family member 6, elongation of long chain fatty acids (yeast) [Source:MGI Symbol;Acc:MGI:2156528]	ENSMUSG00000041220	Resilient-Middle
Mtus2	microtubule associated tumor suppressor candidate 2 [Source:MGI Symbol;Acc:MGI:1915388]	ENSMUSG00000029651	Resilient-Early
Cfap57	cilia and flagella associated protein 57 [Source:MGI Symbol;Acc:MGI:2686209]	ENSMUSG00000028730	Sensitive-Early
Bmper	BMP-binding endothelial regulator [Source:MGI Symbol;Acc:MGI:1920480]	ENSMUSG00000031963	Resilient-Early
Rrs1	ribosome biogenesis regulator 1 [Source:MGI Symbol;Acc:MGI:1929721]	ENSMUSG00000061024	Intermediate-Early
Cdv3	carnitine deficiency-associated gene expressed in ventricle 3 [Source:MGI Symbol;Acc:MGI:2448759]	ENSMUSG00000032803	Resilient-Early
Gja5	gap junction protein, alpha 5 [Source:MGI Symbol;Acc:MGI:95716]	ENSMUSG00000057123	Resilient-Late
Aplp2	amyloid beta (A4) precursor-like protein 2 [Source:MGI Symbol;Acc:MGI:88047]	ENSMUSG00000031996	Intermediate-Middle
Trim16	tripartite motif-containing 16 [Source:MGI Symbol;Acc:MGI:2137356]	ENSMUSG00000047821	Sensitive-Early
Acadm	acyl-Coenzyme A dehydrogenase, medium chain [Source:MGI Symbol;Acc:MGI:87867]	ENSMUSG00000062908	Sensitive-Middle
Arhgef12	Rho guanine nucleotide exchange factor (GEF) 12 [Source:MGI Symbol;Acc:MGI:1916882]	ENSMUSG00000059495	Sensitive-Middle
Gm14393	predicted gene 14393 [Source:MGI Symbol;Acc:MGI:3649576]	ENSMUSG00000078905	Resilient-Middle
Slc6a2	solute carrier family 6 (neurotransmitter transporter, noradrenalin), member 2 [Source:MGI Symbol;Acc:MGI:1270850]	ENSMUSG00000055368	Sensitive-Middle
Gm5513	predicted pseudogene 5513 [Source:MGI Symbol;Acc:MGI:3645437]	ENSMUSG00000063586	Sensitive-Early
Myom1	myomesin 1 [Source:MGI Symbol;Acc:MGI:1341430]	ENSMUSG00000024049	Sensitive-Early
Epha1	Eph receptor A1 [Source:MGI Symbol;Acc:MGI:107381]	ENSMUSG00000029859	Resilient-Early
Mdga1	MAM domain containing glycosylphosphatidylinositol anchor 1 [Source:MGI Symbol;Acc:MGI:1922012]	ENSMUSG00000043557	Resilient-Middle
E2f7	E2F transcription factor 7 [Source:MGI Symbol;Acc:MGI:1289147]	ENSMUSG00000020185	Sensitive-Early
Serpina1c	serine (or cysteine) peptidase inhibitor, clade A, member 1C [Source:MGI Symbol;Acc:MGI:891969]	ENSMUSG00000079015	Sensitive-Late
Dcaf8	DDB1 and CUL4 associated factor 8 [Source:MGI Symbol;Acc:MGI:91860]	ENSMUSG00000026554	Intermediate-Early
Ak8	adenylate kinase 8 [Source:MGI Symbol;Acc:MGI:1916120]	ENSMUSG00000026807	Intermediate-Early
Thnsl2	threonine synthase-like 2 (bacterial) [Source:MGI Symbol;Acc:MGI:3041254]	ENSMUSG00000054474	Resilient-Middle
Klk1b5	kallikrein 1-related peptidase b5 [Source:MGI Symbol;Acc:MGI:892020]	ENSMUSG00000066512	Resilient-Early
Ccl27a	chemokine (C-C motif) ligand 27A [Source:MGI Symbol;Acc:MGI:1343459]	ENSMUSG00000073888	Intermediate-Middle
Ear6	eosinophil-associated, ribonuclease A family, member 6 [Source:MGI Symbol;Acc:MGI:1890463]	ENSMUSG00000062148	Sensitive-Early
Cd302	CD302 antigen [Source:MGI Symbol;Acc:MGI:1913455]	ENSMUSG00000060703	Sensitive-Early
Chrdl1	chordin-like 1 [Source:MGI Symbol;Acc:MGI:1933172]	ENSMUSG00000031283	Sensitive-Early
Tlr12	toll-like receptor 12 [Source:MGI Symbol;Acc:MGI:3045221]	ENSMUSG00000062545	Sensitive-Early
Osm	oncostatin M [Source:MGI Symbol;Acc:MGI:104749]	ENSMUSG00000058755	Resilient-Early
Pitpnm3	PITPNM family member 3 [Source:MGI Symbol;Acc:MGI:2685726]	ENSMUSG00000040543	Sensitive-Early
Orm2	orosomucoid 2 [Source:MGI Symbol;Acc:MGI:97444]	ENSMUSG00000061540	Sensitive-Early
Btbd3	BTB (POZ) domain containing 3 [Source:MGI Symbol;Acc:MGI:2385155]	ENSMUSG00000062098	Resilient-Middle
Nfia	nuclear factor I/A [Source:MGI Symbol;Acc:MGI:108056]	ENSMUSG00000028565	Sensitive-Early
Cav3	caveolin 3 [Source:MGI Symbol;Acc:MGI:107570]	ENSMUSG00000062694	Sensitive-Early
Cenph	centromere protein H [Source:MGI Symbol;Acc:MGI:1349448]	ENSMUSG00000045273	Sensitive-Early
Mapk1ip1	mitogen-activated protein kinase 1 interacting protein 1 [Source:MGI Symbol;Acc:MGI:1916796]	ENSMUSG00000041775	Sensitive-Middle
Slbp	stem-loop binding protein [Source:MGI Symbol;Acc:MGI:108402]	ENSMUSG00000004642	Sensitive-Middle
Tubb2b	tubulin, beta 2B class IIB [Source:MGI Symbol;Acc:MGI:1920960]	ENSMUSG00000045136	Sensitive-Middle
Gm5921	predicted gene 5921 [Source:MGI Symbol;Acc:MGI:3648968]	ENSMUSG00000074034	Resilient-Early
Mup4	major urinary protein 4 [Source:MGI Symbol;Acc:MGI:97236]	ENSMUSG00000041333	Sensitive-Middle
Scgb3a1	secretoglobin, family 3A, member 1 [Source:MGI Symbol;Acc:MGI:1915912]	ENSMUSG00000064057	Intermediate-Early
Csf2ra	colony stimulating factor 2 receptor, alpha, low-affinity (granulocyte-macrophage) [Source:MGI Symbol;Acc:MGI:1339754]	ENSMUSG00000059326	Sensitive-Late
Abtb2	ankyrin repeat and BTB (POZ) domain containing 2 [Source:MGI Symbol;Acc:MGI:2139365]	ENSMUSG00000032724	Sensitive-Early
Cnfn	cornifelin [Source:MGI Symbol;Acc:MGI:1919633]	ENSMUSG00000063651	Sensitive-Early
Prkag2	protein kinase, AMP-activated, gamma 2 non-catalytic subunit [Source:MGI Symbol;Acc:MGI:1336153]	ENSMUSG00000028944	Resilient-Early
Stmnd1	stathmin domain containing 1 [Source:MGI Symbol;Acc:MGI:2686420]	ENSMUSG00000063529	Sensitive-Early
Arap2	ArfGAP with RhoGAP domain, ankyrin repeat and PH domain 2 [Source:MGI Symbol;Acc:MGI:2684416]	ENSMUSG00000037999	Resilient-Middle
C1qtnf7	C1q and tumor necrosis factor related protein 7 [Source:MGI Symbol;Acc:MGI:1925911]	ENSMUSG00000061535	Sensitive-Early
Piwil4	piwi-like RNA-mediated gene silencing 4 [Source:MGI Symbol;Acc:MGI:3041167]	ENSMUSG00000036912	Intermediate-Middle
Gm10092	predicted gene 10092 [Source:MGI Symbol;Acc:MGI:3642362]	ENSMUSG00000060956	Sensitive-Early
Sftpd	surfactant associated protein D [Source:MGI Symbol;Acc:MGI:109515]	ENSMUSG00000021795	Sensitive-Late
Clec4b1	C-type lectin domain family 4, member b1 [Source:MGI Symbol;Acc:MGI:1917060]	ENSMUSG00000030147	Sensitive-Late
Pdia4	protein disulfide isomerase associated 4 [Source:MGI Symbol;Acc:MGI:104864]	ENSMUSG00000025823	Sensitive-Middle
Gba	glucosidase, beta, acid [Source:MGI Symbol;Acc:MGI:95665]	ENSMUSG00000028048	Sensitive-Early
Serpine1	serine (or cysteine) peptidase inhibitor, clade E, member 1 [Source:MGI Symbol;Acc:MGI:97608]	ENSMUSG00000037411	Sensitive-Early
Tnfaip8l1	tumor necrosis factor, alpha-induced protein 8-like 1 [Source:MGI Symbol;Acc:MGI:1913693]	ENSMUSG00000044469	Intermediate-Late
Cfi	complement component factor i [Source:MGI Symbol;Acc:MGI:105937]	ENSMUSG00000058952	Resilient-Late
Osbpl6	oxysterol binding protein-like 6 [Source:MGI Symbol;Acc:MGI:2139014]	ENSMUSG00000042359	Sensitive-Early
Gimap8	GTPase, IMAP family member 8 [Source:MGI Symbol;Acc:MGI:2685303]	ENSMUSG00000064262	Intermediate-Early
Rpl7l1	ribosomal protein L7-like 1 [Source:MGI Symbol;Acc:MGI:1913479]	ENSMUSG00000063888	Resilient-Early
Lrrc51	leucine rich repeat containing 51 [Source:MGI Symbol;Acc:MGI:1916608]	ENSMUSG00000064307	Sensitive-Early
Tcf4	transcription factor 4 [Source:MGI Symbol;Acc:MGI:98506]	ENSMUSG00000053477	Intermediate-Early
Itih4	inter alpha-trypsin inhibitor, heavy chain 4 [Source:MGI Symbol;Acc:MGI:109536]	ENSMUSG00000021922	Sensitive-Early
Lilrb4a	leukocyte immunoglobulin-like receptor, subfamily B, member 4A [Source:MGI Symbol;Acc:MGI:102701]	ENSMUSG00000112148	Sensitive-Middle
Serpina1d	serine (or cysteine) peptidase inhibitor, clade A, member 1D [Source:MGI Symbol;Acc:MGI:891968]	ENSMUSG00000071177	Sensitive-Early
Hhip	Hedgehog-interacting protein [Source:MGI Symbol;Acc:MGI:1341847]	ENSMUSG00000064325	Resilient-Early
Sox11	SRY (sex determining region Y)-box 11 [Source:MGI Symbol;Acc:MGI:98359]	ENSMUSG00000063632	Sensitive-Middle
Stfa2l1	stefin A2 like 1 [Source:MGI Symbol;Acc:MGI:3524944]	ENSMUSG00000059657	Sensitive-Early
H13	histocompatibility 13 [Source:MGI Symbol;Acc:MGI:95886]	ENSMUSG00000019188	Resilient-Early
Gm10118	predicted gene 10118 [Source:MGI Symbol;Acc:MGI:3642340]	ENSMUSG00000062561	Sensitive-Late
Nme5	NME/NM23 family member 5 [Source:MGI Symbol;Acc:MGI:1922783]	ENSMUSG00000035984	Intermediate-Early
Zbtb20	zinc finger and BTB domain containing 20 [Source:MGI Symbol;Acc:MGI:1929213]	ENSMUSG00000022708	Resilient-Early
Etv5	ets variant 5 [Source:MGI Symbol;Acc:MGI:1096867]	ENSMUSG00000013089	Intermediate-Early
Psma5-ps	proteasome subunit alpha 5, pseudogene [Source:MGI Symbol;Acc:MGI:3647964]	ENSMUSG00000050490	Intermediate-Middle
Gm5417	predicted gene 5417 [Source:MGI Symbol;Acc:MGI:3648626]	ENSMUSG00000049414	Intermediate-Early
Tbx3	T-box 3 [Source:MGI Symbol;Acc:MGI:98495]	ENSMUSG00000018604	Sensitive-Late
Csnk1g2	casein kinase 1, gamma 2 [Source:MGI Symbol;Acc:MGI:1920014]	ENSMUSG00000003345	Resilient-Early
Gpr84	G protein-coupled receptor 84 [Source:MGI Symbol;Acc:MGI:1934129]	ENSMUSG00000063234	Sensitive-Early
Htt	huntingtin [Source:MGI Symbol;Acc:MGI:96067]	ENSMUSG00000029104	Resilient-Late
Cfap299	cilia and flagella associated protein 299 [Source:MGI Symbol;Acc:MGI:1916571]	ENSMUSG00000057816	Intermediate-Early
H1f5	H1.5 linker histone, cluster member [Source:MGI Symbol;Acc:MGI:1861461]	ENSMUSG00000058773	Sensitive-Early
H3c8	H3 clustered histone 8 [Source:MGI Symbol;Acc:MGI:2145541]	ENSMUSG00000099517	Resilient-Middle
Dbp	D site albumin promoter binding protein [Source:MGI Symbol;Acc:MGI:94866]	ENSMUSG00000059824	Sensitive-Middle
Etv6	ets variant 6 [Source:MGI Symbol;Acc:MGI:109336]	ENSMUSG00000030199	Sensitive-Middle
Odad2	outer dynein arm docking complex subunit 2 [Source:MGI Symbol;Acc:MGI:1922184]	ENSMUSG00000061802	Resilient-Early
Birc5	baculoviral IAP repeat-containing 5 [Source:MGI Symbol;Acc:MGI:1203517]	ENSMUSG00000017716	Sensitive-Early
Adrb3	adrenergic receptor, beta 3 [Source:MGI Symbol;Acc:MGI:87939]	ENSMUSG00000031489	Sensitive-Early
Col18a1	collagen, type XVIII, alpha 1 [Source:MGI Symbol;Acc:MGI:88451]	ENSMUSG00000001435	Intermediate-Late
Ctnnd2	catenin (cadherin associated protein), delta 2 [Source:MGI Symbol;Acc:MGI:1195966]	ENSMUSG00000022240	Intermediate-Early
Apol9a	apolipoprotein L 9a [Source:MGI Symbol;Acc:MGI:3606001]	ENSMUSG00000057346	Resilient-Early
Bbof1	basal body orientation factor 1 [Source:MGI Symbol;Acc:MGI:1920123]	ENSMUSG00000057265	Sensitive-Early
Ifitm6	interferon induced transmembrane protein 6 [Source:MGI Symbol;Acc:MGI:2686976]	ENSMUSG00000059108	Sensitive-Early
Hopx	HOP homeobox [Source:MGI Symbol;Acc:MGI:1916782]	ENSMUSG00000059325	Sensitive-Middle
Dzank1	double zinc ribbon and ankyrin repeat domains 1 [Source:MGI Symbol;Acc:MGI:2139080]	ENSMUSG00000037259	Intermediate-Early
Gm4956	predicted gene 4956 [Source:MGI Symbol;Acc:MGI:3647976]	ENSMUSG00000025936	Sensitive-Late
Dut	deoxyuridine triphosphatase [Source:MGI Symbol;Acc:MGI:1346051]	ENSMUSG00000027203	Sensitive-Early
Scn8a	sodium channel, voltage-gated, type VIII, alpha [Source:MGI Symbol;Acc:MGI:103169]	ENSMUSG00000023033	Resilient-Early
Cyp2b9	cytochrome P450, family 2, subfamily b, polypeptide 9 [Source:MGI Symbol;Acc:MGI:88600]	ENSMUSG00000040660	Resilient-Early
Gm8399	predicted gene 8399 [Source:MGI Symbol;Acc:MGI:3647971]	ENSMUSG00000043889	Sensitive-Early
mt-Nd2	mitochondrially encoded NADH dehydrogenase 2 [Source:MGI Symbol;Acc:MGI:102500]	ENSMUSG00000064345	Intermediate-Middle
mt-Nd3	mitochondrially encoded NADH dehydrogenase 3 [Source:MGI Symbol;Acc:MGI:102499]	ENSMUSG00000064360	Resilient-Middle
mt-Nd5	mitochondrially encoded NADH dehydrogenase 5 [Source:MGI Symbol;Acc:MGI:102496]	ENSMUSG00000064367	Resilient-Early
Gpx3	glutathione peroxidase 3 [Source:MGI Symbol;Acc:MGI:105102]	ENSMUSG00000018339	Resilient-Early
Dio2	deiodinase, iodothyronine, type II [Source:MGI Symbol;Acc:MGI:1338833]	ENSMUSG00000007682	Sensitive-Early
mt-Nd4l	mitochondrially encoded NADH dehydrogenase 4L [Source:MGI Symbol;Acc:MGI:102497]	ENSMUSG00000065947	Sensitive-Early
Ago4	argonaute RISC catalytic subunit 4 [Source:MGI Symbol;Acc:MGI:1924100]	ENSMUSG00000042500	Sensitive-Middle
Lrrc56	leucine rich repeat containing 56 [Source:MGI Symbol;Acc:MGI:1917802]	ENSMUSG00000038637	Resilient-Early
Pappa	pregnancy-associated plasma protein A [Source:MGI Symbol;Acc:MGI:97479]	ENSMUSG00000028370	Intermediate-Early
Tbc1d2	TBC1 domain family, member 2 [Source:MGI Symbol;Acc:MGI:2652885]	ENSMUSG00000039813	Intermediate-Early
Dnah11	dynein, axonemal, heavy chain 11 [Source:MGI Symbol;Acc:MGI:1100864]	ENSMUSG00000018581	Sensitive-Early
Als2cl	ALS2 C-terminal like [Source:MGI Symbol;Acc:MGI:2447532]	ENSMUSG00000044037	Sensitive-Late
Pgm2l1	phosphoglucomutase 2-like 1 [Source:MGI Symbol;Acc:MGI:1918224]	ENSMUSG00000030729	Sensitive-Early
Trmt61a	tRNA methyltransferase 61A [Source:MGI Symbol;Acc:MGI:2443487]	ENSMUSG00000060950	Sensitive-Early
Serpina3c	serine (or cysteine) peptidase inhibitor, clade A, member 3C [Source:MGI Symbol;Acc:MGI:102848]	ENSMUSG00000066361	Sensitive-Early
Serpina1a	serine (or cysteine) peptidase inhibitor, clade A, member 1A [Source:MGI Symbol;Acc:MGI:891971]	ENSMUSG00000066366	Sensitive-Late
Arpc1b	actin related protein 2/3 complex, subunit 1B [Source:MGI Symbol;Acc:MGI:1343142]	ENSMUSG00000029622	Resilient-Middle
Ifi208	interferon activated gene 208 [Source:MGI Symbol;Acc:MGI:2442822]	ENSMUSG00000066677	Resilient-Early
Glul	glutamate-ammonia ligase (glutamine synthetase) [Source:MGI Symbol;Acc:MGI:95739]	ENSMUSG00000026473	Sensitive-Early
1700007K13Rik	RIKEN cDNA 1700007K13 gene [Source:MGI Symbol;Acc:MGI:1916577]	ENSMUSG00000026831	Resilient-Early
Icam1	intercellular adhesion molecule 1 [Source:MGI Symbol;Acc:MGI:96392]	ENSMUSG00000037405	Sensitive-Early
Col5a2	collagen, type V, alpha 2 [Source:MGI Symbol;Acc:MGI:88458]	ENSMUSG00000026042	Sensitive-Middle
Fbxl12	F-box and leucine-rich repeat protein 12 [Source:MGI Symbol;Acc:MGI:1354738]	ENSMUSG00000066892	Resilient-Early
Adora1	adenosine A1 receptor [Source:MGI Symbol;Acc:MGI:99401]	ENSMUSG00000042429	Resilient-Late
Cdkl4	cyclin-dependent kinase-like 4 [Source:MGI Symbol;Acc:MGI:3587025]	ENSMUSG00000033966	Resilient-Early
Zranb3	zinc finger, RAN-binding domain containing 3 [Source:MGI Symbol;Acc:MGI:1918362]	ENSMUSG00000036086	Sensitive-Late
Tmem232	transmembrane protein 232 [Source:MGI Symbol;Acc:MGI:2685786]	ENSMUSG00000045036	Sensitive-Early
Jchain	immunoglobulin joining chain [Source:MGI Symbol;Acc:MGI:96493]	ENSMUSG00000067149	Sensitive-Middle
Col4a4	collagen, type IV, alpha 4 [Source:MGI Symbol;Acc:MGI:104687]	ENSMUSG00000067158	Resilient-Early
Eif1ax	eukaryotic translation initiation factor 1A, X-linked [Source:MGI Symbol;Acc:MGI:1913485]	ENSMUSG00000067194	Intermediate-Middle
Capn6	calpain 6 [Source:MGI Symbol;Acc:MGI:1100850]	ENSMUSG00000067276	Intermediate-Middle
Bmpr2	bone morphogenetic protein receptor, type II (serine/threonine kinase) [Source:MGI Symbol;Acc:MGI:1095407]	ENSMUSG00000067336	Resilient-Late
Gda	guanine deaminase [Source:MGI Symbol;Acc:MGI:95678]	ENSMUSG00000058624	Sensitive-Early
Coq10b	coenzyme Q10B [Source:MGI Symbol;Acc:MGI:1915126]	ENSMUSG00000025981	Intermediate-Early
Col3a1	collagen, type III, alpha 1 [Source:MGI Symbol;Acc:MGI:88453]	ENSMUSG00000026043	Sensitive-Early
Clec9a	C-type lectin domain family 9, member a [Source:MGI Symbol;Acc:MGI:2444608]	ENSMUSG00000046080	Resilient-Early
Usf3	upstream transcription factor family member 3 [Source:MGI Symbol;Acc:MGI:2685454]	ENSMUSG00000068284	Sensitive-Early
Pi15	peptidase inhibitor 15 [Source:MGI Symbol;Acc:MGI:1934659]	ENSMUSG00000067780	Sensitive-Early
Adam22	a disintegrin and metallopeptidase domain 22 [Source:MGI Symbol;Acc:MGI:1340046]	ENSMUSG00000040537	Sensitive-Early
Lrch1	leucine-rich repeats and calponin homology (CH) domain containing 1 [Source:MGI Symbol;Acc:MGI:2443390]	ENSMUSG00000068015	Sensitive-Middle
Tcp1	t-complex protein 1 [Source:MGI Symbol;Acc:MGI:98535]	ENSMUSG00000068039	Resilient-Early
Zdhhc14	zinc finger, DHHC domain containing 14 [Source:MGI Symbol;Acc:MGI:2653229]	ENSMUSG00000034265	Sensitive-Middle
Gm10232	predicted pseudogene 10232 [Source:MGI Symbol;Acc:MGI:3641637]	ENSMUSG00000068141	Intermediate-Early
Lgals1	lectin, galactose binding, soluble 1 [Source:MGI Symbol;Acc:MGI:96777]	ENSMUSG00000068220	Intermediate-Late
Il2rb	interleukin 2 receptor, beta chain [Source:MGI Symbol;Acc:MGI:96550]	ENSMUSG00000068227	Resilient-Early
Gm10238	predicted pseudogene 10238 [Source:MGI Symbol;Acc:MGI:3641620]	ENSMUSG00000068348	Sensitive-Early
Fam13a	family with sequence similarity 13, member A [Source:MGI Symbol;Acc:MGI:1889842]	ENSMUSG00000037709	Sensitive-Early
Mcc	mutated in colorectal cancers [Source:MGI Symbol;Acc:MGI:96930]	ENSMUSG00000071856	Sensitive-Middle
Golm2	golgi membrane protein 2 [Source:MGI Symbol;Acc:MGI:2443129]	ENSMUSG00000060227	Resilient-Middle
Gch1	GTP cyclohydrolase 1 [Source:MGI Symbol;Acc:MGI:95675]	ENSMUSG00000037580	Sensitive-Middle
Ccser2	coiled-coil serine rich 2 [Source:MGI Symbol;Acc:MGI:101859]	ENSMUSG00000058690	Resilient-Middle
Oxr1	oxidation resistance 1 [Source:MGI Symbol;Acc:MGI:2179326]	ENSMUSG00000022307	Resilient-Middle
Adh7	alcohol dehydrogenase 7 (class IV), mu or sigma polypeptide [Source:MGI Symbol;Acc:MGI:87926]	ENSMUSG00000055301	Resilient-Middle
Sema3g	sema domain, immunoglobulin domain (Ig), short basic domain, secreted, (semaphorin) 3G [Source:MGI Symbol;Acc:MGI:3041242]	ENSMUSG00000021904	Resilient-Early
Bmf	BCL2 modifying factor [Source:MGI Symbol;Acc:MGI:2176433]	ENSMUSG00000040093	Resilient-Early
Actc1	actin, alpha, cardiac muscle 1 [Source:MGI Symbol;Acc:MGI:87905]	ENSMUSG00000068614	Sensitive-Middle
Camk2b	calcium/calmodulin-dependent protein kinase II, beta [Source:MGI Symbol;Acc:MGI:88257]	ENSMUSG00000057897	Sensitive-Late
Cdc14a	CDC14 cell division cycle 14A [Source:MGI Symbol;Acc:MGI:2442676]	ENSMUSG00000033502	Resilient-Middle
Gpr88	G-protein coupled receptor 88 [Source:MGI Symbol;Acc:MGI:1927653]	ENSMUSG00000068696	Resilient-Late
Calu	calumenin [Source:MGI Symbol;Acc:MGI:1097158]	ENSMUSG00000029767	Resilient-Early
Nr1d2	nuclear receptor subfamily 1, group D, member 2 [Source:MGI Symbol;Acc:MGI:2449205]	ENSMUSG00000021775	Sensitive-Middle
Mybphl	myosin binding protein H-like [Source:MGI Symbol;Acc:MGI:1916003]	ENSMUSG00000068745	Resilient-Middle
Il3ra	interleukin 3 receptor, alpha chain [Source:MGI Symbol;Acc:MGI:96553]	ENSMUSG00000068758	Resilient-Early
Lilra6	leukocyte immunoglobulin-like receptor, subfamily A (with TM domain), member 6 [Source:MGI Symbol;Acc:MGI:1195969]	ENSMUSG00000030427	Resilient-Late
Slc43a3	solute carrier family 43, member 3 [Source:MGI Symbol;Acc:MGI:1931054]	ENSMUSG00000027074	Intermediate-Middle
Selenbp1	selenium binding protein 1 [Source:MGI Symbol;Acc:MGI:96825]	ENSMUSG00000068874	Sensitive-Early
Sprr2a2	small proline-rich protein 2A2 [Source:MGI Symbol;Acc:MGI:3845026]	ENSMUSG00000068893	Sensitive-Early
Ermn	ermin, ERM-like protein [Source:MGI Symbol;Acc:MGI:1925017]	ENSMUSG00000026830	Resilient-Early
Bcan	brevican [Source:MGI Symbol;Acc:MGI:1096385]	ENSMUSG00000004892	Sensitive-Early
Eif2s3y	eukaryotic translation initiation factor 2, subunit 3, structural gene Y-linked [Source:MGI Symbol;Acc:MGI:1349430]	ENSMUSG00000069049	Resilient-Early
Sirpb1b	signal-regulatory protein beta 1B [Source:MGI Symbol;Acc:MGI:3779828]	ENSMUSG00000095028	Intermediate-Early
Frmd4a	FERM domain containing 4A [Source:MGI Symbol;Acc:MGI:1919850]	ENSMUSG00000026657	Resilient-Early
Cltb	clathrin, light polypeptide (Lcb) [Source:MGI Symbol;Acc:MGI:1921575]	ENSMUSG00000047547	Resilient-Early
H2ac12	H2A clustered histone 12 [Source:MGI Symbol;Acc:MGI:2448295]	ENSMUSG00000069302	Sensitive-Early
Sh3bp5	SH3-domain binding protein 5 (BTK-associated) [Source:MGI Symbol;Acc:MGI:1344391]	ENSMUSG00000021892	Intermediate-Early
Polr3gl	polymerase (RNA) III (DNA directed) polypeptide G like [Source:MGI Symbol;Acc:MGI:1917120]	ENSMUSG00000028104	Sensitive-Middle
Ptprb	protein tyrosine phosphatase, receptor type, B [Source:MGI Symbol;Acc:MGI:97809]	ENSMUSG00000020154	Sensitive-Middle
Srsf2	serine and arginine-rich splicing factor 2 [Source:MGI Symbol;Acc:MGI:98284]	ENSMUSG00000034120	Resilient-Early
Marcks	myristoylated alanine rich protein kinase C substrate [Source:MGI Symbol;Acc:MGI:96907]	ENSMUSG00000069662	Resilient-Early
Rspo3	R-spondin 3 [Source:MGI Symbol;Acc:MGI:1920030]	ENSMUSG00000019880	Sensitive-Middle
Sgk1	serum/glucocorticoid regulated kinase 1 [Source:MGI Symbol;Acc:MGI:1340062]	ENSMUSG00000019970	Resilient-Early
Tmem100	transmembrane protein 100 [Source:MGI Symbol;Acc:MGI:1915138]	ENSMUSG00000069763	Intermediate-Late
Zmynd15	zinc finger, MYND-type containing 15 [Source:MGI Symbol;Acc:MGI:3603821]	ENSMUSG00000040829	Sensitive-Late
Myh10	myosin, heavy polypeptide 10, non-muscle [Source:MGI Symbol;Acc:MGI:1930780]	ENSMUSG00000020900	Intermediate-Early
Cyfip2	cytoplasmic FMR1 interacting protein 2 [Source:MGI Symbol;Acc:MGI:1924134]	ENSMUSG00000020340	Intermediate-Early
Fam149a	family with sequence similarity 149, member A [Source:MGI Symbol;Acc:MGI:2387177]	ENSMUSG00000070044	Intermediate-Early
Cep70	centrosomal protein 70 [Source:MGI Symbol;Acc:MGI:1915371]	ENSMUSG00000056267	Intermediate-Early
Zbtb16	zinc finger and BTB domain containing 16 [Source:MGI Symbol;Acc:MGI:103222]	ENSMUSG00000066687	Sensitive-Late
Cdc6	cell division cycle 6 [Source:MGI Symbol;Acc:MGI:1345150]	ENSMUSG00000017499	Sensitive-Middle
Npnt	nephronectin [Source:MGI Symbol;Acc:MGI:2148811]	ENSMUSG00000040998	Resilient-Late
Pwwp2b	PWWP domain containing 2B [Source:MGI Symbol;Acc:MGI:2142008]	ENSMUSG00000060260	Resilient-Middle
Xaf1	XIAP associated factor 1 [Source:MGI Symbol;Acc:MGI:3772572]	ENSMUSG00000040483	Resilient-Early
Lrrc43	leucine rich repeat containing 43 [Source:MGI Symbol;Acc:MGI:2685907]	ENSMUSG00000063409	Intermediate-Early
Wfdc10	WAP four-disulfide core domain 10 [Source:MGI Symbol;Acc:MGI:3616889]	ENSMUSG00000070529	Sensitive-Early
Wfdc6b	WAP four-disulfide core domain 6B [Source:MGI Symbol;Acc:MGI:3575430]	ENSMUSG00000070531	Sensitive-Early
Fam161a	family with sequence similarity 161, member A [Source:MGI Symbol;Acc:MGI:1921123]	ENSMUSG00000049811	Sensitive-Early
Gal3st2	galactose-3-O-sulfotransferase 2 [Source:MGI Symbol;Acc:MGI:2685834]	ENSMUSG00000094651	Intermediate-Middle
Fryl	FRY like transcription coactivator [Source:MGI Symbol;Acc:MGI:1919563]	ENSMUSG00000070733	Resilient-Early
Zmynd12	zinc finger, MYND domain containing 12 [Source:MGI Symbol;Acc:MGI:2140259]	ENSMUSG00000070806	Intermediate-Early
Cfap65	cilia and flagella associated protein 65 [Source:MGI Symbol;Acc:MGI:2444274]	ENSMUSG00000047021	Sensitive-Early
Mup16	major urinary protein 16 [Source:MGI Symbol;Acc:MGI:3780250]	ENSMUSG00000078675	Intermediate-Middle
Lmbrd1	LMBR1 domain containing 1 [Source:MGI Symbol;Acc:MGI:1915671]	ENSMUSG00000073725	Sensitive-Early
Ccl21a	chemokine (C-C motif) ligand 21A (serine) [Source:MGI Symbol;Acc:MGI:1349183]	ENSMUSG00000094686	Resilient-Early
Gm10309	predicted gene 10309 [Source:MGI Symbol;Acc:MGI:3641941]	ENSMUSG00000071036	Resilient-Early
Tmem263	transmembrane protein 263 [Source:MGI Symbol;Acc:MGI:2143652]	ENSMUSG00000060935	Intermediate-Middle
Izumo4	IZUMO family member 4 [Source:MGI Symbol;Acc:MGI:1918814]	ENSMUSG00000055862	Intermediate-Early
Zdhhc22	zinc finger, DHHC-type containing 22 [Source:MGI Symbol;Acc:MGI:2685108]	ENSMUSG00000048483	Sensitive-Middle
Npw	neuropeptide W [Source:MGI Symbol;Acc:MGI:2685781]	ENSMUSG00000071230	Sensitive-Early
Cep85l	centrosomal protein 85-like [Source:MGI Symbol;Acc:MGI:3642684]	ENSMUSG00000038594	Resilient-Middle
Gm4795	predicted pseudogene 4795 [Source:MGI Symbol;Acc:MGI:3646519]	ENSMUSG00000095168	Resilient-Early
Cdhr3	cadherin-related family member 3 [Source:MGI Symbol;Acc:MGI:1916014]	ENSMUSG00000035860	Sensitive-Early
Rnase6	ribonuclease, RNase A family, 6 [Source:MGI Symbol;Acc:MGI:1925666]	ENSMUSG00000021880	Intermediate-Early
Cebpd	CCAAT/enhancer binding protein (C/EBP), delta [Source:MGI Symbol;Acc:MGI:103573]	ENSMUSG00000071637	Sensitive-Early
Csf2rb	colony stimulating factor 2 receptor, beta, low-affinity (granulocyte-macrophage) [Source:MGI Symbol;Acc:MGI:1339759]	ENSMUSG00000071713	Intermediate-Early
Ccr6	chemokine (C-C motif) receptor 6 [Source:MGI Symbol;Acc:MGI:1333797]	ENSMUSG00000040899	Intermediate-Early
Atp1a2	ATPase, Na+/K+ transporting, alpha 2 polypeptide [Source:MGI Symbol;Acc:MGI:88106]	ENSMUSG00000007097	Resilient-Early
Pbx1	pre B cell leukemia homeobox 1 [Source:MGI Symbol;Acc:MGI:97495]	ENSMUSG00000052534	Resilient-Early
Col6a3	collagen, type VI, alpha 3 [Source:MGI Symbol;Acc:MGI:88461]	ENSMUSG00000048126	Intermediate-Late
Klhl21	kelch-like 21 [Source:MGI Symbol;Acc:MGI:1919288]	ENSMUSG00000073700	Sensitive-Middle
Arid5a	AT rich interactive domain 5A (MRF1-like) [Source:MGI Symbol;Acc:MGI:2443039]	ENSMUSG00000037447	Sensitive-Early
Fam76a	family with sequence similarity 76, member A [Source:MGI Symbol;Acc:MGI:2385211]	ENSMUSG00000028878	Sensitive-Middle
Sgip1	SH3-domain GRB2-like (endophilin) interacting protein 1 [Source:MGI Symbol;Acc:MGI:1920344]	ENSMUSG00000028524	Resilient-Middle
Cdkn2b	cyclin dependent kinase inhibitor 2B [Source:MGI Symbol;Acc:MGI:104737]	ENSMUSG00000073802	Resilient-Early
Ccl21d	chemokine (C-C motif) ligand 21D [Source:MGI Symbol;Acc:MGI:5434896]	ENSMUSG00000094065	Resilient-Early
Il11ra1	interleukin 11 receptor, alpha chain 1 [Source:MGI Symbol;Acc:MGI:107426]	ENSMUSG00000073889	Intermediate-Middle
Hbb-bt	hemoglobin, beta adult t chain [Source:MGI Symbol;Acc:MGI:5474850]	ENSMUSG00000073940	Sensitive-Early
Alg8	asparagine-linked glycosylation 8 (alpha-1,3-glucosyltransferase) [Source:MGI Symbol;Acc:MGI:2141959]	ENSMUSG00000035704	Resilient-Early
Nlrc5	NLR family, CARD domain containing 5 [Source:MGI Symbol;Acc:MGI:3612191]	ENSMUSG00000074151	Resilient-Early
Mcoln2	mucolipin 2 [Source:MGI Symbol;Acc:MGI:1915529]	ENSMUSG00000011008	Sensitive-Early
Cox7a1	cytochrome c oxidase subunit 7A1 [Source:MGI Symbol;Acc:MGI:1316714]	ENSMUSG00000074218	Intermediate-Middle
Pias1	protein inhibitor of activated STAT 1 [Source:MGI Symbol;Acc:MGI:1913125]	ENSMUSG00000032405	Resilient-Middle
Smim31	small integral membrane protein 31 [Source:MGI Symbol;Acc:MGI:3039572]	ENSMUSG00000074300	Resilient-Early
Kcnd3	potassium voltage-gated channel, Shal-related family, member 3 [Source:MGI Symbol;Acc:MGI:1928743]	ENSMUSG00000040896	Intermediate-Middle
1700029J07Rik	RIKEN cDNA 1700029J07 gene [Source:MGI Symbol;Acc:MGI:1916729]	ENSMUSG00000071103	Resilient-Early
Gm10720	predicted gene 10720 [Source:MGI Symbol;Acc:MGI:3641687]	ENSMUSG00000074564	Sensitive-Early
Wfdc6a	WAP four-disulfide core domain 6A [Source:MGI Symbol;Acc:MGI:2684968]	ENSMUSG00000074595	Resilient-Late
Mafb	v-maf musculoaponeurotic fibrosarcoma oncogene family, protein B (avian) [Source:MGI Symbol;Acc:MGI:104555]	ENSMUSG00000074622	Intermediate-Early
Ttll9	tubulin tyrosine ligase-like family, member 9 [Source:MGI Symbol;Acc:MGI:1913589]	ENSMUSG00000074673	Intermediate-Early
Foxs1	forkhead box S1 [Source:MGI Symbol;Acc:MGI:95546]	ENSMUSG00000074676	Sensitive-Early
Thbd	thrombomodulin [Source:MGI Symbol;Acc:MGI:98736]	ENSMUSG00000074743	Sensitive-Early
Anapc15-ps	anaphase promoting complex C subunit 15, pseudogene [Source:MGI Symbol;Acc:MGI:3646302]	ENSMUSG00000074780	Intermediate-Late
Fibin	fin bud initiation factor homolog (zebrafish) [Source:MGI Symbol;Acc:MGI:1914856]	ENSMUSG00000074971	Intermediate-Late
Fjx1	four jointed box 1 [Source:MGI Symbol;Acc:MGI:1341907]	ENSMUSG00000075012	Resilient-Early
Gm10801	predicted gene 10801 [Source:MGI Symbol;Acc:MGI:3641656]	ENSMUSG00000075015	Sensitive-Early
Nxpe3	neurexophilin and PC-esterase domain family, member 3 [Source:MGI Symbol;Acc:MGI:2686598]	ENSMUSG00000075033	Resilient-Middle
Mtr	5-methyltetrahydrofolate-homocysteine methyltransferase [Source:MGI Symbol;Acc:MGI:894292]	ENSMUSG00000021311	Resilient-Early
Sesn1	sestrin 1 [Source:MGI Symbol;Acc:MGI:2155278]	ENSMUSG00000038332	Intermediate-Early
Net1	neuroepithelial cell transforming gene 1 [Source:MGI Symbol;Acc:MGI:1927138]	ENSMUSG00000021215	Sensitive-Early
Cenpw	centromere protein W [Source:MGI Symbol;Acc:MGI:1913561]	ENSMUSG00000075266	Sensitive-Early
Ola1	Obg-like ATPase 1 [Source:MGI Symbol;Acc:MGI:1914309]	ENSMUSG00000027108	Sensitive-Early
Sp5	trans-acting transcription factor 5 [Source:MGI Symbol;Acc:MGI:1927715]	ENSMUSG00000075304	Sensitive-Late
Scn3a	sodium channel, voltage-gated, type III, alpha [Source:MGI Symbol;Acc:MGI:98249]	ENSMUSG00000057182	Sensitive-Early
Samd5	sterile alpha motif domain containing 5 [Source:MGI Symbol;Acc:MGI:2444815]	ENSMUSG00000060487	Resilient-Late
Mrc2	mannose receptor, C type 2 [Source:MGI Symbol;Acc:MGI:107818]	ENSMUSG00000020695	Resilient-Early
Kbtbd6	kelch repeat and BTB (POZ) domain containing 6 [Source:MGI Symbol;Acc:MGI:3643058]	ENSMUSG00000075502	Sensitive-Middle
Skap1	src family associated phosphoprotein 1 [Source:MGI Symbol;Acc:MGI:1925723]	ENSMUSG00000057058	Resilient-Early
Sla	src-like adaptor [Source:MGI Symbol;Acc:MGI:104295]	ENSMUSG00000022372	Intermediate-Early
1700024G13Rik	RIKEN cDNA 1700024G13 gene [Source:MGI Symbol;Acc:MGI:1914335]	ENSMUSG00000072473	Sensitive-Early
Setd1b	SET domain containing 1B [Source:MGI Symbol;Acc:MGI:2652820]	ENSMUSG00000038384	Resilient-Early
Gbp9	guanylate-binding protein 9 [Source:MGI Symbol;Acc:MGI:3605620]	ENSMUSG00000029298	Resilient-Early
Gbp4	guanylate binding protein 4 [Source:MGI Symbol;Acc:MGI:97072]	ENSMUSG00000079363	Intermediate-Early
Atp2b2	ATPase, Ca++ transporting, plasma membrane 2 [Source:MGI Symbol;Acc:MGI:105368]	ENSMUSG00000030302	Sensitive-Early
Serpina3m	serine (or cysteine) peptidase inhibitor, clade A, member 3M [Source:MGI Symbol;Acc:MGI:98378]	ENSMUSG00000079012	Sensitive-Early
Plekha8	pleckstrin homology domain containing, family A (phosphoinositide binding specific) member 8 [Source:MGI Symbol;Acc:MGI:2681164]	ENSMUSG00000005225	Resilient-Early
Lrrc61	leucine rich repeat containing 61 [Source:MGI Symbol;Acc:MGI:2652848]	ENSMUSG00000073096	Intermediate-Early
Drc1	dynein regulatory complex subunit 1 [Source:MGI Symbol;Acc:MGI:2685906]	ENSMUSG00000073102	Sensitive-Early
Upp1	uridine phosphorylase 1 [Source:MGI Symbol;Acc:MGI:1097668]	ENSMUSG00000020407	Intermediate-Early
Hspb7	heat shock protein family, member 7 (cardiovascular) [Source:MGI Symbol;Acc:MGI:1352494]	ENSMUSG00000006221	Intermediate-Early
Capzb	capping protein (actin filament) muscle Z-line, beta [Source:MGI Symbol;Acc:MGI:104652]	ENSMUSG00000028745	Intermediate-Early
Gale	galactose-4-epimerase, UDP [Source:MGI Symbol;Acc:MGI:1921496]	ENSMUSG00000028671	Intermediate-Late
Nipal3	NIPA-like domain containing 3 [Source:MGI Symbol;Acc:MGI:1921802]	ENSMUSG00000028803	Sensitive-Middle
Ccdc42	coiled-coil domain containing 42 [Source:MGI Symbol;Acc:MGI:3045254]	ENSMUSG00000045915	Sensitive-Middle
Tekt2	tektin 2 [Source:MGI Symbol;Acc:MGI:1346335]	ENSMUSG00000028845	Intermediate-Early
Rps8	ribosomal protein S8 [Source:MGI Symbol;Acc:MGI:98166]	ENSMUSG00000047675	Sensitive-Early
Cyp4b1	cytochrome P450, family 4, subfamily b, polypeptide 1 [Source:MGI Symbol;Acc:MGI:103225]	ENSMUSG00000028713	Sensitive-Middle
Fign	fidgetin [Source:MGI Symbol;Acc:MGI:1890647]	ENSMUSG00000075324	Intermediate-Early
Kank4	KN motif and ankyrin repeat domains 4 [Source:MGI Symbol;Acc:MGI:3043381]	ENSMUSG00000035407	Intermediate-Middle
Btla	B and T lymphocyte associated [Source:MGI Symbol;Acc:MGI:2658978]	ENSMUSG00000052013	Intermediate-Early
Cd200r2	Cd200 receptor 2 [Source:MGI Symbol;Acc:MGI:3042847]	ENSMUSG00000090176	Sensitive-Late
Cntln	centlein, centrosomal protein [Source:MGI Symbol;Acc:MGI:2443104]	ENSMUSG00000038070	Intermediate-Early
Stk10	serine/threonine kinase 10 [Source:MGI Symbol;Acc:MGI:1099439]	ENSMUSG00000020272	Resilient-Early
Cstad	CSA-conditional, T cell activation-dependent protein [Source:MGI Symbol;Acc:MGI:1925867]	ENSMUSG00000047363	Resilient-Early
Spaca9	sperm acrosome associated 9 [Source:MGI Symbol;Acc:MGI:1917237]	ENSMUSG00000026809	Intermediate-Middle
Slc44a1	solute carrier family 44, member 1 [Source:MGI Symbol;Acc:MGI:2140592]	ENSMUSG00000028412	Resilient-Early
Smc2	structural maintenance of chromosomes 2 [Source:MGI Symbol;Acc:MGI:106067]	ENSMUSG00000028312	Sensitive-Early
Myl7	myosin, light polypeptide 7, regulatory [Source:MGI Symbol;Acc:MGI:107495]	ENSMUSG00000020469	Resilient-Early
Dnai1	dynein axonemal intermediate chain 1 [Source:MGI Symbol;Acc:MGI:1916172]	ENSMUSG00000061322	Resilient-Early
Gata3	GATA binding protein 3 [Source:MGI Symbol;Acc:MGI:95663]	ENSMUSG00000015619	Sensitive-Middle
Nkain4	Na+/K+ transporting ATPase interacting 4 [Source:MGI Symbol;Acc:MGI:1915372]	ENSMUSG00000027574	Intermediate-Early
Pitpnc1	phosphatidylinositol transfer protein, cytoplasmic 1 [Source:MGI Symbol;Acc:MGI:1919045]	ENSMUSG00000040430	Resilient-Middle
Ptges3l	prostaglandin E synthase 3 like [Source:MGI Symbol;Acc:MGI:1916146]	ENSMUSG00000097487	Intermediate-Late
Tgm2	transglutaminase 2, C polypeptide [Source:MGI Symbol;Acc:MGI:98731]	ENSMUSG00000037820	Sensitive-Early
Dsn1	DSN1 homolog, MIS12 kinetochore complex component [Source:MGI Symbol;Acc:MGI:1914184]	ENSMUSG00000027635	Sensitive-Early
Thra	thyroid hormone receptor alpha [Source:MGI Symbol;Acc:MGI:98742]	ENSMUSG00000058756	Sensitive-Early
Fbxl20	F-box and leucine-rich repeat protein 20 [Source:MGI Symbol;Acc:MGI:1919444]	ENSMUSG00000020883	Intermediate-Early
Mib2	mindbomb E3 ubiquitin protein ligase 2 [Source:MGI Symbol;Acc:MGI:2679684]	ENSMUSG00000029060	Sensitive-Middle
Prkcz	protein kinase C, zeta [Source:MGI Symbol;Acc:MGI:97602]	ENSMUSG00000029053	Sensitive-Early
Itpa	inosine triphosphatase (nucleoside triphosphate pyrophosphatase) [Source:MGI Symbol;Acc:MGI:96622]	ENSMUSG00000074797	Resilient-Middle
Fbn1	fibrillin 1 [Source:MGI Symbol;Acc:MGI:95489]	ENSMUSG00000027204	Sensitive-Early
Trbc1	T cell receptor beta, constant region 1 [Source:MGI Symbol;Acc:MGI:4439726]	ENSMUSG00000076490	Intermediate-Early
Trbc2	T cell receptor beta, constant 2 [Source:MGI Symbol;Acc:MGI:4835227]	ENSMUSG00000076498	Intermediate-Early
Gm20730	predicted gene, 20730 [Source:MGI Symbol;Acc:MGI:5313039]	ENSMUSG00000076500	Sensitive-Middle
Igkv2-137	immunoglobulin kappa chain variable 2-137 [Source:MGI Symbol;Acc:MGI:4439879]	ENSMUSG00000076501	Sensitive-Late
Igkv1-133	immunoglobulin kappa variable 1-133 [Source:MGI Symbol;Acc:MGI:3648380]	ENSMUSG00000094491	Sensitive-Late
Igkv14-126	immunoglobulin kappa variable 14-126 [Source:MGI Symbol;Acc:MGI:3643131]	ENSMUSG00000094345	Sensitive-Middle
Igkv9-120	immunoglobulin kappa chain variable 9-120 [Source:MGI Symbol;Acc:MGI:3647784]	ENSMUSG00000094872	Sensitive-Middle
Igkv1-117	immunoglobulin kappa variable 1-117 [Source:MGI Symbol;Acc:MGI:4439721]	ENSMUSG00000094335	Intermediate-Late
Igkv14-111	immunoglobulin kappa variable 14-111 [Source:MGI Symbol;Acc:MGI:4439863]	ENSMUSG00000095771	Sensitive-Middle
Igkv1-110	immunoglobulin kappa variable 1-110 [Source:MGI Symbol;Acc:MGI:4439558]	ENSMUSG00000093861	Intermediate-Late
Igkv2-109	immunoglobulin kappa variable 2-109 [Source:MGI Symbol;Acc:MGI:3642626]	ENSMUSG00000105606	Sensitive-Middle
Igkv16-104	immunoglobulin kappa variable 16-104 [Source:MGI Symbol;Acc:MGI:2685913]	ENSMUSG00000076522	Sensitive-Late
Igkv15-103	immunoglobulin kappa chain variable 15-103 [Source:MGI Symbol;Acc:MGI:96513]	ENSMUSG00000076523	Sensitive-Middle
Igkv10-96	immunoglobulin kappa variable 10-96 [Source:MGI Symbol;Acc:MGI:4439561]	ENSMUSG00000094420	Sensitive-Middle
Igkv10-94	immunoglobulin kappa variable 10-94 [Source:MGI Symbol;Acc:MGI:3646140]	ENSMUSG00000096490	Sensitive-Middle
Igkv4-92	immunoglobulin kappa variable 4-92 [Source:MGI Symbol;Acc:MGI:2686254]	ENSMUSG00000076531	Sensitive-Late
Igkv4-91	immunoglobulin kappa chain variable 4-91 [Source:MGI Symbol;Acc:MGI:3642277]	ENSMUSG00000076532	Sensitive-Late
Igkv4-90	immunoglobulin kappa chain variable 4-90 [Source:MGI Symbol;Acc:MGI:4439830]	ENSMUSG00000076533	Sensitive-Middle
Igkv13-84	immunoglobulin kappa chain variable 13-84 [Source:MGI Symbol;Acc:MGI:96514]	ENSMUSG00000076538	Sensitive-Late
Igkv4-80	immunoglobulin kappa variable 4-80 [Source:MGI Symbol;Acc:MGI:4439653]	ENSMUSG00000076540	Sensitive-Middle
Igkv4-79	immunoglobulin kappa variable 4-79 [Source:MGI Symbol;Acc:MGI:2685040]	ENSMUSG00000076541	Sensitive-Middle
Igkv4-51	immunoglobulin kappa chain variable 4-51 [Source:MGI Symbol;Acc:MGI:5009829]	ENSMUSG00000094993	Sensitive-Middle
Igkv4-70	immunoglobulin kappa chain variable 4-70 [Source:MGI Symbol;Acc:MGI:2686348]	ENSMUSG00000076547	Sensitive-Middle
Igkv4-68	immunoglobulin kappa variable 4-68 [Source:MGI Symbol;Acc:MGI:2686265]	ENSMUSG00000076549	Sensitive-Middle
Igkv4-57-1	immunoglobulin kappa variable 4-57-1 [Source:MGI Symbol;Acc:MGI:2686264]	ENSMUSG00000076555	Sensitive-Middle
Igkv4-50	immunoglobulin kappa variable 4-50 [Source:MGI Symbol;Acc:MGI:2685915]	ENSMUSG00000076562	Sensitive-Middle
Igkv5-48	immunoglobulin kappa variable 5-48 [Source:MGI Symbol;Acc:MGI:3642817]	ENSMUSG00000076563	Sensitive-Middle
Igkv12-46	immunoglobulin kappa variable 12-46 [Source:MGI Symbol;Acc:MGI:4439773]	ENSMUSG00000076564	Sensitive-Middle
Igkv5-45	immunoglobulin kappa chain variable 5-45 [Source:MGI Symbol;Acc:MGI:4439774]	ENSMUSG00000094094	Sensitive-Middle
Igkv5-43	immunoglobulin kappa chain variable 5-43 [Source:MGI Symbol;Acc:MGI:4943320]	ENSMUSG00000094433	Sensitive-Middle
Igkv6-32	immunoglobulin kappa variable 6-32 [Source:MGI Symbol;Acc:MGI:3641634]	ENSMUSG00000076576	Sensitive-Middle
Igkv8-30	immunoglobulin kappa chain variable 8-30 [Source:MGI Symbol;Acc:MGI:3642250]	ENSMUSG00000076577	Sensitive-Middle
Igkv6-25	immunoglobulin kappa chain variable 6-25 [Source:MGI Symbol;Acc:MGI:4439867]	ENSMUSG00000094930	Sensitive-Middle
Igkv8-24	immunoglobulin kappa chain variable 8-24 [Source:MGI Symbol;Acc:MGI:4947958]	ENSMUSG00000076583	Sensitive-Late
Igkv8-21	immunoglobulin kappa variable 8-21 [Source:MGI Symbol;Acc:MGI:1330840]	ENSMUSG00000076586	Sensitive-Late
Igkv6-17	immunoglobulin kappa variable 6-17 [Source:MGI Symbol;Acc:MGI:1330833]	ENSMUSG00000095794	Sensitive-Middle
Igkv6-15	immunoglobulin kappa variable 6-15 [Source:MGI Symbol;Acc:MGI:1330831]	ENSMUSG00000094797	Sensitive-Middle
Igkv3-12	immunoglobulin kappa variable 3-12 [Source:MGI Symbol;Acc:MGI:1330815]	ENSMUSG00000094117	Sensitive-Middle
Igkv3-4	immunoglobulin kappa variable 3-4 [Source:MGI Symbol;Acc:MGI:1330855]	ENSMUSG00000096715	Sensitive-Middle
Igkv3-1	immunoglobulin kappa variable 3-1 [Source:MGI Symbol;Acc:MGI:1330851]	ENSMUSG00000095682	Sensitive-Middle
Igkc	immunoglobulin kappa constant [Source:MGI Symbol;Acc:MGI:96495]	ENSMUSG00000076609	Sensitive-Late
Ighg2b	immunoglobulin heavy constant gamma 2B [Source:MGI Symbol;Acc:MGI:96445]	ENSMUSG00000076613	Sensitive-Middle
Ighg1	immunoglobulin heavy constant gamma 1 (G1m marker) [Source:MGI Symbol;Acc:MGI:96446]	ENSMUSG00000076614	Sensitive-Late
Ighg3	Immunoglobulin heavy constant gamma 3 [Source:MGI Symbol;Acc:MGI:2144790]	ENSMUSG00000076615	Sensitive-Middle
Ighm	immunoglobulin heavy constant mu [Source:MGI Symbol;Acc:MGI:96448]	ENSMUSG00000076617	Sensitive-Late
Ighv5-4	immunoglobulin heavy variable 5-4 [Source:MGI Symbol;Acc:MGI:4439895]	ENSMUSG00000095612	Sensitive-Late
Ighv5-9	immunoglobulin heavy variable 5-9 [Source:MGI Symbol;Acc:MGI:4439873]	ENSMUSG00000095285	Sensitive-Late
Ighv5-17	immunoglobulin heavy variable 5-17 [Source:MGI Symbol;Acc:MGI:4439533]	ENSMUSG00000095571	Sensitive-Middle
Ighv14-2	immunoglobulin heavy variable 14-2 [Source:MGI Symbol;Acc:MGI:4439607]	ENSMUSG00000095583	Sensitive-Late
Ighv14-3	immunoglobulin heavy variable V14-3 [Source:MGI Symbol;Acc:MGI:4439764]	ENSMUSG00000095642	Sensitive-Middle
Ighv9-2	immunoglobulin heavy variable V9-2 [Source:MGI Symbol;Acc:MGI:3643816]	ENSMUSG00000094102	Sensitive-Middle
Ighv9-3	immunoglobulin heavy variable V9-3 [Source:MGI Symbol;Acc:MGI:3642720]	ENSMUSG00000096459	Sensitive-Middle
Ighv3-8	immunoglobulin heavy variable V3-8 [Source:MGI Symbol;Acc:MGI:3645298]	ENSMUSG00000076674	Sensitive-Middle
Ighv6-3	immunoglobulin heavy variable 6-3 [Source:MGI Symbol;Acc:MGI:4439854]	ENSMUSG00000076677	Sensitive-Late
Ighv10-1	immunoglobulin heavy variable 10-1 [Source:MGI Symbol;Acc:MGI:4439620]	ENSMUSG00000095981	Sensitive-Late
Ighv1-7	immunoglobulin heavy variable V1-7 [Source:MGI Symbol;Acc:MGI:3704122]	ENSMUSG00000095200	Sensitive-Middle
Ighv1-18	immunoglobulin heavy variable V1-18 [Source:MGI Symbol;Acc:MGI:4439780]	ENSMUSG00000076695	Sensitive-Middle
Ighv1-22	immunoglobulin heavy variable 1-22 [Source:MGI Symbol;Acc:MGI:4439784]	ENSMUSG00000094561	Sensitive-Middle
Ighv1-39	immunoglobulin heavy variable 1-39 [Source:MGI Symbol;Acc:MGI:4439888]	ENSMUSG00000095130	Sensitive-Middle
Ighv1-50	immunoglobulin heavy variable 1-50 [Source:MGI Symbol;Acc:MGI:4439753]	ENSMUSG00000094198	Sensitive-Late
Ighv1-53	immunoglobulin heavy variable 1-53 [Source:MGI Symbol;Acc:MGI:3576502]	ENSMUSG00000093894	Sensitive-Middle
Ighv1-54	immunoglobulin heavy variable V1-54 [Source:MGI Symbol;Acc:MGI:3647133]	ENSMUSG00000094787	Sensitive-Late
Ighv1-55	immunoglobulin heavy variable 1-55 [Source:MGI Symbol;Acc:MGI:4439716]	ENSMUSG00000095589	Sensitive-Middle
Ighv1-61	immunoglobulin heavy variable 1-61 [Source:MGI Symbol;Acc:MGI:4439824]	ENSMUSG00000094087	Sensitive-Middle
Ighv1-62-3	immunoglobulin heavy variable 1-62-3 [Source:MGI Symbol;Acc:MGI:3648544]	ENSMUSG00000096767	Sensitive-Middle
Ighv1-64	immunoglobulin heavy variable 1-64 [Source:MGI Symbol;Acc:MGI:4439789]	ENSMUSG00000094088	Sensitive-Middle
Ighv1-66	immunoglobulin heavy variable 1-66 [Source:MGI Symbol;Acc:MGI:4439825]	ENSMUSG00000095519	Sensitive-Middle
Ighv8-12	immunoglobulin heavy variable V8-12 [Source:MGI Symbol;Acc:MGI:3642873]	ENSMUSG00000076731	Sensitive-Late
Ighv1-80	immunoglobulin heavy variable 1-80 [Source:MGI Symbol;Acc:MGI:4439738]	ENSMUSG00000094075	Sensitive-Late
Ighv1-81	immunoglobulin heavy variable 1-81 [Source:MGI Symbol;Acc:MGI:4439635]	ENSMUSG00000094689	Sensitive-Middle
Ighv1-85	immunoglobulin heavy variable 1-85 [Source:MGI Symbol;Acc:MGI:3645723]	ENSMUSG00000096150	Sensitive-Middle
Iglv1	immunoglobulin lambda variable 1 [Source:MGI Symbol;Acc:MGI:96530]	ENSMUSG00000076934	Sensitive-Middle
Iglc2	immunoglobulin lambda constant 2 [Source:MGI Symbol;Acc:MGI:99547]	ENSMUSG00000076937	Sensitive-Late
Iglv3	immunoglobulin lambda variable 3 [Source:MGI Symbol;Acc:MGI:3645509]	ENSMUSG00000076939	Sensitive-Late
Cirbp	cold inducible RNA binding protein [Source:MGI Symbol;Acc:MGI:893588]	ENSMUSG00000045193	Intermediate-Late
Adarb1	adenosine deaminase, RNA-specific, B1 [Source:MGI Symbol;Acc:MGI:891999]	ENSMUSG00000020262	Sensitive-Late
Slc19a1	solute carrier family 19 (folate transporter), member 1 [Source:MGI Symbol;Acc:MGI:103182]	ENSMUSG00000001436	Intermediate-Early
Vsir	V-set immunoregulatory receptor [Source:MGI Symbol;Acc:MGI:1921298]	ENSMUSG00000020101	Resilient-Early
Psap	prosaposin [Source:MGI Symbol;Acc:MGI:97783]	ENSMUSG00000004207	Sensitive-Late
Map3k8	mitogen-activated protein kinase kinase kinase 8 [Source:MGI Symbol;Acc:MGI:1346878]	ENSMUSG00000024235	Resilient-Early
Scml4	Scm polycomb group protein like 4 [Source:MGI Symbol;Acc:MGI:2446140]	ENSMUSG00000044770	Resilient-Early
Foxo3	forkhead box O3 [Source:MGI Symbol;Acc:MGI:1890081]	ENSMUSG00000048756	Resilient-Early
Ppil6	peptidylprolyl isomerase (cyclophilin)-like 6 [Source:MGI Symbol;Acc:MGI:1920325]	ENSMUSG00000078451	Intermediate-Middle
Phactr2	phosphatase and actin regulator 2 [Source:MGI Symbol;Acc:MGI:2446138]	ENSMUSG00000062866	Sensitive-Early
Acap3	ArfGAP with coiled-coil, ankyrin repeat and PH domains 3 [Source:MGI Symbol;Acc:MGI:2153589]	ENSMUSG00000029033	Sensitive-Middle
Ajap1	adherens junction associated protein 1 [Source:MGI Symbol;Acc:MGI:2685419]	ENSMUSG00000039546	Intermediate-Early
Plekhg5	pleckstrin homology domain containing, family G (with RhoGef domain) member 5 [Source:MGI Symbol;Acc:MGI:2652860]	ENSMUSG00000039713	Intermediate-Middle
Thap3	THAP domain containing, apoptosis associated protein 3 [Source:MGI Symbol;Acc:MGI:1917126]	ENSMUSG00000039759	Resilient-Early
Mad2l2	MAD2 mitotic arrest deficient-like 2 [Source:MGI Symbol;Acc:MGI:1919140]	ENSMUSG00000029003	Sensitive-Early
Dhrs3	dehydrogenase/reductase (SDR family) member 3 [Source:MGI Symbol;Acc:MGI:1315215]	ENSMUSG00000066026	Resilient-Early
Slc66a1	solute carrier family 66 member 1 [Source:MGI Symbol;Acc:MGI:2384837]	ENSMUSG00000028744	Resilient-Early
Ubxn10	UBX domain protein 10 [Source:MGI Symbol;Acc:MGI:2443123]	ENSMUSG00000043621	Resilient-Early
Myom3	myomesin family, member 3 [Source:MGI Symbol;Acc:MGI:2685280]	ENSMUSG00000037139	Resilient-Early
Aunip	aurora kinase A and ninein interacting protein [Source:MGI Symbol;Acc:MGI:1917135]	ENSMUSG00000078521	Sensitive-Early
Cd164l2	CD164 sialomucin-like 2 [Source:MGI Symbol;Acc:MGI:1916905]	ENSMUSG00000028865	Resilient-Early
Rcc1	regulator of chromosome condensation 1 [Source:MGI Symbol;Acc:MGI:1913989]	ENSMUSG00000028896	Sensitive-Early
Ifitm10	interferon induced transmembrane protein 10 [Source:MGI Symbol;Acc:MGI:2444776]	ENSMUSG00000045777	Intermediate-Early
Tinagl1	tubulointerstitial nephritis antigen-like 1 [Source:MGI Symbol;Acc:MGI:2137617]	ENSMUSG00000028776	Sensitive-Early
Rnh1	ribonuclease/angiogenin inhibitor 1 [Source:MGI Symbol;Acc:MGI:1195456]	ENSMUSG00000038650	Sensitive-Early
Ifitm1	interferon induced transmembrane protein 1 [Source:MGI Symbol;Acc:MGI:1915963]	ENSMUSG00000025491	Sensitive-Early
Metrnl	meteorin, glial cell differentiation regulator-like [Source:MGI Symbol;Acc:MGI:2384806]	ENSMUSG00000039208	Sensitive-Late
Gjb4	gap junction protein, beta 4 [Source:MGI Symbol;Acc:MGI:95722]	ENSMUSG00000046623	Sensitive-Early
Tmem35b	transmembrane protein 35B [Source:MGI Symbol;Acc:MGI:3758095]	ENSMUSG00000070737	Resilient-Early
Ptgfr	prostaglandin F receptor [Source:MGI Symbol;Acc:MGI:97796]	ENSMUSG00000028036	Intermediate-Middle
Ttll7	tubulin tyrosine ligase-like family, member 7 [Source:MGI Symbol;Acc:MGI:1918142]	ENSMUSG00000036745	Intermediate-Early
Thrap3	thyroid hormone receptor associated protein 3 [Source:MGI Symbol;Acc:MGI:2442637]	ENSMUSG00000043962	Resilient-Early
Gbp3	guanylate binding protein 3 [Source:MGI Symbol;Acc:MGI:1926263]	ENSMUSG00000028268	Resilient-Early
Macf1	microtubule-actin crosslinking factor 1 [Source:MGI Symbol;Acc:MGI:108559]	ENSMUSG00000028649	Sensitive-Early
Bmpr1b	bone morphogenetic protein receptor, type 1B [Source:MGI Symbol;Acc:MGI:107191]	ENSMUSG00000052430	Sensitive-Early
Itgam	integrin alpha M [Source:MGI Symbol;Acc:MGI:96607]	ENSMUSG00000030786	Sensitive-Middle
Ypel3	yippee like 3 [Source:MGI Symbol;Acc:MGI:1913340]	ENSMUSG00000042675	Sensitive-Early
Kctd2	potassium channel tetramerisation domain containing 2 [Source:MGI Symbol;Acc:MGI:1917632]	ENSMUSG00000016940	Resilient-Early
Cd300lf	CD300 molecule like family member F [Source:MGI Symbol;Acc:MGI:2442359]	ENSMUSG00000047798	Resilient-Early
Cd300lb	CD300 molecule like family member B [Source:MGI Symbol;Acc:MGI:2685099]	ENSMUSG00000063193	Resilient-Middle
Abca8a	ATP-binding cassette, sub-family A (ABC1), member 8a [Source:MGI Symbol;Acc:MGI:2386846]	ENSMUSG00000041828	Sensitive-Early
Tut4	terminal uridylyl transferase 4 [Source:MGI Symbol;Acc:MGI:2445126]	ENSMUSG00000034610	Resilient-Early
Gstm6	glutathione S-transferase, mu 6 [Source:MGI Symbol;Acc:MGI:1309467]	ENSMUSG00000068762	Resilient-Early
Gna13	guanine nucleotide binding protein, alpha 13 [Source:MGI Symbol;Acc:MGI:95768]	ENSMUSG00000020611	Resilient-Early
Stk33	serine/threonine kinase 33 [Source:MGI Symbol;Acc:MGI:2152419]	ENSMUSG00000031027	Sensitive-Early
Mov10	Mov10 RISC complex RNA helicase [Source:MGI Symbol;Acc:MGI:97054]	ENSMUSG00000002227	Resilient-Early
Ddx5	DEAD box helicase 5 [Source:MGI Symbol;Acc:MGI:105037]	ENSMUSG00000020719	Sensitive-Early
Pde4b	phosphodiesterase 4B, cAMP specific [Source:MGI Symbol;Acc:MGI:99557]	ENSMUSG00000028525	Sensitive-Early
Anapc15	anaphase promoting complex C subunit 15 [Source:MGI Symbol;Acc:MGI:1922680]	ENSMUSG00000030649	Sensitive-Early
Mapt	microtubule-associated protein tau [Source:MGI Symbol;Acc:MGI:97180]	ENSMUSG00000018411	Sensitive-Early
Fmo5	flavin containing monooxygenase 5 [Source:MGI Symbol;Acc:MGI:1310004]	ENSMUSG00000028088	Sensitive-Middle
Fggy	FGGY carbohydrate kinase domain containing [Source:MGI Symbol;Acc:MGI:1922828]	ENSMUSG00000028573	Resilient-Early
Jun	jun proto-oncogene [Source:MGI Symbol;Acc:MGI:96646]	ENSMUSG00000052684	Intermediate-Late
Hdac5	histone deacetylase 5 [Source:MGI Symbol;Acc:MGI:1333784]	ENSMUSG00000008855	Resilient-Middle
Tmem106a	transmembrane protein 106A [Source:MGI Symbol;Acc:MGI:1922056]	ENSMUSG00000034947	Sensitive-Early
Cdc42se1	CDC42 small effector 1 [Source:MGI Symbol;Acc:MGI:1889510]	ENSMUSG00000046722	Resilient-Middle
Pip5k1a	phosphatidylinositol-4-phosphate 5-kinase, type 1 alpha [Source:MGI Symbol;Acc:MGI:107929]	ENSMUSG00000028126	Sensitive-Early
Frem1	Fras1 related extracellular matrix protein 1 [Source:MGI Symbol;Acc:MGI:2670972]	ENSMUSG00000059049	Resilient-Early
Ezh1	enhancer of zeste 1 polycomb repressive complex 2 subunit [Source:MGI Symbol;Acc:MGI:1097695]	ENSMUSG00000006920	Resilient-Middle
Gm42674	predicted gene 42674 [Source:MGI Symbol;Acc:MGI:5662811]	ENSMUSG00000105518	Sensitive-Early
Tnc	tenascin C [Source:MGI Symbol;Acc:MGI:101922]	ENSMUSG00000028364	Sensitive-Early
Aen	apoptosis enhancing nuclease [Source:MGI Symbol;Acc:MGI:1915298]	ENSMUSG00000030609	Resilient-Early
Tmem79	transmembrane protein 79 [Source:MGI Symbol;Acc:MGI:1919163]	ENSMUSG00000001420	Resilient-Middle
Srcin1	SRC kinase signaling inhibitor 1 [Source:MGI Symbol;Acc:MGI:1933179]	ENSMUSG00000038453	Sensitive-Early
Zfp652	zinc finger protein 652 [Source:MGI Symbol;Acc:MGI:2442221]	ENSMUSG00000075595	Sensitive-Middle
Stra6l	STRA6-like [Source:MGI Symbol;Acc:MGI:1921402]	ENSMUSG00000028327	Sensitive-Late
Frmpd1	FERM and PDZ domain containing 1 [Source:MGI Symbol;Acc:MGI:2446274]	ENSMUSG00000035615	Sensitive-Early
Hlf	hepatic leukemia factor [Source:MGI Symbol;Acc:MGI:96108]	ENSMUSG00000003949	Sensitive-Early
Zfp976	zinc finger protein 976 [Source:MGI Symbol;Acc:MGI:3036263]	ENSMUSG00000074158	Resilient-Early
Ccne1	cyclin E1 [Source:MGI Symbol;Acc:MGI:88316]	ENSMUSG00000002068	Sensitive-Early
Spry1	sprouty RTK signaling antagonist 1 [Source:MGI Symbol;Acc:MGI:1345139]	ENSMUSG00000037211	Resilient-Middle
Pnisr	PNN interacting serine/arginine-rich [Source:MGI Symbol;Acc:MGI:1913875]	ENSMUSG00000028248	Intermediate-Early
Gm5150	predicted gene 5150 [Source:MGI Symbol;Acc:MGI:3779469]	ENSMUSG00000078780	Resilient-Late
Sirpb1c	signal-regulatory protein beta 1C [Source:MGI Symbol;Acc:MGI:3807521]	ENSMUSG00000074677	Sensitive-Early
Gm9733	predicted gene 9733 [Source:MGI Symbol;Acc:MGI:3780136]	ENSMUSG00000078783	Resilient-Early
Cyp2s1	cytochrome P450, family 2, subfamily s, polypeptide 1 [Source:MGI Symbol;Acc:MGI:1921384]	ENSMUSG00000040703	Sensitive-Early
Hif3a	hypoxia inducible factor 3, alpha subunit [Source:MGI Symbol;Acc:MGI:1859778]	ENSMUSG00000004328	Resilient-Early
Zfp579	zinc finger protein 579 [Source:MGI Symbol;Acc:MGI:1915740]	ENSMUSG00000051550	Sensitive-Middle
Asgr1	asialoglycoprotein receptor 1 [Source:MGI Symbol;Acc:MGI:88081]	ENSMUSG00000020884	Sensitive-Early
Pira2	paired-Ig-like receptor A2 [Source:MGI Symbol;Acc:MGI:1195970]	ENSMUSG00000089942	Intermediate-Late
Zbtb4	zinc finger and BTB domain containing 4 [Source:MGI Symbol;Acc:MGI:1922830]	ENSMUSG00000018750	Resilient-Middle
Cd68	CD68 antigen [Source:MGI Symbol;Acc:MGI:88342]	ENSMUSG00000018774	Sensitive-Late
Dnah2	dynein, axonemal, heavy chain 2 [Source:MGI Symbol;Acc:MGI:107731]	ENSMUSG00000005237	Sensitive-Early
Chd3	chromodomain helicase DNA binding protein 3 [Source:MGI Symbol;Acc:MGI:1344395]	ENSMUSG00000018474	Resilient-Early
Gas7	growth arrest specific 7 [Source:MGI Symbol;Acc:MGI:1202388]	ENSMUSG00000033066	Sensitive-Middle
Dnah9	dynein, axonemal, heavy chain 9 [Source:MGI Symbol;Acc:MGI:1289279]	ENSMUSG00000056752	Resilient-Early
Pmp22	peripheral myelin protein 22 [Source:MGI Symbol;Acc:MGI:97631]	ENSMUSG00000018217	Resilient-Late
Drc3	dynein regulatory complex subunit 3 [Source:MGI Symbol;Acc:MGI:1921915]	ENSMUSG00000056598	Resilient-Early
Pcmtd2	protein-L-isoaspartate (D-aspartate) O-methyltransferase domain containing 2 [Source:MGI Symbol;Acc:MGI:1923927]	ENSMUSG00000027589	Sensitive-Early
Slc35f3	solute carrier family 35, member F3 [Source:MGI Symbol;Acc:MGI:2444426]	ENSMUSG00000057060	Sensitive-Early
Rgs19	regulator of G-protein signaling 19 [Source:MGI Symbol;Acc:MGI:1915153]	ENSMUSG00000002458	Resilient-Early
Dnajc5	DnaJ heat shock protein family (Hsp40) member C5 [Source:MGI Symbol;Acc:MGI:892995]	ENSMUSG00000000826	Resilient-Early
Atf7	activating transcription factor 7 [Source:MGI Symbol;Acc:MGI:2443472]	ENSMUSG00000099083	Intermediate-Early
Tnip1	TNFAIP3 interacting protein 1 [Source:MGI Symbol;Acc:MGI:1926194]	ENSMUSG00000020400	Resilient-Early
Zfp931	zinc finger protein 931 [Source:MGI Symbol;Acc:MGI:2441662]	ENSMUSG00000078861	Intermediate-Middle
Gm14325	predicted gene 14325 [Source:MGI Symbol;Acc:MGI:3702875]	ENSMUSG00000095362	Intermediate-Middle
Hnrnpab	heterogeneous nuclear ribonucleoprotein A/B [Source:MGI Symbol;Acc:MGI:1330294]	ENSMUSG00000020358	Resilient-Early
B4galt5	UDP-Gal:betaGlcNAc beta 1,4-galactosyltransferase, polypeptide 5 [Source:MGI Symbol;Acc:MGI:1927169]	ENSMUSG00000017929	Sensitive-Early
Havcr2	hepatitis A virus cellular receptor 2 [Source:MGI Symbol;Acc:MGI:2159682]	ENSMUSG00000020399	Intermediate-Late
Prickle1	prickle planar cell polarity protein 1 [Source:MGI Symbol;Acc:MGI:1916034]	ENSMUSG00000036158	Sensitive-Early
Zmynd8	zinc finger, MYND-type containing 8 [Source:MGI Symbol;Acc:MGI:1918025]	ENSMUSG00000039671	Intermediate-Early
Pltp	phospholipid transfer protein [Source:MGI Symbol;Acc:MGI:103151]	ENSMUSG00000017754	Intermediate-Early
Ces2e	carboxylesterase 2E [Source:MGI Symbol;Acc:MGI:2443170]	ENSMUSG00000031886	Intermediate-Early
Arhgef28	Rho guanine nucleotide exchange factor (GEF) 28 [Source:MGI Symbol;Acc:MGI:1346016]	ENSMUSG00000021662	Sensitive-Middle
Tnfrsf13c	tumor necrosis factor receptor superfamily, member 13c [Source:MGI Symbol;Acc:MGI:1919299]	ENSMUSG00000068105	Intermediate-Early
Vcan	versican [Source:MGI Symbol;Acc:MGI:102889]	ENSMUSG00000021614	Sensitive-Early
Tef	thyrotroph embryonic factor [Source:MGI Symbol;Acc:MGI:98663]	ENSMUSG00000022389	Sensitive-Early
Tox3	TOX high mobility group box family member 3 [Source:MGI Symbol;Acc:MGI:3039593]	ENSMUSG00000043668	Resilient-Middle
Ddc	dopa decarboxylase [Source:MGI Symbol;Acc:MGI:94876]	ENSMUSG00000020182	Sensitive-Middle
Fignl1	fidgetin-like 1 [Source:MGI Symbol;Acc:MGI:1890648]	ENSMUSG00000035455	Sensitive-Early
Triobp	TRIO and F-actin binding protein [Source:MGI Symbol;Acc:MGI:1349410]	ENSMUSG00000033088	Sensitive-Middle
Cdc14b	CDC14 cell division cycle 14B [Source:MGI Symbol;Acc:MGI:2441808]	ENSMUSG00000033102	Intermediate-Early
Adgre5	adhesion G protein-coupled receptor E5 [Source:MGI Symbol;Acc:MGI:1347095]	ENSMUSG00000002885	Sensitive-Middle
Ntrk2	neurotrophic tyrosine kinase, receptor, type 2 [Source:MGI Symbol;Acc:MGI:97384]	ENSMUSG00000055254	Intermediate-Early
Dbn1	drebrin 1 [Source:MGI Symbol;Acc:MGI:1931838]	ENSMUSG00000034675	Intermediate-Middle
Clmn	calmin [Source:MGI Symbol;Acc:MGI:2136957]	ENSMUSG00000021097	Sensitive-Early
Cst8	cystatin 8 (cystatin-related epididymal spermatogenic) [Source:MGI Symbol;Acc:MGI:107161]	ENSMUSG00000027442	Sensitive-Late
Serpina3i	serine (or cysteine) peptidase inhibitor, clade A, member 3I [Source:MGI Symbol;Acc:MGI:2182841]	ENSMUSG00000079014	Sensitive-Early
Tcn2	transcobalamin 2 [Source:MGI Symbol;Acc:MGI:98534]	ENSMUSG00000020432	Intermediate-Early
Rab3a	RAB3A, member RAS oncogene family [Source:MGI Symbol;Acc:MGI:97843]	ENSMUSG00000031840	Sensitive-Early
Gdf15	growth differentiation factor 15 [Source:MGI Symbol;Acc:MGI:1346047]	ENSMUSG00000038508	Sensitive-Early
Gpcpd1	glycerophosphocholine phosphodiesterase 1 [Source:MGI Symbol;Acc:MGI:104898]	ENSMUSG00000027346	Resilient-Early
Col14a1	collagen, type XIV, alpha 1 [Source:MGI Symbol;Acc:MGI:1341272]	ENSMUSG00000022371	Resilient-Early
Spef1	sperm flagellar 1 [Source:MGI Symbol;Acc:MGI:3513546]	ENSMUSG00000027329	Intermediate-Early
Dscc1	DNA replication and sister chromatid cohesion 1 [Source:MGI Symbol;Acc:MGI:1919357]	ENSMUSG00000022422	Sensitive-Middle
Gfra4	glial cell line derived neurotrophic factor family receptor alpha 4 [Source:MGI Symbol;Acc:MGI:1341873]	ENSMUSG00000027316	Resilient-Early
Lrp12	low density lipoprotein-related protein 12 [Source:MGI Symbol;Acc:MGI:2443132]	ENSMUSG00000022305	Sensitive-Late
Zc3h6	zinc finger CCCH type containing 6 [Source:MGI Symbol;Acc:MGI:1926001]	ENSMUSG00000042851	Intermediate-Early
Acoxl	acyl-Coenzyme A oxidase-like [Source:MGI Symbol;Acc:MGI:1921371]	ENSMUSG00000027380	Sensitive-Early
AA467197	expressed sequence AA467197 [Source:MGI Symbol;Acc:MGI:3034182]	ENSMUSG00000033213	Sensitive-Early
Sord	sorbitol dehydrogenase [Source:MGI Symbol;Acc:MGI:98266]	ENSMUSG00000027227	Sensitive-Early
Ccdc82	coiled-coil domain containing 82 [Source:MGI Symbol;Acc:MGI:1913646]	ENSMUSG00000079084	Intermediate-Late
Skp2	S-phase kinase-associated protein 2 [Source:MGI Symbol;Acc:MGI:1351663]	ENSMUSG00000054115	Resilient-Middle
Oxct1	3-oxoacid CoA transferase 1 [Source:MGI Symbol;Acc:MGI:1914291]	ENSMUSG00000022186	Resilient-Early
Cyth3	cytohesin 3 [Source:MGI Symbol;Acc:MGI:1335107]	ENSMUSG00000018001	Sensitive-Early
Kdelr2	KDEL (Lys-Asp-Glu-Leu) endoplasmic reticulum protein retention receptor 2 [Source:MGI Symbol;Acc:MGI:1914163]	ENSMUSG00000079111	Intermediate-Middle
Tmem184a	transmembrane protein 184a [Source:MGI Symbol;Acc:MGI:2385897]	ENSMUSG00000036687	Sensitive-Early
Mcf2l	mcf.2 transforming sequence-like [Source:MGI Symbol;Acc:MGI:103263]	ENSMUSG00000031442	Sensitive-Middle
Nxpe5	neurexophilin and PC-esterase domain family, member 5 [Source:MGI Symbol;Acc:MGI:3584036]	ENSMUSG00000047592	Intermediate-Early
Spata17	spermatogenesis associated 17 [Source:MGI Symbol;Acc:MGI:1921967]	ENSMUSG00000026611	Resilient-Early
Slc5a12	solute carrier family 5 (sodium/glucose cotransporter), member 12 [Source:MGI Symbol;Acc:MGI:2138890]	ENSMUSG00000041644	Intermediate-Early
Gm21451	predicted gene, 21451 [Source:MGI Symbol;Acc:MGI:5434806]	ENSMUSG00000094526	Intermediate-Middle
Hipk3	homeodomain interacting protein kinase 3 [Source:MGI Symbol;Acc:MGI:1314882]	ENSMUSG00000027177	Resilient-Early
Lmo2	LIM domain only 2 [Source:MGI Symbol;Acc:MGI:102811]	ENSMUSG00000032698	Resilient-Early
Hspb1	heat shock protein 1 [Source:MGI Symbol;Acc:MGI:96240]	ENSMUSG00000004951	Intermediate-Early
Mettl27	methyltransferase like 27 [Source:MGI Symbol;Acc:MGI:1933146]	ENSMUSG00000040557	Intermediate-Early
Limk1	LIM-domain containing, protein kinase [Source:MGI Symbol;Acc:MGI:104572]	ENSMUSG00000029674	Intermediate-Early
Tnfrsf19	tumor necrosis factor receptor superfamily, member 19 [Source:MGI Symbol;Acc:MGI:1352474]	ENSMUSG00000060548	Intermediate-Early
Caln1	calneuron 1 [Source:MGI Symbol;Acc:MGI:2155987]	ENSMUSG00000060371	Sensitive-Late
Phf21a	PHD finger protein 21A [Source:MGI Symbol;Acc:MGI:2384756]	ENSMUSG00000058318	Resilient-Early
Adamts4	a disintegrin-like and metallopeptidase (reprolysin type) with thrombospondin type 1 motif, 4 [Source:MGI Symbol;Acc:MGI:1339949]	ENSMUSG00000006403	Sensitive-Early
Apoa2	apolipoprotein A-II [Source:MGI Symbol;Acc:MGI:88050]	ENSMUSG00000005681	Sensitive-Early
Pcp4l1	Purkinje cell protein 4-like 1 [Source:MGI Symbol;Acc:MGI:1913675]	ENSMUSG00000038370	Sensitive-Early
Ran	RAN, member RAS oncogene family [Source:MGI Symbol;Acc:MGI:1333112]	ENSMUSG00000029430	Sensitive-Middle
Fmo2	flavin containing monooxygenase 2 [Source:MGI Symbol;Acc:MGI:1916776]	ENSMUSG00000040170	Sensitive-Late
Timm10	translocase of inner mitochondrial membrane 10 [Source:MGI Symbol;Acc:MGI:1353429]	ENSMUSG00000027076	Resilient-Early
Ndrg2	N-myc downstream regulated gene 2 [Source:MGI Symbol;Acc:MGI:1352498]	ENSMUSG00000004558	Sensitive-Late
Sspn	sarcospan [Source:MGI Symbol;Acc:MGI:1353511]	ENSMUSG00000030255	Sensitive-Early
Eomes	eomesodermin [Source:MGI Symbol;Acc:MGI:1201683]	ENSMUSG00000032446	Resilient-Early
Abcc9	ATP-binding cassette, sub-family C (CFTR/MRP), member 9 [Source:MGI Symbol;Acc:MGI:1352630]	ENSMUSG00000030249	Sensitive-Early
Kazald1	Kazal-type serine peptidase inhibitor domain 1 [Source:MGI Symbol;Acc:MGI:2147606]	ENSMUSG00000025213	Intermediate-Early
Colq	collagen-like tail subunit (single strand of homotrimer) of asymmetric acetylcholinesterase [Source:MGI Symbol;Acc:MGI:1338761]	ENSMUSG00000057606	Sensitive-Early
Col7a1	collagen, type VII, alpha 1 [Source:MGI Symbol;Acc:MGI:88462]	ENSMUSG00000025650	Resilient-Middle
Clec7a	C-type lectin domain family 7, member a [Source:MGI Symbol;Acc:MGI:1861431]	ENSMUSG00000079293	Sensitive-Middle
Clec1b	C-type lectin domain family 1, member b [Source:MGI Symbol;Acc:MGI:1913287]	ENSMUSG00000030159	Intermediate-Late
Klrb1	killer cell lectin-like receptor subfamily B member 1 [Source:MGI Symbol;Acc:MGI:96877]	ENSMUSG00000079299	Resilient-Early
Mlec	malectin [Source:MGI Symbol;Acc:MGI:1924015]	ENSMUSG00000048578	Sensitive-Middle
Pzp	PZP, alpha-2-macroglobulin like [Source:MGI Symbol;Acc:MGI:87854]	ENSMUSG00000030359	Sensitive-Middle
Gorasp2	golgi reassembly stacking protein 2 [Source:MGI Symbol;Acc:MGI:2135962]	ENSMUSG00000014959	Resilient-Early
Myo3b	myosin IIIB [Source:MGI Symbol;Acc:MGI:2448580]	ENSMUSG00000042064	Resilient-Middle
Bmx	BMX non-receptor tyrosine kinase [Source:MGI Symbol;Acc:MGI:1101778]	ENSMUSG00000031377	Sensitive-Early
Ace2	angiotensin I converting enzyme (peptidyl-dipeptidase A) 2 [Source:MGI Symbol;Acc:MGI:1917258]	ENSMUSG00000015405	Sensitive-Middle
Reps2	RALBP1 associated Eps domain containing protein 2 [Source:MGI Symbol;Acc:MGI:2663511]	ENSMUSG00000040855	Sensitive-Early
Marchf5	membrane associated ring-CH-type finger 5 [Source:MGI Symbol;Acc:MGI:1915207]	ENSMUSG00000023307	Sensitive-Early
Lrrc23	leucine rich repeat containing 23 [Source:MGI Symbol;Acc:MGI:1315192]	ENSMUSG00000030125	Sensitive-Early
Pla2r1	phospholipase A2 receptor 1 [Source:MGI Symbol;Acc:MGI:102468]	ENSMUSG00000054580	Resilient-Early
Nr4a2	nuclear receptor subfamily 4, group A, member 2 [Source:MGI Symbol;Acc:MGI:1352456]	ENSMUSG00000026826	Intermediate-Early
Alas2	aminolevulinic acid synthase 2, erythroid [Source:MGI Symbol;Acc:MGI:87990]	ENSMUSG00000025270	Sensitive-Middle
Spp1	secreted phosphoprotein 1 [Source:MGI Symbol;Acc:MGI:98389]	ENSMUSG00000029304	Sensitive-Late
Arhgap15	Rho GTPase activating protein 15 [Source:MGI Symbol;Acc:MGI:1923367]	ENSMUSG00000049744	Resilient-Early
Mapk10	mitogen-activated protein kinase 10 [Source:MGI Symbol;Acc:MGI:1346863]	ENSMUSG00000046709	Resilient-Middle
Dtymk	deoxythymidylate kinase [Source:MGI Symbol;Acc:MGI:108396]	ENSMUSG00000026281	Sensitive-Middle
Nek6	NIMA (never in mitosis gene a)-related expressed kinase 6 [Source:MGI Symbol;Acc:MGI:1891638]	ENSMUSG00000026749	Sensitive-Early
Lhx6	LIM homeobox protein 6 [Source:MGI Symbol;Acc:MGI:1306803]	ENSMUSG00000026890	Sensitive-Early
Bmp2k	BMP2 inducible kinase [Source:MGI Symbol;Acc:MGI:2155456]	ENSMUSG00000034663	Intermediate-Middle
Tatdn2	TatD DNase domain containing 2 [Source:MGI Symbol;Acc:MGI:3576210]	ENSMUSG00000056952	Sensitive-Early
Dipk2a	divergent protein kinase domain 2A [Source:MGI Symbol;Acc:MGI:1916111]	ENSMUSG00000045414	Sensitive-Early
Traf1	TNF receptor-associated factor 1 [Source:MGI Symbol;Acc:MGI:101836]	ENSMUSG00000026875	Sensitive-Early
Plp1	proteolipid protein (myelin) 1 [Source:MGI Symbol;Acc:MGI:97623]	ENSMUSG00000031425	Resilient-Early
Bex3	brain expressed X-linked 3 [Source:MGI Symbol;Acc:MGI:1338016]	ENSMUSG00000046432	Resilient-Middle
Gprasp2	G protein-coupled receptor associated sorting protein 2 [Source:MGI Symbol;Acc:MGI:2442071]	ENSMUSG00000072966	Intermediate-Early
Cdkl2	cyclin-dependent kinase-like 2 (CDC2-related kinase) [Source:MGI Symbol;Acc:MGI:1858227]	ENSMUSG00000029403	Sensitive-Middle
Kcnj13	potassium inwardly-rectifying channel, subfamily J, member 13 [Source:MGI Symbol;Acc:MGI:3781032]	ENSMUSG00000079436	Sensitive-Early
Eif4e2	eukaryotic translation initiation factor 4E member 2 [Source:MGI Symbol;Acc:MGI:1914440]	ENSMUSG00000026254	Resilient-Early
Irak1bp1	interleukin-1 receptor-associated kinase 1 binding protein 1 [Source:MGI Symbol;Acc:MGI:1929475]	ENSMUSG00000032251	Resilient-Middle
Nrxn2	neurexin II [Source:MGI Symbol;Acc:MGI:1096362]	ENSMUSG00000033768	Resilient-Late
Nup210	nucleoporin 210 [Source:MGI Symbol;Acc:MGI:1859555]	ENSMUSG00000030091	Intermediate-Early
Kdr	kinase insert domain protein receptor [Source:MGI Symbol;Acc:MGI:96683]	ENSMUSG00000062960	Intermediate-Early
Tm7sf2	transmembrane 7 superfamily member 2 [Source:MGI Symbol;Acc:MGI:1920416]	ENSMUSG00000024799	Resilient-Late
Prrx2	paired related homeobox 2 [Source:MGI Symbol;Acc:MGI:98218]	ENSMUSG00000039476	Intermediate-Early
Adgrf5	adhesion G protein-coupled receptor F5 [Source:MGI Symbol;Acc:MGI:2182928]	ENSMUSG00000056492	Sensitive-Late
Kyat1	kynurenine aminotransferase 1 [Source:MGI Symbol;Acc:MGI:1917516]	ENSMUSG00000039648	Sensitive-Middle
Zer1	zyg-11 related, cell cycle regulator [Source:MGI Symbol;Acc:MGI:2442511]	ENSMUSG00000039686	Resilient-Middle
Tex11	testis expressed gene 11 [Source:MGI Symbol;Acc:MGI:1933237]	ENSMUSG00000009670	Sensitive-Early
M1ap	meiosis 1 associated protein [Source:MGI Symbol;Acc:MGI:1315200]	ENSMUSG00000030041	Resilient-Early
Dnah6	dynein, axonemal, heavy chain 6 [Source:MGI Symbol;Acc:MGI:107744]	ENSMUSG00000052861	Sensitive-Early
Mdh1b	malate dehydrogenase 1B, NAD (soluble) [Source:MGI Symbol;Acc:MGI:1923918]	ENSMUSG00000025963	Intermediate-Early
Gab3	growth factor receptor bound protein 2-associated protein 3 [Source:MGI Symbol;Acc:MGI:2387324]	ENSMUSG00000032750	Sensitive-Early
Cyyr1	cysteine and tyrosine-rich protein 1 [Source:MGI Symbol;Acc:MGI:2152187]	ENSMUSG00000041134	Intermediate-Middle
BC051142	cDNA sequence BC051142 [Source:MGI Symbol;Acc:MGI:3039565]	ENSMUSG00000057246	Intermediate-Early
H2-DMb1	histocompatibility 2, class II, locus Mb1 [Source:MGI Symbol;Acc:MGI:95922]	ENSMUSG00000079547	Resilient-Early
Acox3	acyl-Coenzyme A oxidase 3, pristanoyl [Source:MGI Symbol;Acc:MGI:1933156]	ENSMUSG00000029098	Resilient-Early
Samsn1	SAM domain, SH3 domain and nuclear localization signals, 1 [Source:MGI Symbol;Acc:MGI:1914992]	ENSMUSG00000022876	Sensitive-Late
Snca	synuclein, alpha [Source:MGI Symbol;Acc:MGI:1277151]	ENSMUSG00000025889	Sensitive-Early
Dok7	docking protein 7 [Source:MGI Symbol;Acc:MGI:3584043]	ENSMUSG00000044716	Resilient-Early
Rgs12	regulator of G-protein signaling 12 [Source:MGI Symbol;Acc:MGI:1918979]	ENSMUSG00000029101	Resilient-Early
Orc2	origin recognition complex, subunit 2 [Source:MGI Symbol;Acc:MGI:1328306]	ENSMUSG00000026037	Resilient-Early
St3gal6	ST3 beta-galactoside alpha-2,3-sialyltransferase 6 [Source:MGI Symbol;Acc:MGI:1888707]	ENSMUSG00000022747	Resilient-Middle
Tacc3	transforming, acidic coiled-coil containing protein 3 [Source:MGI Symbol;Acc:MGI:1341163]	ENSMUSG00000037313	Sensitive-Early
Pnck	pregnancy upregulated non-ubiquitously expressed CaM kinase [Source:MGI Symbol;Acc:MGI:1347357]	ENSMUSG00000002012	Resilient-Early
Zfp467	zinc finger protein 467 [Source:MGI Symbol;Acc:MGI:1916160]	ENSMUSG00000068551	Sensitive-Early
Etl4	enhancer trap locus 4 [Source:MGI Symbol;Acc:MGI:95454]	ENSMUSG00000036617	Resilient-Middle
Armc3	armadillo repeat containing 3 [Source:MGI Symbol;Acc:MGI:1918132]	ENSMUSG00000037683	Sensitive-Early
Mllt10	myeloid/lymphoid or mixed-lineage leukemia; translocated to, 10 [Source:MGI Symbol;Acc:MGI:1329038]	ENSMUSG00000026743	Sensitive-Early
Plxdc2	plexin domain containing 2 [Source:MGI Symbol;Acc:MGI:1914698]	ENSMUSG00000026748	Sensitive-Early
Hacd1	3-hydroxyacyl-CoA dehydratase 1 [Source:MGI Symbol;Acc:MGI:1353592]	ENSMUSG00000063275	Intermediate-Early
Fstl1	follistatin-like 1 [Source:MGI Symbol;Acc:MGI:102793]	ENSMUSG00000022816	Sensitive-Early
Il1r1	interleukin 1 receptor, type I [Source:MGI Symbol;Acc:MGI:96545]	ENSMUSG00000026072	Resilient-Early
Tead3	TEA domain family member 3 [Source:MGI Symbol;Acc:MGI:109241]	ENSMUSG00000002249	Intermediate-Early
Atp6v0a4	ATPase, H+ transporting, lysosomal V0 subunit A4 [Source:MGI Symbol;Acc:MGI:2153480]	ENSMUSG00000038600	Intermediate-Early
9230102O04Rik	RIKEN cDNA 9230102O04 gene [Source:MGI Symbol;Acc:MGI:1924932]	ENSMUSG00000079602	Sensitive-Early
Agbl3	ATP/GTP binding protein-like 3 [Source:MGI Symbol;Acc:MGI:1923473]	ENSMUSG00000038836	Sensitive-Early
Bend7	BEN domain containing 7 [Source:MGI Symbol;Acc:MGI:2443100]	ENSMUSG00000048186	Resilient-Early
Dcaf12l2	DDB1 and CUL4 associated factor 12-like 2 [Source:MGI Symbol;Acc:MGI:2445178]	ENSMUSG00000050926	Intermediate-Early
Meig1	meiosis expressed gene 1 [Source:MGI Symbol;Acc:MGI:1202878]	ENSMUSG00000026650	Intermediate-Early
Oacyl	O-acyltransferase like [Source:MGI Symbol;Acc:MGI:2442915]	ENSMUSG00000046610	Sensitive-Middle
Fam171a1	family with sequence similarity 171, member A1 [Source:MGI Symbol;Acc:MGI:2442917]	ENSMUSG00000050530	Resilient-Middle
Zbtb44	zinc finger and BTB domain containing 44 [Source:MGI Symbol;Acc:MGI:1925123]	ENSMUSG00000047412	Sensitive-Early
Sema3c	sema domain, immunoglobulin domain (Ig), short basic domain, secreted, (semaphorin) 3C [Source:MGI Symbol;Acc:MGI:107557]	ENSMUSG00000028780	Resilient-Late
Rfc4	replication factor C (activator 1) 4 [Source:MGI Symbol;Acc:MGI:2146571]	ENSMUSG00000022881	Sensitive-Early
Kng2	kininogen 2 [Source:MGI Symbol;Acc:MGI:3027157]	ENSMUSG00000060459	Intermediate-Middle
Steap2	six transmembrane epithelial antigen of prostate 2 [Source:MGI Symbol;Acc:MGI:1921301]	ENSMUSG00000015653	Sensitive-Early
Tes	testin LIM domain protein [Source:MGI Symbol;Acc:MGI:105081]	ENSMUSG00000029552	Intermediate-Middle
Tspan7	tetraspanin 7 [Source:MGI Symbol;Acc:MGI:1298407]	ENSMUSG00000058254	Sensitive-Late
Asns	asparagine synthetase [Source:MGI Symbol;Acc:MGI:1350929]	ENSMUSG00000029752	Resilient-Early
Slc38a5	solute carrier family 38, member 5 [Source:MGI Symbol;Acc:MGI:2148066]	ENSMUSG00000031170	Sensitive-Early
Clcn5	chloride channel, voltage-sensitive 5 [Source:MGI Symbol;Acc:MGI:99486]	ENSMUSG00000004317	Intermediate-Early
Cdh2	cadherin 2 [Source:MGI Symbol;Acc:MGI:88355]	ENSMUSG00000024304	Resilient-Early
Rnf186	ring finger protein 186 [Source:MGI Symbol;Acc:MGI:1914075]	ENSMUSG00000070661	Sensitive-Early
Plekhb1	pleckstrin homology domain containing, family B (evectins) member 1 [Source:MGI Symbol;Acc:MGI:1351469]	ENSMUSG00000030701	Sensitive-Early
Septin3	septin 3 [Source:MGI Symbol;Acc:MGI:1345148]	ENSMUSG00000022456	Resilient-Early
Hpca	hippocalcin [Source:MGI Symbol;Acc:MGI:1336200]	ENSMUSG00000028785	Resilient-Early
Fhl1	four and a half LIM domains 1 [Source:MGI Symbol;Acc:MGI:1298387]	ENSMUSG00000023092	Intermediate-Early
Tesl1	testin LIM domain protein like 1 [Source:MGI Symbol;Acc:MGI:3648288]	ENSMUSG00000068113	Sensitive-Middle
Pram1	PML-RAR alpha-regulated adaptor molecule 1 [Source:MGI Symbol;Acc:MGI:3576625]	ENSMUSG00000032739	Intermediate-Early
Rtkn2	rhotekin 2 [Source:MGI Symbol;Acc:MGI:2158417]	ENSMUSG00000037846	Resilient-Early
S100a9	S100 calcium binding protein A9 (calgranulin B) [Source:MGI Symbol;Acc:MGI:1338947]	ENSMUSG00000056071	Sensitive-Early
Cep164	centrosomal protein 164 [Source:MGI Symbol;Acc:MGI:2384878]	ENSMUSG00000043987	Intermediate-Early
Trp53bp2	transformation related protein 53 binding protein 2 [Source:MGI Symbol;Acc:MGI:2138319]	ENSMUSG00000026510	Sensitive-Middle
Gm7781	predicted gene 7781 [Source:MGI Symbol;Acc:MGI:3643104]	ENSMUSG00000081456	Resilient-Early
Gm12216	predicted gene 12216 [Source:MGI Symbol;Acc:MGI:3650088]	ENSMUSG00000081769	Sensitive-Early
Gm9009	predicted pseudogene 9009 [Source:MGI Symbol;Acc:MGI:3643998]	ENSMUSG00000080974	Resilient-Early
Lnx1	ligand of numb-protein X 1 [Source:MGI Symbol;Acc:MGI:1278335]	ENSMUSG00000029228	Intermediate-Middle
Wdr12	WD repeat domain 12 [Source:MGI Symbol;Acc:MGI:1927241]	ENSMUSG00000026019	Resilient-Early
Tspan4	tetraspanin 4 [Source:MGI Symbol;Acc:MGI:1928097]	ENSMUSG00000025511	Resilient-Early
Rab3il1	RAB3A interacting protein (rabin3)-like 1 [Source:MGI Symbol;Acc:MGI:1922010]	ENSMUSG00000024663	Resilient-Late
Ssbp1	single-stranded DNA binding protein 1 [Source:MGI Symbol;Acc:MGI:1920040]	ENSMUSG00000029911	Intermediate-Early
Slc48a1	solute carrier family 48 (heme transporter), member 1 [Source:MGI Symbol;Acc:MGI:1914989]	ENSMUSG00000081534	Sensitive-Middle
Gm14839	predicted gene 14839 [Source:MGI Symbol;Acc:MGI:3801784]	ENSMUSG00000081716	Sensitive-Late
Gm12966	predicted gene 12966 [Source:MGI Symbol;Acc:MGI:3652043]	ENSMUSG00000070729	Resilient-Early
Naip3	NLR family, apoptosis inhibitory protein 3 [Source:MGI Symbol;Acc:MGI:1298225]	ENSMUSG00000082956	Resilient-Late
Il4i1	interleukin 4 induced 1 [Source:MGI Symbol;Acc:MGI:109552]	ENSMUSG00000074141	Sensitive-Early
Bst1	bone marrow stromal cell antigen 1 [Source:MGI Symbol;Acc:MGI:105370]	ENSMUSG00000029082	Resilient-Late
Gm15294	predicted gene 15294 [Source:MGI Symbol;Acc:MGI:3708114]	ENSMUSG00000081607	Resilient-Early
Lhfpl2	lipoma HMGIC fusion partner-like 2 [Source:MGI Symbol;Acc:MGI:2145236]	ENSMUSG00000045312	Sensitive-Middle
Smim24	small integral membrane protein 24 [Source:MGI Symbol;Acc:MGI:1919523]	ENSMUSG00000078439	Resilient-Early
Limch1	LIM and calponin homology domains 1 [Source:MGI Symbol;Acc:MGI:1924819]	ENSMUSG00000037736	Sensitive-Early
Gm13549	predicted gene 13549 [Source:MGI Symbol;Acc:MGI:3651027]	ENSMUSG00000080982	Sensitive-Early
Card6	caspase recruitment domain family, member 6 [Source:MGI Symbol;Acc:MGI:3032959]	ENSMUSG00000041849	Resilient-Middle
Mab21l3	mab-21-like 3 [Source:MGI Symbol;Acc:MGI:2446273]	ENSMUSG00000044313	Sensitive-Middle
Gm14130	predicted gene 14130 [Source:MGI Symbol;Acc:MGI:3652217]	ENSMUSG00000081494	Resilient-Middle
Ccdc186	coiled-coil domain containing 186 [Source:MGI Symbol;Acc:MGI:2445022]	ENSMUSG00000035173	Resilient-Middle
Gm15707	predicted gene 15707 [Source:MGI Symbol;Acc:MGI:3783147]	ENSMUSG00000083962	Resilient-Early
Ccn4	cellular communication network factor 4 [Source:MGI Symbol;Acc:MGI:1197008]	ENSMUSG00000005124	Sensitive-Early
Efna1	ephrin A1 [Source:MGI Symbol;Acc:MGI:103236]	ENSMUSG00000027954	Sensitive-Middle
Gm4991	predicted gene 4991 [Source:MGI Symbol;Acc:MGI:3643043]	ENSMUSG00000083928	Intermediate-Early
Fam131a	family with sequence similarity 131, member A [Source:MGI Symbol;Acc:MGI:1925658]	ENSMUSG00000050821	Resilient-Middle
Tbx22	T-box 22 [Source:MGI Symbol;Acc:MGI:2389465]	ENSMUSG00000031241	Sensitive-Early
Tmem132c	transmembrane protein 132C [Source:MGI Symbol;Acc:MGI:2443061]	ENSMUSG00000034324	Intermediate-Early
Gm14470	predicted gene 14470 [Source:MGI Symbol;Acc:MGI:3650278]	ENSMUSG00000083262	Resilient-Middle
Gm14016	predicted gene 14016 [Source:MGI Symbol;Acc:MGI:3650953]	ENSMUSG00000080747	Sensitive-Early
Klra4	killer cell lectin-like receptor, subfamily A, member 4 [Source:MGI Symbol;Acc:MGI:101904]	ENSMUSG00000079852	Intermediate-Early
Gjb1	gap junction protein, beta 1 [Source:MGI Symbol;Acc:MGI:95719]	ENSMUSG00000047797	Resilient-Late
Eef1akmt4	EEF1A lysine methyltransferase 4 [Source:MGI Symbol;Acc:MGI:5903914]	ENSMUSG00000115219	Sensitive-Early
Slc26a1	solute carrier family 26 (sulfate transporter), member 1 [Source:MGI Symbol;Acc:MGI:2385894]	ENSMUSG00000046959	Sensitive-Middle
Gm9103	predicted gene 9103 [Source:MGI Symbol;Acc:MGI:3645364]	ENSMUSG00000084142	Resilient-Early
Pbdc1	polysaccharide biosynthesis domain containing 1 [Source:MGI Symbol;Acc:MGI:1914933]	ENSMUSG00000031226	Resilient-Early
Gm11814	predicted gene 11814 [Source:MGI Symbol;Acc:MGI:3650512]	ENSMUSG00000084215	Sensitive-Early
Klrd1	killer cell lectin-like receptor, subfamily D, member 1 [Source:MGI Symbol;Acc:MGI:1196275]	ENSMUSG00000030165	Intermediate-Early
Pdpn	podoplanin [Source:MGI Symbol;Acc:MGI:103098]	ENSMUSG00000028583	Intermediate-Early
Ccdc33	coiled-coil domain containing 33 [Source:MGI Symbol;Acc:MGI:1922464]	ENSMUSG00000037716	Resilient-Early
Gm5760	predicted gene 5760 [Source:MGI Symbol;Acc:MGI:3647653]	ENSMUSG00000083310	Intermediate-Early
Tspan2	tetraspanin 2 [Source:MGI Symbol;Acc:MGI:1917997]	ENSMUSG00000027858	Sensitive-Early
Gm5388	predicted gene 5388 [Source:MGI Symbol;Acc:MGI:3647395]	ENSMUSG00000081350	Intermediate-Middle
Serinc2	serine incorporator 2 [Source:MGI Symbol;Acc:MGI:1919132]	ENSMUSG00000023232	Resilient-Early
Gm12933	predicted gene 12933 [Source:MGI Symbol;Acc:MGI:3651147]	ENSMUSG00000081210	Resilient-Early
Mgst1	microsomal glutathione S-transferase 1 [Source:MGI Symbol;Acc:MGI:1913850]	ENSMUSG00000008540	Sensitive-Early
Map3k5	mitogen-activated protein kinase kinase kinase 5 [Source:MGI Symbol;Acc:MGI:1346876]	ENSMUSG00000071369	Resilient-Early
Matk	megakaryocyte-associated tyrosine kinase [Source:MGI Symbol;Acc:MGI:99259]	ENSMUSG00000004933	Resilient-Middle
Gm6142	predicted pseudogene 6142 [Source:MGI Symbol;Acc:MGI:3644670]	ENSMUSG00000084304	Resilient-Early
Pdia2	protein disulfide isomerase associated 2 [Source:MGI Symbol;Acc:MGI:1916441]	ENSMUSG00000024184	Resilient-Early
Inava	innate immunity activator [Source:MGI Symbol;Acc:MGI:1921579]	ENSMUSG00000041605	Sensitive-Early
Gm13315	predicted gene 13315 [Source:MGI Symbol;Acc:MGI:3651096]	ENSMUSG00000083305	Sensitive-Early
Gm14008	predicted gene 14008 [Source:MGI Symbol;Acc:MGI:3651416]	ENSMUSG00000082350	Intermediate-Late
Stxbp6	syntaxin binding protein 6 (amisyn) [Source:MGI Symbol;Acc:MGI:2384963]	ENSMUSG00000046314	Intermediate-Late
Bcl3	B cell leukemia/lymphoma 3 [Source:MGI Symbol;Acc:MGI:88140]	ENSMUSG00000053175	Sensitive-Early
Hmgcs2	3-hydroxy-3-methylglutaryl-Coenzyme A synthase 2 [Source:MGI Symbol;Acc:MGI:101939]	ENSMUSG00000027875	Sensitive-Early
Ptger4	prostaglandin E receptor 4 (subtype EP4) [Source:MGI Symbol;Acc:MGI:104311]	ENSMUSG00000039942	Sensitive-Early
Igfbp2	insulin-like growth factor binding protein 2 [Source:MGI Symbol;Acc:MGI:96437]	ENSMUSG00000039323	Sensitive-Late
Bcl7a	B cell CLL/lymphoma 7A [Source:MGI Symbol;Acc:MGI:1924295]	ENSMUSG00000029438	Sensitive-Middle
Ppp2r2b	protein phosphatase 2, regulatory subunit B, beta [Source:MGI Symbol;Acc:MGI:1920180]	ENSMUSG00000024500	Intermediate-Early
5730416F02Rik	RIKEN cDNA 5730416F02 gene [Source:MGI Symbol;Acc:MGI:1917800]	ENSMUSG00000081793	Intermediate-Late
Mup-ps13	major urinary protein, pseudogene 13 [Source:MGI Symbol;Acc:MGI:3802118]	ENSMUSG00000095532	Intermediate-Middle
Ninj1	ninjurin 1 [Source:MGI Symbol;Acc:MGI:1196617]	ENSMUSG00000037966	Intermediate-Middle
Gm14741	predicted gene 14741 [Source:MGI Symbol;Acc:MGI:3705423]	ENSMUSG00000083587	Intermediate-Early
Prelid3b	PRELI domain containing 3B [Source:MGI Symbol;Acc:MGI:1913640]	ENSMUSG00000016257	Resilient-Early
Gm11658	predicted gene 11658 [Source:MGI Symbol;Acc:MGI:3650797]	ENSMUSG00000081524	Resilient-Early
Lyzl4	lysozyme-like 4 [Source:MGI Symbol;Acc:MGI:1916282]	ENSMUSG00000032530	Resilient-Early
Cisd2	CDGSH iron sulfur domain 2 [Source:MGI Symbol;Acc:MGI:1914256]	ENSMUSG00000028165	Resilient-Early
Rnd1	Rho family GTPase 1 [Source:MGI Symbol;Acc:MGI:2444878]	ENSMUSG00000054855	Sensitive-Early
Gm13937	predicted gene 13937 [Source:MGI Symbol;Acc:MGI:3651879]	ENSMUSG00000082512	Intermediate-Early
Trim35	tripartite motif-containing 35 [Source:MGI Symbol;Acc:MGI:1914104]	ENSMUSG00000022043	Resilient-Early
Gm5391	predicted gene 5391 [Source:MGI Symbol;Acc:MGI:3647141]	ENSMUSG00000083912	Intermediate-Middle
Magi3	membrane associated guanylate kinase, WW and PDZ domain containing 3 [Source:MGI Symbol;Acc:MGI:1923484]	ENSMUSG00000052539	Resilient-Middle
Gm6985	predicted pseudogene 6985 [Source:MGI Symbol;Acc:MGI:3644316]	ENSMUSG00000087255	Resilient-Middle
Gm14845	predicted gene 14845 [Source:MGI Symbol;Acc:MGI:3704515]	ENSMUSG00000082729	Resilient-Middle
Rph3al	rabphilin 3A-like (without C2 domains) [Source:MGI Symbol;Acc:MGI:1923492]	ENSMUSG00000020847	Resilient-Early
Septin8	septin 8 [Source:MGI Symbol;Acc:MGI:894310]	ENSMUSG00000018398	Sensitive-Early
Serpina3f	serine (or cysteine) peptidase inhibitor, clade A, member 3F [Source:MGI Symbol;Acc:MGI:2182838]	ENSMUSG00000066363	Sensitive-Early
Gm12403	predicted gene 12403 [Source:MGI Symbol;Acc:MGI:3650109]	ENSMUSG00000082186	Resilient-Early
Gm11954	predicted gene 11954 [Source:MGI Symbol;Acc:MGI:3649565]	ENSMUSG00000084170	Intermediate-Late
Spef1l	sperm flagellar 1 like [Source:MGI Symbol;Acc:MGI:2685939]	ENSMUSG00000073795	Resilient-Early
Gm16436	predicted gene 16436 [Source:MGI Symbol;Acc:MGI:3645326]	ENSMUSG00000081373	Sensitive-Early
Plagl1	pleiomorphic adenoma gene-like 1 [Source:MGI Symbol;Acc:MGI:1100874]	ENSMUSG00000019817	Resilient-Middle
Gsta3	glutathione S-transferase, alpha 3 [Source:MGI Symbol;Acc:MGI:95856]	ENSMUSG00000025934	Sensitive-Late
Acvrl1	activin A receptor, type II-like 1 [Source:MGI Symbol;Acc:MGI:1338946]	ENSMUSG00000000530	Sensitive-Middle
Mapk8ip3	mitogen-activated protein kinase 8 interacting protein 3 [Source:MGI Symbol;Acc:MGI:1353598]	ENSMUSG00000024163	Sensitive-Middle
Fam107a	family with sequence similarity 107, member A [Source:MGI Symbol;Acc:MGI:3041256]	ENSMUSG00000021750	Resilient-Early
Prdx6-ps2	peroxiredoxin 6 pseudogene 2 [Source:MGI Symbol;Acc:MGI:1203519]	ENSMUSG00000083737	Sensitive-Middle
Septin4	septin 4 [Source:MGI Symbol;Acc:MGI:1270156]	ENSMUSG00000020486	Sensitive-Middle
Gm15593	predicted gene 15593 [Source:MGI Symbol;Acc:MGI:3783040]	ENSMUSG00000084203	Intermediate-Early
S1pr5	sphingosine-1-phosphate receptor 5 [Source:MGI Symbol;Acc:MGI:2150641]	ENSMUSG00000045087	Resilient-Early
Zwilch	zwilch kinetochore protein [Source:MGI Symbol;Acc:MGI:1915264]	ENSMUSG00000032400	Sensitive-Early
Erg	ETS transcription factor [Source:MGI Symbol;Acc:MGI:95415]	ENSMUSG00000040732	Intermediate-Early
Serpina1e	serine (or cysteine) peptidase inhibitor, clade A, member 1E [Source:MGI Symbol;Acc:MGI:891967]	ENSMUSG00000072849	Sensitive-Late
Gm6298	predicted gene 6298 [Source:MGI Symbol;Acc:MGI:3645163]	ENSMUSG00000081761	Sensitive-Early
Gm11953	predicted gene 11953 [Source:MGI Symbol;Acc:MGI:3649564]	ENSMUSG00000082816	Resilient-Early
Gm8577	predicted gene 8577 [Source:MGI Symbol;Acc:MGI:3779807]	ENSMUSG00000082197	Intermediate-Early
Pnma2	paraneoplastic antigen MA2 [Source:MGI Symbol;Acc:MGI:2444129]	ENSMUSG00000046204	Sensitive-Early
Gm13368	predicted gene 13368 [Source:MGI Symbol;Acc:MGI:3651966]	ENSMUSG00000081389	Resilient-Early
Bpifb1	BPI fold containing family B, member 1 [Source:MGI Symbol;Acc:MGI:2137431]	ENSMUSG00000027485	Resilient-Middle
Fhad1	forkhead-associated (FHA) phosphopeptide binding domain 1 [Source:MGI Symbol;Acc:MGI:1920323]	ENSMUSG00000051435	Intermediate-Early
Myl4	myosin, light polypeptide 4 [Source:MGI Symbol;Acc:MGI:97267]	ENSMUSG00000061086	Resilient-Early
Hk3	hexokinase 3 [Source:MGI Symbol;Acc:MGI:2670962]	ENSMUSG00000025877	Sensitive-Middle
Sec14l3	SEC14-like lipid binding 3 [Source:MGI Symbol;Acc:MGI:3617848]	ENSMUSG00000054986	Sensitive-Early
Eif4a2	eukaryotic translation initiation factor 4A2 [Source:MGI Symbol;Acc:MGI:106906]	ENSMUSG00000022884	Sensitive-Early
Mycbpap	MYCBP associated protein [Source:MGI Symbol;Acc:MGI:2388726]	ENSMUSG00000039110	Sensitive-Early
Mtor	mechanistic target of rapamycin kinase [Source:MGI Symbol;Acc:MGI:1928394]	ENSMUSG00000028991	Intermediate-Early
Fabp5	fatty acid binding protein 5, epidermal [Source:MGI Symbol;Acc:MGI:101790]	ENSMUSG00000027533	Sensitive-Late
Ms4a4b	membrane-spanning 4-domains, subfamily A, member 4B [Source:MGI Symbol;Acc:MGI:1913083]	ENSMUSG00000056290	Intermediate-Early
Oip5	Opa interacting protein 5 [Source:MGI Symbol;Acc:MGI:1917895]	ENSMUSG00000072980	Sensitive-Early
Cfap52	cilia and flagella associated protein 52 [Source:MGI Symbol;Acc:MGI:1919110]	ENSMUSG00000020904	Resilient-Early
Dnmt3l	DNA (cytosine-5-)-methyltransferase 3-like [Source:MGI Symbol;Acc:MGI:1859287]	ENSMUSG00000000730	Intermediate-Middle
Eif4a1	eukaryotic translation initiation factor 4A1 [Source:MGI Symbol;Acc:MGI:95303]	ENSMUSG00000059796	Intermediate-Early
Armcx4	armadillo repeat containing, X-linked 4 [Source:MGI Symbol;Acc:MGI:2147887]	ENSMUSG00000049804	Intermediate-Early
Sptbn1	spectrin beta, non-erythrocytic 1 [Source:MGI Symbol;Acc:MGI:98388]	ENSMUSG00000020315	Sensitive-Early
Prpf40b	pre-mRNA processing factor 40B [Source:MGI Symbol;Acc:MGI:1925583]	ENSMUSG00000023007	Resilient-Early
Ankrd12	ankyrin repeat domain 12 [Source:MGI Symbol;Acc:MGI:1914357]	ENSMUSG00000034647	Resilient-Early
Dixdc1	DIX domain containing 1 [Source:MGI Symbol;Acc:MGI:2679721]	ENSMUSG00000032064	Sensitive-Early
Ccl2	chemokine (C-C motif) ligand 2 [Source:MGI Symbol;Acc:MGI:98259]	ENSMUSG00000035385	Sensitive-Early
Rtca	RNA 3'-terminal phosphate cyclase [Source:MGI Symbol;Acc:MGI:1913618]	ENSMUSG00000000339	Resilient-Early
Lcp1	lymphocyte cytosolic protein 1 [Source:MGI Symbol;Acc:MGI:104808]	ENSMUSG00000021998	Resilient-Early
Ccpg1os	cell cycle progression 1, opposite strand [Source:MGI Symbol;Acc:MGI:3648770]	ENSMUSG00000086158	Resilient-Early
Ccl12	chemokine (C-C motif) ligand 12 [Source:MGI Symbol;Acc:MGI:108224]	ENSMUSG00000035352	Sensitive-Early
Gap43	growth associated protein 43 [Source:MGI Symbol;Acc:MGI:95639]	ENSMUSG00000047261	Resilient-Early
Dcxr	dicarbonyl L-xylulose reductase [Source:MGI Symbol;Acc:MGI:1915130]	ENSMUSG00000039450	Sensitive-Early
Rida	reactive intermediate imine deaminase A homolog [Source:MGI Symbol;Acc:MGI:1095401]	ENSMUSG00000022323	Resilient-Early
Rusc2	RUN and SH3 domain containing 2 [Source:MGI Symbol;Acc:MGI:2140371]	ENSMUSG00000035969	Sensitive-Late
Mrap	melanocortin 2 receptor accessory protein [Source:MGI Symbol;Acc:MGI:1924287]	ENSMUSG00000039956	Sensitive-Early
Adamts9	a disintegrin-like and metallopeptidase (reprolysin type) with thrombospondin type 1 motif, 9 [Source:MGI Symbol;Acc:MGI:1916320]	ENSMUSG00000030022	Intermediate-Early
Nnmt	nicotinamide N-methyltransferase [Source:MGI Symbol;Acc:MGI:1099443]	ENSMUSG00000032271	Sensitive-Early
Acot9	acyl-CoA thioesterase 9 [Source:MGI Symbol;Acc:MGI:1928939]	ENSMUSG00000025287	Intermediate-Early
Thbs3	thrombospondin 3 [Source:MGI Symbol;Acc:MGI:98739]	ENSMUSG00000028047	Intermediate-Early
Krt19	keratin 19 [Source:MGI Symbol;Acc:MGI:96693]	ENSMUSG00000020911	Intermediate-Early
Ucp2	uncoupling protein 2 (mitochondrial, proton carrier) [Source:MGI Symbol;Acc:MGI:109354]	ENSMUSG00000033685	Resilient-Early
Ptges	prostaglandin E synthase [Source:MGI Symbol;Acc:MGI:1927593]	ENSMUSG00000050737	Sensitive-Early
Lpin2	lipin 2 [Source:MGI Symbol;Acc:MGI:1891341]	ENSMUSG00000024052	Sensitive-Middle
Aasdh	aminoadipate-semialdehyde dehydrogenase [Source:MGI Symbol;Acc:MGI:2442517]	ENSMUSG00000055923	Resilient-Early
Fcmr	Fc fragment of IgM receptor [Source:MGI Symbol;Acc:MGI:1916419]	ENSMUSG00000042474	Intermediate-Early
Ftsj3	FtsJ RNA methyltransferase homolog 3 (E. coli) [Source:MGI Symbol;Acc:MGI:1860295]	ENSMUSG00000020706	Resilient-Early
Cpne5	copine V [Source:MGI Symbol;Acc:MGI:2385908]	ENSMUSG00000024008	Sensitive-Middle
Rcn1	reticulocalbin 1 [Source:MGI Symbol;Acc:MGI:104559]	ENSMUSG00000005973	Resilient-Early
Megf6	multiple EGF-like-domains 6 [Source:MGI Symbol;Acc:MGI:1919351]	ENSMUSG00000057751	Sensitive-Early
Ddah1	dimethylarginine dimethylaminohydrolase 1 [Source:MGI Symbol;Acc:MGI:1916469]	ENSMUSG00000028194	Resilient-Early
Cc2d2a	coiled-coil and C2 domain containing 2A [Source:MGI Symbol;Acc:MGI:1924487]	ENSMUSG00000039765	Intermediate-Early
Mia	melanoma inhibitory activity [Source:MGI Symbol;Acc:MGI:109615]	ENSMUSG00000089661	Intermediate-Early
Colgalt2	collagen beta(1-O)galactosyltransferase 2 [Source:MGI Symbol;Acc:MGI:2138232]	ENSMUSG00000032649	Sensitive-Early
Ctsh	cathepsin H [Source:MGI Symbol;Acc:MGI:107285]	ENSMUSG00000032359	Sensitive-Early
Cpped1	calcineurin-like phosphoesterase domain containing 1 [Source:MGI Symbol;Acc:MGI:2443300]	ENSMUSG00000065979	Sensitive-Early
Ptpn2	protein tyrosine phosphatase, non-receptor type 2 [Source:MGI Symbol;Acc:MGI:97806]	ENSMUSG00000024539	Intermediate-Early
Txnip	thioredoxin interacting protein [Source:MGI Symbol;Acc:MGI:1889549]	ENSMUSG00000038393	Sensitive-Middle
Tmem107	transmembrane protein 107 [Source:MGI Symbol;Acc:MGI:1914160]	ENSMUSG00000020895	Resilient-Early
Adam8	a disintegrin and metallopeptidase domain 8 [Source:MGI Symbol;Acc:MGI:107825]	ENSMUSG00000025473	Sensitive-Early
Kif26a	kinesin family member 26A [Source:MGI Symbol;Acc:MGI:2447072]	ENSMUSG00000021294	Intermediate-Middle
F10	coagulation factor X [Source:MGI Symbol;Acc:MGI:103107]	ENSMUSG00000031444	Sensitive-Late
Reck	reversion-inducing-cysteine-rich protein with kazal motifs [Source:MGI Symbol;Acc:MGI:1855698]	ENSMUSG00000028476	Sensitive-Early
Casz1	castor zinc finger 1 [Source:MGI Symbol;Acc:MGI:1196251]	ENSMUSG00000028977	Sensitive-Middle
Hba-ps4	hemoglobin alpha, pseudogene 4 [Source:MGI Symbol;Acc:MGI:96018]	ENSMUSG00000084893	Sensitive-Middle
Tcp11	t-complex protein 11 [Source:MGI Symbol;Acc:MGI:98544]	ENSMUSG00000062859	Intermediate-Early
Clk1	CDC-like kinase 1 [Source:MGI Symbol;Acc:MGI:107403]	ENSMUSG00000026034	Sensitive-Middle
Gm45234	predicted gene 45234 [Source:MGI Symbol;Acc:MGI:5753810]	ENSMUSG00000107478	Resilient-Early
Ramp2	receptor (calcitonin) activity modifying protein 2 [Source:MGI Symbol;Acc:MGI:1859650]	ENSMUSG00000001240	Sensitive-Late
Aldh2	aldehyde dehydrogenase 2, mitochondrial [Source:MGI Symbol;Acc:MGI:99600]	ENSMUSG00000029455	Sensitive-Middle
Ifi203	interferon activated gene 203 [Source:MGI Symbol;Acc:MGI:96428]	ENSMUSG00000039997	Resilient-Early
Slc2a6	solute carrier family 2 (facilitated glucose transporter), member 6 [Source:MGI Symbol;Acc:MGI:2443286]	ENSMUSG00000036067	Sensitive-Middle
Rbm3	RNA binding motif (RNP1, RRM) protein 3 [Source:MGI Symbol;Acc:MGI:1099460]	ENSMUSG00000031167	Sensitive-Early
Lpcat3	lysophosphatidylcholine acyltransferase 3 [Source:MGI Symbol;Acc:MGI:1315211]	ENSMUSG00000004270	Resilient-Early
Magix	MAGI family member, X-linked [Source:MGI Symbol;Acc:MGI:1859644]	ENSMUSG00000031147	Intermediate-Middle
Get4	golgi to ER traffic protein 4 [Source:MGI Symbol;Acc:MGI:1914854]	ENSMUSG00000025858	Intermediate-Early
Wdfy4	WD repeat and FYVE domain containing 4 [Source:MGI Symbol;Acc:MGI:3584510]	ENSMUSG00000051506	Intermediate-Early
Rabgap1	RAB GTPase activating protein 1 [Source:MGI Symbol;Acc:MGI:2385139]	ENSMUSG00000035437	Intermediate-Early
Tbl3	transducin (beta)-like 3 [Source:MGI Symbol;Acc:MGI:2384863]	ENSMUSG00000040688	Resilient-Early
Txnl4a	thioredoxin-like 4A [Source:MGI Symbol;Acc:MGI:1351613]	ENSMUSG00000057130	Resilient-Middle
Psmb2	proteasome (prosome, macropain) subunit, beta type 2 [Source:MGI Symbol;Acc:MGI:1347045]	ENSMUSG00000028837	Intermediate-Early
Kif21b	kinesin family member 21B [Source:MGI Symbol;Acc:MGI:109234]	ENSMUSG00000041642	Resilient-Early
Slc7a10	solute carrier family 7 (cationic amino acid transporter, y+ system), member 10 [Source:MGI Symbol;Acc:MGI:1858261]	ENSMUSG00000030495	Sensitive-Late
Fmo1	flavin containing monooxygenase 1 [Source:MGI Symbol;Acc:MGI:1310002]	ENSMUSG00000040181	Sensitive-Middle
Krt7	keratin 7 [Source:MGI Symbol;Acc:MGI:96704]	ENSMUSG00000023039	Sensitive-Early
Cyp17a1	cytochrome P450, family 17, subfamily a, polypeptide 1 [Source:MGI Symbol;Acc:MGI:88586]	ENSMUSG00000003555	Resilient-Early
Fgf1	fibroblast growth factor 1 [Source:MGI Symbol;Acc:MGI:95515]	ENSMUSG00000036585	Sensitive-Early
Rab17	RAB17, member RAS oncogene family [Source:MGI Symbol;Acc:MGI:104640]	ENSMUSG00000026304	Sensitive-Early
Plcb1	phospholipase C, beta 1 [Source:MGI Symbol;Acc:MGI:97613]	ENSMUSG00000051177	Resilient-Early
Pde4a	phosphodiesterase 4A, cAMP specific [Source:MGI Symbol;Acc:MGI:99558]	ENSMUSG00000032177	Resilient-Early
Pus7	pseudouridylate synthase 7 [Source:MGI Symbol;Acc:MGI:1925947]	ENSMUSG00000057541	Resilient-Early
Scube2	signal peptide, CUB domain, EGF-like 2 [Source:MGI Symbol;Acc:MGI:1928765]	ENSMUSG00000007279	Sensitive-Early
Zfr2	zinc finger RNA binding protein 2 [Source:MGI Symbol;Acc:MGI:2143792]	ENSMUSG00000034949	Resilient-Early
Ppp1r1b	protein phosphatase 1, regulatory inhibitor subunit 1B [Source:MGI Symbol;Acc:MGI:94860]	ENSMUSG00000061718	Sensitive-Early
Pak6	p21 (RAC1) activated kinase 6 [Source:MGI Symbol;Acc:MGI:2679420]	ENSMUSG00000074923	Intermediate-Early
Crispld2	cysteine-rich secretory protein LCCL domain containing 2 [Source:MGI Symbol;Acc:MGI:1926142]	ENSMUSG00000031825	Sensitive-Late
Ccdc191	coiled-coil domain containing 191 [Source:MGI Symbol;Acc:MGI:1922661]	ENSMUSG00000022701	Sensitive-Early
Tsc22d3	TSC22 domain family, member 3 [Source:MGI Symbol;Acc:MGI:1196284]	ENSMUSG00000031431	Sensitive-Early
Alkal1	ALK and LTK ligand 1 [Source:MGI Symbol;Acc:MGI:3645495]	ENSMUSG00000087247	Intermediate-Early
Hsd17b7	hydroxysteroid (17-beta) dehydrogenase 7 [Source:MGI Symbol;Acc:MGI:1330808]	ENSMUSG00000026675	Sensitive-Early
Rdm1	RAD52 motif 1 [Source:MGI Symbol;Acc:MGI:1913849]	ENSMUSG00000010362	Sensitive-Early
Gm49369	predicted gene, 49369 [Source:MGI Symbol;Acc:MGI:6121585]	ENSMUSG00000110040	Sensitive-Early
Hrob	homologous recombination factor with OB-fold [Source:MGI Symbol;Acc:MGI:2387601]	ENSMUSG00000034773	Sensitive-Late
Alas1	aminolevulinic acid synthase 1 [Source:MGI Symbol;Acc:MGI:87989]	ENSMUSG00000032786	Sensitive-Middle
Ccl19	chemokine (C-C motif) ligand 19 [Source:MGI Symbol;Acc:MGI:1346316]	ENSMUSG00000071005	Resilient-Early
Coa7	cytochrome c oxidase assembly factor 7 [Source:MGI Symbol;Acc:MGI:1917143]	ENSMUSG00000048351	Resilient-Early
Map3k6	mitogen-activated protein kinase kinase kinase 6 [Source:MGI Symbol;Acc:MGI:1855691]	ENSMUSG00000028862	Sensitive-Early
Snx29	sorting nexin 29 [Source:MGI Symbol;Acc:MGI:1921728]	ENSMUSG00000071669	Resilient-Middle
Eif3i	eukaryotic translation initiation factor 3, subunit I [Source:MGI Symbol;Acc:MGI:1860763]	ENSMUSG00000028798	Resilient-Early
Timm50	translocase of inner mitochondrial membrane 50 [Source:MGI Symbol;Acc:MGI:1913775]	ENSMUSG00000003438	Resilient-Early
Mindy3	MINDY lysine 48 deubiquitinase 3 [Source:MGI Symbol;Acc:MGI:1914210]	ENSMUSG00000026767	Intermediate-Early
Eif5al3-ps	eukaryotic translation initiation factor 5A-like 3, pseudogene [Source:MGI Symbol;Acc:MGI:3643585]	ENSMUSG00000043618	Sensitive-Early
Wfdc18	WAP four-disulfide core domain 18 [Source:MGI Symbol;Acc:MGI:107506]	ENSMUSG00000000983	Intermediate-Middle
Sema6a	sema domain, transmembrane domain (TM), and cytoplasmic domain, (semaphorin) 6A [Source:MGI Symbol;Acc:MGI:1203727]	ENSMUSG00000019647	Sensitive-Middle
Dmpk	dystrophia myotonica-protein kinase [Source:MGI Symbol;Acc:MGI:94906]	ENSMUSG00000030409	Resilient-Late
Pgk1	phosphoglycerate kinase 1 [Source:MGI Symbol;Acc:MGI:97555]	ENSMUSG00000062070	Resilient-Early
Ift81	intraflagellar transport 81 [Source:MGI Symbol;Acc:MGI:1098597]	ENSMUSG00000029469	Resilient-Early
Aamdc	adipogenesis associated Mth938 domain containing [Source:MGI Symbol;Acc:MGI:1913523]	ENSMUSG00000035642	Intermediate-Middle
Fnbp1	formin binding protein 1 [Source:MGI Symbol;Acc:MGI:109606]	ENSMUSG00000075415	Resilient-Early
Sec14l4	SEC14-like lipid binding 4 [Source:MGI Symbol;Acc:MGI:2144095]	ENSMUSG00000019368	Resilient-Late
Pirb	paired Ig-like receptor B [Source:MGI Symbol;Acc:MGI:894311]	ENSMUSG00000058818	Intermediate-Early
Gm6425	predicted pseudogene 6425 [Source:MGI Symbol;Acc:MGI:3646016]	ENSMUSG00000086174	Intermediate-Early
Dnai4	dynein axonemal intermediate chain 4 [Source:MGI Symbol;Acc:MGI:2385328]	ENSMUSG00000035126	Sensitive-Early
Zfp62	zinc finger protein 62 [Source:MGI Symbol;Acc:MGI:99662]	ENSMUSG00000046311	Resilient-Early
Inpp5k	inositol polyphosphate 5-phosphatase K [Source:MGI Symbol;Acc:MGI:1194899]	ENSMUSG00000006127	Resilient-Late
Tmem126a	transmembrane protein 126A [Source:MGI Symbol;Acc:MGI:1913521]	ENSMUSG00000030615	Resilient-Early
Chmp4b	charged multivesicular body protein 4B [Source:MGI Symbol;Acc:MGI:1922858]	ENSMUSG00000038467	Sensitive-Early
Pdcd6ip	programmed cell death 6 interacting protein [Source:MGI Symbol;Acc:MGI:1333753]	ENSMUSG00000032504	Resilient-Early
Strap	serine/threonine kinase receptor associated protein [Source:MGI Symbol;Acc:MGI:1329037]	ENSMUSG00000030224	Resilient-Early
Igfbp5	insulin-like growth factor binding protein 5 [Source:MGI Symbol;Acc:MGI:96440]	ENSMUSG00000026185	Sensitive-Middle
Cped1	cadherin-like and PC-esterase domain containing 1 [Source:MGI Symbol;Acc:MGI:2444814]	ENSMUSG00000062980	Sensitive-Early
Rtn1	reticulon 1 [Source:MGI Symbol;Acc:MGI:1933947]	ENSMUSG00000021087	Intermediate-Early
Per3	period circadian clock 3 [Source:MGI Symbol;Acc:MGI:1277134]	ENSMUSG00000028957	Sensitive-Early
Ccl6	chemokine (C-C motif) ligand 6 [Source:MGI Symbol;Acc:MGI:98263]	ENSMUSG00000018927	Sensitive-Middle
Crocc2	ciliary rootlet coiled-coil, rootletin family member 2 [Source:MGI Symbol;Acc:MGI:3045962]	ENSMUSG00000084989	Resilient-Early
Plin2	perilipin 2 [Source:MGI Symbol;Acc:MGI:87920]	ENSMUSG00000028494	Sensitive-Early
Cstdc5	cystatin domain containing 5 [Source:MGI Symbol;Acc:MGI:3696883]	ENSMUSG00000071561	Sensitive-Early
Eif6	eukaryotic translation initiation factor 6 [Source:MGI Symbol;Acc:MGI:1196288]	ENSMUSG00000027613	Resilient-Early
Dph2	DPH2 homolog [Source:MGI Symbol;Acc:MGI:1914978]	ENSMUSG00000028540	Resilient-Early
Slc25a42	solute carrier family 25, member 42 [Source:MGI Symbol;Acc:MGI:1920345]	ENSMUSG00000002346	Sensitive-Middle
Prdx6	peroxiredoxin 6 [Source:MGI Symbol;Acc:MGI:894320]	ENSMUSG00000026701	Sensitive-Middle
Mars1	methionine-tRNA synthetase 1 [Source:MGI Symbol;Acc:MGI:1345633]	ENSMUSG00000040354	Intermediate-Early
Slco4a1	solute carrier organic anion transporter family, member 4a1 [Source:MGI Symbol;Acc:MGI:1351866]	ENSMUSG00000038963	Intermediate-Middle
Plch2	phospholipase C, eta 2 [Source:MGI Symbol;Acc:MGI:2443078]	ENSMUSG00000029055	Intermediate-Early
Mertk	MER proto-oncogene tyrosine kinase [Source:MGI Symbol;Acc:MGI:96965]	ENSMUSG00000014361	Sensitive-Middle
Tnni3	troponin I, cardiac 3 [Source:MGI Symbol;Acc:MGI:98783]	ENSMUSG00000035458	Resilient-Early
1810010H24Rik	RIKEN cDNA 1810010H24 gene [Source:MGI Symbol;Acc:MGI:1916316]	ENSMUSG00000078607	Sensitive-Early
Gm11382	predicted pseudogene 11382 [Source:MGI Symbol;Acc:MGI:3650578]	ENSMUSG00000074973	Sensitive-Early
Ubl4a	ubiquitin-like 4A [Source:MGI Symbol;Acc:MGI:95049]	ENSMUSG00000015290	Sensitive-Middle
Ccpg1	cell cycle progression 1 [Source:MGI Symbol;Acc:MGI:1196419]	ENSMUSG00000034563	Sensitive-Middle
Plekhd1	pleckstrin homology domain containing, family D (with coiled-coil domains) member 1 [Source:MGI Symbol;Acc:MGI:3036228]	ENSMUSG00000066438	Sensitive-Early
Cfap46	cilia and flagella associated protein 46 [Source:MGI Symbol;Acc:MGI:2444387]	ENSMUSG00000049571	Sensitive-Early
Stard9	START domain containing 9 [Source:MGI Symbol;Acc:MGI:3045258]	ENSMUSG00000033705	Sensitive-Early
Cetn4	centrin 4 [Source:MGI Symbol;Acc:MGI:2677454]	ENSMUSG00000045031	Resilient-Early
Satb1	special AT-rich sequence binding protein 1 [Source:MGI Symbol;Acc:MGI:105084]	ENSMUSG00000023927	Resilient-Early
Hspa8	heat shock protein 8 [Source:MGI Symbol;Acc:MGI:105384]	ENSMUSG00000015656	Sensitive-Early
Dnah10	dynein, axonemal, heavy chain 10 [Source:MGI Symbol;Acc:MGI:1860299]	ENSMUSG00000038011	Sensitive-Early
Prdm16	PR domain containing 16 [Source:MGI Symbol;Acc:MGI:1917923]	ENSMUSG00000039410	Resilient-Middle
Cd300c2	CD300C molecule 2 [Source:MGI Symbol;Acc:MGI:2153249]	ENSMUSG00000044811	Sensitive-Late
Actg1	actin, gamma, cytoplasmic 1 [Source:MGI Symbol;Acc:MGI:87906]	ENSMUSG00000062825	Resilient-Early
Myo19	myosin XIX [Source:MGI Symbol;Acc:MGI:1913446]	ENSMUSG00000020527	Intermediate-Early
4932431P20Rik	RIKEN cDNA 4932431P20 gene [Source:MGI Symbol;Acc:MGI:2149781]	ENSMUSG00000074224	Intermediate-Early
Cpm	carboxypeptidase M [Source:MGI Symbol;Acc:MGI:1917824]	ENSMUSG00000020183	Sensitive-Early
Clic3	chloride intracellular channel 3 [Source:MGI Symbol;Acc:MGI:1916704]	ENSMUSG00000015093	Sensitive-Middle
Fen1	flap structure specific endonuclease 1 [Source:MGI Symbol;Acc:MGI:102779]	ENSMUSG00000024742	Sensitive-Late
Tmem128	transmembrane protein 128 [Source:MGI Symbol;Acc:MGI:1913559]	ENSMUSG00000067365	Sensitive-Early
Fcna	ficolin A [Source:MGI Symbol;Acc:MGI:1340905]	ENSMUSG00000026938	Sensitive-Early
Mlxipl	MLX interacting protein-like [Source:MGI Symbol;Acc:MGI:1927999]	ENSMUSG00000005373	Resilient-Early
Hba-a1	hemoglobin alpha, adult chain 1 [Source:MGI Symbol;Acc:MGI:96015]	ENSMUSG00000069919	Sensitive-Late
Ints6l	integrator complex subunit 6 like [Source:MGI Symbol;Acc:MGI:2442593]	ENSMUSG00000035967	Intermediate-Early
Fmo3	flavin containing monooxygenase 3 [Source:MGI Symbol;Acc:MGI:1100496]	ENSMUSG00000026691	Resilient-Late
Nubp1	nucleotide binding protein 1 [Source:MGI Symbol;Acc:MGI:1347073]	ENSMUSG00000022503	Sensitive-Early
Wt1	Wilms tumor 1 homolog [Source:MGI Symbol;Acc:MGI:98968]	ENSMUSG00000016458	Resilient-Late
Rpl27a	ribosomal protein L27A [Source:MGI Symbol;Acc:MGI:1347076]	ENSMUSG00000046364	Resilient-Early
Tmtc4	transmembrane and tetratricopeptide repeat containing 4 [Source:MGI Symbol;Acc:MGI:1921050]	ENSMUSG00000041594	Resilient-Early
Ttc39c	tetratricopeptide repeat domain 39C [Source:MGI Symbol;Acc:MGI:1919997]	ENSMUSG00000024424	Resilient-Early
Mab21l4	mab-21-like 4 [Source:MGI Symbol;Acc:MGI:1919124]	ENSMUSG00000034159	Resilient-Early
Procr	protein C receptor, endothelial [Source:MGI Symbol;Acc:MGI:104596]	ENSMUSG00000027611	Sensitive-Early
Chid1	chitinase domain containing 1 [Source:MGI Symbol;Acc:MGI:1915288]	ENSMUSG00000025512	Resilient-Middle
Tnfrsf4	tumor necrosis factor receptor superfamily, member 4 [Source:MGI Symbol;Acc:MGI:104512]	ENSMUSG00000029075	Sensitive-Late
Cfap126	cilia and flagella associated protein 126 [Source:MGI Symbol;Acc:MGI:1922722]	ENSMUSG00000026649	Sensitive-Early
Mgat4a	mannoside acetylglucosaminyltransferase 4, isoenzyme A [Source:MGI Symbol;Acc:MGI:2662992]	ENSMUSG00000026110	Sensitive-Middle
Nrros	negative regulator of reactive oxygen species [Source:MGI Symbol;Acc:MGI:2445095]	ENSMUSG00000052384	Sensitive-Early
Prkcb	protein kinase C, beta [Source:MGI Symbol;Acc:MGI:97596]	ENSMUSG00000052889	Intermediate-Early
Plp2	proteolipid protein 2 [Source:MGI Symbol;Acc:MGI:1298382]	ENSMUSG00000031146	Intermediate-Early
Syngr1	synaptogyrin 1 [Source:MGI Symbol;Acc:MGI:1328323]	ENSMUSG00000022415	Intermediate-Late
Tcea3	transcription elongation factor A (SII), 3 [Source:MGI Symbol;Acc:MGI:1196908]	ENSMUSG00000001604	Sensitive-Early
Tma16	translation machinery associated 16 [Source:MGI Symbol;Acc:MGI:1913532]	ENSMUSG00000025591	Resilient-Early
Oasl2	2'-5' oligoadenylate synthetase-like 2 [Source:MGI Symbol;Acc:MGI:1344390]	ENSMUSG00000029561	Resilient-Early
Rabepk	Rab9 effector protein with kelch motifs [Source:MGI Symbol;Acc:MGI:2139530]	ENSMUSG00000070953	Resilient-Early
Rassf1	Ras association (RalGDS/AF-6) domain family member 1 [Source:MGI Symbol;Acc:MGI:1928386]	ENSMUSG00000010067	Resilient-Early
Ptpru	protein tyrosine phosphatase, receptor type, U [Source:MGI Symbol;Acc:MGI:1321151]	ENSMUSG00000028909	Intermediate-Early
Ptgir	prostaglandin I receptor (IP) [Source:MGI Symbol;Acc:MGI:99535]	ENSMUSG00000043017	Sensitive-Middle
Dapl1	death associated protein-like 1 [Source:MGI Symbol;Acc:MGI:1923997]	ENSMUSG00000026989	Resilient-Early
Ankrd37	ankyrin repeat domain 37 [Source:MGI Symbol;Acc:MGI:3603344]	ENSMUSG00000050914	Sensitive-Early
Pde11a	phosphodiesterase 11A [Source:MGI Symbol;Acc:MGI:3036251]	ENSMUSG00000075270	Sensitive-Early
Gm10284	predicted pseudogene 10284 [Source:MGI Symbol;Acc:MGI:3704311]	ENSMUSG00000070025	Intermediate-Early
4930444P10Rik	RIKEN cDNA 4930444P10 gene [Source:MGI Symbol;Acc:MGI:1923049]	ENSMUSG00000067795	Resilient-Early
Tmem80	transmembrane protein 80 [Source:MGI Symbol;Acc:MGI:1918698]	ENSMUSG00000025505	Resilient-Middle
Slc9b2	solute carrier family 9, subfamily B (NHA2, cation proton antiporter 2), member 2 [Source:MGI Symbol;Acc:MGI:2140077]	ENSMUSG00000037994	Resilient-Middle
Tspan32	tetraspanin 32 [Source:MGI Symbol;Acc:MGI:1350360]	ENSMUSG00000000244	Intermediate-Early
Rsrp1	arginine/serine rich protein 1 [Source:MGI Symbol;Acc:MGI:106498]	ENSMUSG00000037266	Intermediate-Middle
Podn	podocan [Source:MGI Symbol;Acc:MGI:2674939]	ENSMUSG00000028600	Intermediate-Early
Irak3	interleukin-1 receptor-associated kinase 3 [Source:MGI Symbol;Acc:MGI:1921164]	ENSMUSG00000020227	Resilient-Early
Wif1	Wnt inhibitory factor 1 [Source:MGI Symbol;Acc:MGI:1344332]	ENSMUSG00000020218	Sensitive-Early
Lrrc45	leucine rich repeat containing 45 [Source:MGI Symbol;Acc:MGI:2387183]	ENSMUSG00000025145	Resilient-Early
Syt8	synaptotagmin VIII [Source:MGI Symbol;Acc:MGI:1859867]	ENSMUSG00000031098	Resilient-Early
Sec13	SEC13 homolog, nuclear pore and COPII coat complex component [Source:MGI Symbol;Acc:MGI:99832]	ENSMUSG00000030298	Resilient-Early
Psmd14	proteasome (prosome, macropain) 26S subunit, non-ATPase, 14 [Source:MGI Symbol;Acc:MGI:1913284]	ENSMUSG00000026914	Sensitive-Early
Fam47e	family with sequence similarity 47, member E [Source:MGI Symbol;Acc:MGI:2686227]	ENSMUSG00000057068	Intermediate-Middle
St6galnac4	ST6 (alpha-N-acetyl-neuraminyl-2,3-beta-galactosyl-1,3)-N-acetylgalactosaminide alpha-2,6-sialyltransferase 4 [Source:MGI Symbol;Acc:MGI:1341894]	ENSMUSG00000079442	Sensitive-Middle
Pdzk1ip1	PDZK1 interacting protein 1 [Source:MGI Symbol;Acc:MGI:1914432]	ENSMUSG00000028716	Sensitive-Early
Hsd17b12	hydroxysteroid (17-beta) dehydrogenase 12 [Source:MGI Symbol;Acc:MGI:1926967]	ENSMUSG00000027195	Sensitive-Early
Gm12091	predicted gene 12091 [Source:MGI Symbol;Acc:MGI:3650089]	ENSMUSG00000085893	Resilient-Early
Arhgef38	Rho guanine nucleotide exchange factor (GEF) 38 [Source:MGI Symbol;Acc:MGI:1924919]	ENSMUSG00000040969	Sensitive-Early
Dync2h1	dynein cytoplasmic 2 heavy chain 1 [Source:MGI Symbol;Acc:MGI:107736]	ENSMUSG00000047193	Resilient-Early
Mtmr11	myotubularin related protein 11 [Source:MGI Symbol;Acc:MGI:2652817]	ENSMUSG00000045934	Resilient-Middle
Afap1l1	actin filament associated protein 1-like 1 [Source:MGI Symbol;Acc:MGI:2147199]	ENSMUSG00000033032	Sensitive-Early
Tex30	testis expressed 30 [Source:MGI Symbol;Acc:MGI:1922873]	ENSMUSG00000026049	Intermediate-Early
Plk3	polo like kinase 3 [Source:MGI Symbol;Acc:MGI:109604]	ENSMUSG00000028680	Intermediate-Early
Ccnb1	cyclin B1 [Source:MGI Symbol;Acc:MGI:88302]	ENSMUSG00000041431	Sensitive-Early
Doc2g	double C2, gamma [Source:MGI Symbol;Acc:MGI:1926250]	ENSMUSG00000024871	Sensitive-Late
Rasl2-9	RAS-like, family 2, locus 9 [Source:MGI Symbol;Acc:MGI:104605]	ENSMUSG00000083649	Intermediate-Early
Sqstm1	sequestosome 1 [Source:MGI Symbol;Acc:MGI:107931]	ENSMUSG00000015837	Resilient-Early
Lipo1	lipase, member O1 [Source:MGI Symbol;Acc:MGI:3647308]	ENSMUSG00000079342	Resilient-Early
Gm13889	predicted gene 13889 [Source:MGI Symbol;Acc:MGI:3652053]	ENSMUSG00000087006	Sensitive-Early
Ces1d	carboxylesterase 1D [Source:MGI Symbol;Acc:MGI:2148202]	ENSMUSG00000056973	Intermediate-Early
Tmem45a	transmembrane protein 45a [Source:MGI Symbol;Acc:MGI:1913122]	ENSMUSG00000022754	Resilient-Early
Ncf4	neutrophil cytosolic factor 4 [Source:MGI Symbol;Acc:MGI:109186]	ENSMUSG00000071715	Sensitive-Early
Tmem44	transmembrane protein 44 [Source:MGI Symbol;Acc:MGI:1924489]	ENSMUSG00000022537	Intermediate-Middle
Robo2	roundabout guidance receptor 2 [Source:MGI Symbol;Acc:MGI:1890110]	ENSMUSG00000052516	Resilient-Early
Phactr1	phosphatase and actin regulator 1 [Source:MGI Symbol;Acc:MGI:2659021]	ENSMUSG00000054728	Sensitive-Early
Cbr2	carbonyl reductase 2 [Source:MGI Symbol;Acc:MGI:107200]	ENSMUSG00000025150	Sensitive-Early
Nop16	NOP16 nucleolar protein [Source:MGI Symbol;Acc:MGI:107862]	ENSMUSG00000025869	Intermediate-Early
Ptgs1	prostaglandin-endoperoxide synthase 1 [Source:MGI Symbol;Acc:MGI:97797]	ENSMUSG00000047250	Sensitive-Early
Usp11	ubiquitin specific peptidase 11 [Source:MGI Symbol;Acc:MGI:2384312]	ENSMUSG00000031066	Resilient-Early
Wdr66	WD repeat domain 66 [Source:MGI Symbol;Acc:MGI:1918495]	ENSMUSG00000029442	Intermediate-Early
Rs1	retinoschisis (X-linked, juvenile) 1 (human) [Source:MGI Symbol;Acc:MGI:1336189]	ENSMUSG00000031293	Intermediate-Early
Lgals3	lectin, galactose binding, soluble 3 [Source:MGI Symbol;Acc:MGI:96778]	ENSMUSG00000050335	Sensitive-Early
Noxo1	NADPH oxidase organizer 1 [Source:MGI Symbol;Acc:MGI:1919143]	ENSMUSG00000019320	Sensitive-Middle
Ppp1r16a	protein phosphatase 1, regulatory subunit 16A [Source:MGI Symbol;Acc:MGI:1920312]	ENSMUSG00000033819	Resilient-Early
P2ry10	purinergic receptor P2Y, G-protein coupled 10 [Source:MGI Symbol;Acc:MGI:1926076]	ENSMUSG00000050921	Resilient-Early
Gm44805	predicted gene 44805 [Source:MGI Symbol;Acc:MGI:5753381]	ENSMUSG00000109350	Sensitive-Early
Myd88	myeloid differentiation primary response gene 88 [Source:MGI Symbol;Acc:MGI:108005]	ENSMUSG00000032508	Sensitive-Early
Espn	espin [Source:MGI Symbol;Acc:MGI:1861630]	ENSMUSG00000028943	Resilient-Early
Gria1	glutamate receptor, ionotropic, AMPA1 (alpha 1) [Source:MGI Symbol;Acc:MGI:95808]	ENSMUSG00000020524	Sensitive-Late
Ndufaf4	NADH:ubiquinone oxidoreductase complex assembly factor 4 [Source:MGI Symbol;Acc:MGI:1915743]	ENSMUSG00000028261	Resilient-Early
Acer3	alkaline ceramidase 3 [Source:MGI Symbol;Acc:MGI:1913440]	ENSMUSG00000030760	Intermediate-Early
Gm15429	predicted pseudogene 15429 [Source:MGI Symbol;Acc:MGI:3642423]	ENSMUSG00000040323	Intermediate-Early
2200002D01Rik	RIKEN cDNA 2200002D01 gene [Source:MGI Symbol;Acc:MGI:1919525]	ENSMUSG00000030587	Sensitive-Early
Clec4n	C-type lectin domain family 4, member n [Source:MGI Symbol;Acc:MGI:1861231]	ENSMUSG00000023349	Sensitive-Early
Lepr	leptin receptor [Source:MGI Symbol;Acc:MGI:104993]	ENSMUSG00000057722	Sensitive-Early
Slc46a3	solute carrier family 46, member 3 [Source:MGI Symbol;Acc:MGI:1918956]	ENSMUSG00000029650	Sensitive-Early
Pttg1	pituitary tumor-transforming gene 1 [Source:MGI Symbol;Acc:MGI:1353578]	ENSMUSG00000020415	Resilient-Early
Smim5	small integral membrane protein 5 [Source:MGI Symbol;Acc:MGI:1913778]	ENSMUSG00000048442	Intermediate-Early
Gk	glycerol kinase [Source:MGI Symbol;Acc:MGI:106594]	ENSMUSG00000025059	Sensitive-Middle
Rnf167	ring finger protein 167 [Source:MGI Symbol;Acc:MGI:1917760]	ENSMUSG00000040746	Sensitive-Early
Serf1	small EDRK-rich factor 1 [Source:MGI Symbol;Acc:MGI:1337114]	ENSMUSG00000021643	Intermediate-Early
Entpd8	ectonucleoside triphosphate diphosphohydrolase 8 [Source:MGI Symbol;Acc:MGI:1919340]	ENSMUSG00000036813	Sensitive-Early
Sh3d21	SH3 domain containing 21 [Source:MGI Symbol;Acc:MGI:1914188]	ENSMUSG00000073758	Intermediate-Early
Afg3l1	AFG3-like AAA ATPase 1 [Source:MGI Symbol;Acc:MGI:1928277]	ENSMUSG00000031967	Resilient-Early
Ube2j2	ubiquitin-conjugating enzyme E2J 2 [Source:MGI Symbol;Acc:MGI:2153608]	ENSMUSG00000023286	Resilient-Early
Rgs11	regulator of G-protein signaling 11 [Source:MGI Symbol;Acc:MGI:1354739]	ENSMUSG00000024186	Sensitive-Early
Rab4b	RAB4B, member RAS oncogene family [Source:MGI Symbol;Acc:MGI:105071]	ENSMUSG00000053291	Resilient-Early
Acin1	apoptotic chromatin condensation inducer 1 [Source:MGI Symbol;Acc:MGI:1891824]	ENSMUSG00000022185	Sensitive-Early
Tecpr1	tectonin beta-propeller repeat containing 1 [Source:MGI Symbol;Acc:MGI:1917631]	ENSMUSG00000066621	Intermediate-Middle
Myl3	myosin, light polypeptide 3 [Source:MGI Symbol;Acc:MGI:97268]	ENSMUSG00000059741	Sensitive-Early
Exosc8	exosome component 8 [Source:MGI Symbol;Acc:MGI:1916889]	ENSMUSG00000027752	Resilient-Middle
Polr1e	polymerase (RNA) I polypeptide E [Source:MGI Symbol;Acc:MGI:1929022]	ENSMUSG00000028318	Resilient-Early
Nop56	NOP56 ribonucleoprotein [Source:MGI Symbol;Acc:MGI:1914384]	ENSMUSG00000027405	Resilient-Early
Eif5a	eukaryotic translation initiation factor 5A [Source:MGI Symbol;Acc:MGI:106248]	ENSMUSG00000078812	Resilient-Early
Oaz2	ornithine decarboxylase antizyme 2 [Source:MGI Symbol;Acc:MGI:109492]	ENSMUSG00000040652	Resilient-Early
Tmem204	transmembrane protein 204 [Source:MGI Symbol;Acc:MGI:3039635]	ENSMUSG00000024168	Sensitive-Middle
Tle2	transducin-like enhancer of split 2 [Source:MGI Symbol;Acc:MGI:104635]	ENSMUSG00000034771	Resilient-Early
Gm15448	predicted gene 15448 [Source:MGI Symbol;Acc:MGI:3705216]	ENSMUSG00000074419	Intermediate-Late
Gm5637	predicted pseudogene 5637 [Source:MGI Symbol;Acc:MGI:3648120]	ENSMUSG00000046993	Intermediate-Late
Clec10a	C-type lectin domain family 10, member A [Source:MGI Symbol;Acc:MGI:96975]	ENSMUSG00000000318	Resilient-Early
Samd12	sterile alpha motif domain containing 12 [Source:MGI Symbol;Acc:MGI:2444518]	ENSMUSG00000058656	Intermediate-Early
Nme3	NME/NM23 nucleoside diphosphate kinase 3 [Source:MGI Symbol;Acc:MGI:1930182]	ENSMUSG00000073435	Sensitive-Middle
Tnfaip3	tumor necrosis factor, alpha-induced protein 3 [Source:MGI Symbol;Acc:MGI:1196377]	ENSMUSG00000019850	Sensitive-Early
Kndc1	kinase non-catalytic C-lobe domain (KIND) containing 1 [Source:MGI Symbol;Acc:MGI:1923734]	ENSMUSG00000066129	Intermediate-Early
Usp39	ubiquitin specific peptidase 39 [Source:MGI Symbol;Acc:MGI:107622]	ENSMUSG00000056305	Intermediate-Early
Kazn	kazrin, periplakin interacting protein [Source:MGI Symbol;Acc:MGI:1918779]	ENSMUSG00000040606	Resilient-Early
Fkbp14	FK506 binding protein 14 [Source:MGI Symbol;Acc:MGI:2387639]	ENSMUSG00000038074	Intermediate-Early
Bgn	biglycan [Source:MGI Symbol;Acc:MGI:88158]	ENSMUSG00000031375	Intermediate-Early
Camkk1	calcium/calmodulin-dependent protein kinase kinase 1, alpha [Source:MGI Symbol;Acc:MGI:1891766]	ENSMUSG00000020785	Sensitive-Early
Tnfaip2	tumor necrosis factor, alpha-induced protein 2 [Source:MGI Symbol;Acc:MGI:104960]	ENSMUSG00000021281	Intermediate-Early
Arhgef18	rho/rac guanine nucleotide exchange factor (GEF) 18 [Source:MGI Symbol;Acc:MGI:2142567]	ENSMUSG00000004568	Sensitive-Middle
Cd2	CD2 antigen [Source:MGI Symbol;Acc:MGI:88320]	ENSMUSG00000027863	Sensitive-Early
Cptp	ceramide-1-phosphate transfer protein [Source:MGI Symbol;Acc:MGI:1933107]	ENSMUSG00000029073	Intermediate-Early
Srsf11	serine and arginine-rich splicing factor 11 [Source:MGI Symbol;Acc:MGI:1916457]	ENSMUSG00000055436	Sensitive-Early
Ubxn11	UBX domain protein 11 [Source:MGI Symbol;Acc:MGI:1914836]	ENSMUSG00000012126	Resilient-Early
Sardh	sarcosine dehydrogenase [Source:MGI Symbol;Acc:MGI:2183102]	ENSMUSG00000009614	Resilient-Middle
Upk3bl	uroplakin 3B-like [Source:MGI Symbol;Acc:MGI:1916915]	ENSMUSG00000006143	Resilient-Early
Itgb2	integrin beta 2 [Source:MGI Symbol;Acc:MGI:96611]	ENSMUSG00000000290	Sensitive-Late
Mrgpra2a	MAS-related GPR, member A2A [Source:MGI Symbol;Acc:MGI:3821888]	ENSMUSG00000093973	Resilient-Early
Cd3g	CD3 antigen, gamma polypeptide [Source:MGI Symbol;Acc:MGI:88333]	ENSMUSG00000002033	Resilient-Early
Fcrla	Fc receptor-like A [Source:MGI Symbol;Acc:MGI:2138647]	ENSMUSG00000038421	Intermediate-Early
Prrt4	proline-rich transmembrane protein 4 [Source:MGI Symbol;Acc:MGI:2141677]	ENSMUSG00000079654	Sensitive-Early
Selenop	selenoprotein P [Source:MGI Symbol;Acc:MGI:894288]	ENSMUSG00000064373	Sensitive-Late
Slc19a2	solute carrier family 19 (thiamine transporter), member 2 [Source:MGI Symbol;Acc:MGI:1928761]	ENSMUSG00000040918	Resilient-Early
Ms4a7	membrane-spanning 4-domains, subfamily A, member 7 [Source:MGI Symbol;Acc:MGI:1918846]	ENSMUSG00000024672	Sensitive-Early
Hmox1	heme oxygenase 1 [Source:MGI Symbol;Acc:MGI:96163]	ENSMUSG00000005413	Resilient-Early
Arrdc3	arrestin domain containing 3 [Source:MGI Symbol;Acc:MGI:2145242]	ENSMUSG00000074794	Sensitive-Early
Shisa4	shisa family member 4 [Source:MGI Symbol;Acc:MGI:1924802]	ENSMUSG00000041889	Intermediate-Middle
Fcgr2b	Fc receptor, IgG, low affinity IIb [Source:MGI Symbol;Acc:MGI:95499]	ENSMUSG00000026656	Intermediate-Late
Gng2	guanine nucleotide binding protein (G protein), gamma 2 [Source:MGI Symbol;Acc:MGI:102705]	ENSMUSG00000043004	Resilient-Early
Ccdc85a	coiled-coil domain containing 85A [Source:MGI Symbol;Acc:MGI:2445069]	ENSMUSG00000032878	Resilient-Middle
Ang6	angiogenin, ribonuclease A family, member 6 [Source:MGI Symbol;Acc:MGI:3528602]	ENSMUSG00000072598	Intermediate-Middle
Spef2	sperm flagellar 2 [Source:MGI Symbol;Acc:MGI:2443727]	ENSMUSG00000072663	Sensitive-Early
Armc2	armadillo repeat containing 2 [Source:MGI Symbol;Acc:MGI:1916449]	ENSMUSG00000071324	Sensitive-Early
Plod2	procollagen lysine, 2-oxoglutarate 5-dioxygenase 2 [Source:MGI Symbol;Acc:MGI:1347007]	ENSMUSG00000032374	Resilient-Early
Cdk15	cyclin-dependent kinase 15 [Source:MGI Symbol;Acc:MGI:3583944]	ENSMUSG00000026023	Sensitive-Early
Poli	polymerase (DNA directed), iota [Source:MGI Symbol;Acc:MGI:1347081]	ENSMUSG00000038425	Resilient-Early
Stab1	stabilin 1 [Source:MGI Symbol;Acc:MGI:2178742]	ENSMUSG00000042286	Resilient-Early
Efcc1	EF hand and coiled-coil domain containing 1 [Source:MGI Symbol;Acc:MGI:3611451]	ENSMUSG00000068263	Resilient-Early
Acat3	acetyl-Coenzyme A acetyltransferase 3 [Source:MGI Symbol;Acc:MGI:109182]	ENSMUSG00000062480	Resilient-Early
Rnf26	ring finger protein 26 [Source:MGI Symbol;Acc:MGI:2388131]	ENSMUSG00000053128	Resilient-Middle
Selp	selectin, platelet [Source:MGI Symbol;Acc:MGI:98280]	ENSMUSG00000026580	Sensitive-Early
[truncated: 672 more rows]
