# Supplementary material for: Characterization of ENM Dynamic Dose-Dependent MOA in Lung with Respect to Immune Cells Infiltration
Source: Nanomaterials (Basel). 2022 Jun 13;12(12):2031. doi: 10.3390/nano12122031 (PMC9228743; doi:10.3390/nano12122031)
Supplement: Supplementary file 1 [file nanomaterials-12-02031-s001.zip › Table S6_KEGG_TiO2.xlsx]

## Sheet: Sheet1
Table S6: List of KEGG pathways enriched by the dynamic dose-dependent genes in TiO2
Symbols	Cluster	ID	Description	pvalue
Casq2/Cox6a2/Actc1/Tpm1/Myl3/Myl4/Tpm2/Trdn/Myh6/Myh7	DEG	mmu04260	Cardiac muscle contraction	6.19878e-07
Agt/Des/Actc1/Tpm1/Myl3/Tpm2/Myh6/Myh7	DEG	mmu05410	Hypertrophic cardiomyopathy	6.22571e-05
Agt/Des/Actc1/Tpm1/Myl3/Tpm2/Myh6/Myh7	DEG	mmu05414	Dilated cardiomyopathy	7.85303e-05
Mapk13/Agt/Actc1/Tpm1/Scn5a/Myl3/Myl4/Tpm2/Myh6/Myh7	DEG	mmu04261	Adrenergic signaling in cardiomyocytes	9.10315e-05
C1qa/C1qb/Fabp1/Cyp2e1	POD	mmu04936	Alcoholic liver disease	0.000679624
C1qa/C1qb/Serpina1d	POD	mmu04610	Complement and coagulation cascades	0.00239011
Lrat/Cyp26b1/Cyp1a1	POD	mmu00830	Retinol metabolism	0.0026948
C1qa/C1qb/Krt15	POD	mmu05150	Staphylococcus aureus infection	0.00538114
Dgat2/Fabp1	POD	mmu04975	Fat digestion and absorption	0.00684067
Fmo3/Cyp2e1	POD	mmu00982	Drug metabolism - cytochrome P450	0.0179101
Cyp2e1/Cyp1a1	POD	mmu00980	Metabolism of xenobiotics by cytochrome P450	0.0188736
C1qa/C1qb	POD	mmu05133	Pertussis	0.0208651
Cyp2e1/Cyp1a1	POD	mmu05204	Chemical carcinogenesis - DNA adducts	0.0245518
Cyp2e1/Cyp1a1	POD	mmu00140	Steroid hormone biosynthesis	0.029067
C1qa/C1qb/Rps18	POD	mmu05171	Coronavirus disease - COVID-19	0.0340084
C1qa/C1qb	POD	mmu05142	Chagas disease	0.0357734
Lcn2/Csf2/Ccl7/Nfkbia/Il1b/Ccl17/S100a9/Ccl2/Ccl12/Tnfaip3/Cxcl10/Cxcl1/Cxcl5/Mapk10/Muc5b	DEG:POD	mmu04657	IL-17 signaling pathway	2.29699e-14
Ccl3/Ccl8/Ccl4/Ccl9/Ccl7/Ccl17/Ccl2/Ccl12/Ccl6/Ccl19/Cxcl10/Cxcl1/Cxcl5/Ppbp	DEG:POD	mmu04061	Viral protein interaction with cytokine and cytokine receptor	8.98524e-13
Ccl3/Ccl8/Csf2/Ccl4/Ccl9/Ccl7/Il1b/Ccl17/Tnfrsf9/Cxcl17/Ccl2/Ccl12/Ccl6/Ccl19/Il1r2/Cxcl10/Cxcl1/Cxcl5/Ppbp	DEG:POD	mmu04060	Cytokine-cytokine receptor interaction	1.59321e-10
Ccl3/Ccl8/Ccl4/Ccl9/Ccl7/Nfkbia/Ccl17/Ccl2/Ccl12/Ccl6/Ccl19/Cxcl10/Cxcl1/Cxcl5/Ppbp	DEG:POD	mmu04062	Chemokine signaling pathway	1.37257e-09
Csf2/Nfkbia/Il1b/Ccl2/Ccl12/Tnfaip3/Cxcl10/Cxcl1/Cxcl5/Mapk10	DEG:POD	mmu04668	TNF signaling pathway	2.89245e-07
Ccl3/Csf2/Il1b/Ccl2/Ccl12/Cxcl1/Cxcl5/Ctsk	DEG:POD	mmu05323	Rheumatoid arthritis	3.5725e-06
Ccl3/Ccl4/Nfkbia/Il1b/Cxcl10/Mapk10/Ctsk/Spp1	DEG:POD	mmu04620	Toll-like receptor signaling pathway	1.01613e-05
Gadd45g/Ccl4/Nfkbia/Il1b/Bcl2a1b/Ccl19/Tnfaip3/Cxcl1	DEG:POD	mmu04064	NF-kappa B signaling pathway	1.45775e-05
Nfkbia/Il1b/Ccl17/Clec7a/Clec4n/Calml3/Clec1b/Mapk10	DEG:POD	mmu04625	C-type lectin receptor signaling pathway	2.33931e-05
Cox8b/Atp1a2/Hrc/Tnni3/Tnnc1/Atp2a2/Tnnt2	DEG:POD	mmu04260	Cardiac muscle contraction	3.60537e-05
Ccl3/Nfkbia/Il1b/Serpine1/Ccl2/Ccl12/Mapk10	DEG:POD	mmu05142	Chagas disease	0.000106486
Hmox1/Il1b/Ccl2/Ccl12/Il1r2/Gsto1/Calml3/Mapk10	DEG:POD	mmu05418	Fluid shear stress and atherosclerosis	0.000169502
Nfkbia/Mefv/Il1b/Ccl2/Ccl12/Tnfaip3/Cxcl1/Mapk10/Oas1a	DEG:POD	mmu04621	NOD-like receptor signaling pathway	0.000391637
Ttn/Mybpc3/Tnni3/Tnnc1/Atp2a2/Tnnt2	DEG:POD	mmu05410	Hypertrophic cardiomyopathy	0.000398273
Ttn/Mybpc3/Tnni3/Tnnc1/Atp2a2/Tnnt2	DEG:POD	mmu05414	Dilated cardiomyopathy	0.000474229
Slc2a4/Nfkbia/Adipoq/Nfkbie/Mapk10	DEG:POD	mmu04920	Adipocytokine signaling pathway	0.000916975
Csf2/Nfkbia/Il1b/Cfd/Ccl2/Ccl12/Cxcl10/Mapk10/Oas1a	DEG:POD	mmu05171	Coronavirus disease - COVID-19	0.00121228
Aoc3/Il4i1/Il4i1b	DEG:POD	mmu00360	Phenylalanine metabolism	0.00177022
Ccl3/Nfkbia/Il1b/Ccl2/Ccl12/Cxcl1/Calml3/Mapk10	DEG:POD	mmu05417	Lipid and atherosclerosis	0.00205819
Nfkbia/Atp1a2/Calml3/Myl9/Nppa/Mapk10/Tnni3/Atp2a2	DEG:POD	mmu04024	cAMP signaling pathway	0.00218034
Inmt/Il4i1/Il4i1b/Aoc1	DEG:POD	mmu00380	Tryptophan metabolism	0.00220227
Nfkbia/Il1b/Fhl2/Mapk10/Ctsk/Trem2	DEG:POD	mmu04380	Osteoclast differentiation	0.0023666
Nfkbia/Mefv/Il1b/Ccl2/Ccl12/Mapk10	DEG:POD	mmu05135	Yersinia infection	0.0029769
Gadd45g/Nfkbia/Ctsc/Bcl2a1b/Mapk10/Ctsk	DEG:POD	mmu04210	Apoptosis	0.00320442
Il1b/Serpine1/Ccl2/Ccl12/Mapk10	DEG:POD	mmu04933	AGE-RAGE signaling pathway in diabetic complications	0.00434577
Ccl4/Nfkbia/Il1b/Cxcl10	DEG:POD	mmu04623	Cytosolic DNA-sensing pathway	0.00443388
Atp1a2/Calml3/Tnni3/Tnnc1/Atp2a2/Tnnt2	DEG:POD	mmu04261	Adrenergic signaling in cardiomyocytes	0.00552069
Hmox1/Serpine1/Timp1/Nppa/Eno3	DEG:POD	mmu04066	HIF-1 signaling pathway	0.00723159
Aoc3/Il4i1/Il4i1b	DEG:POD	mmu00350	Tyrosine metabolism	0.00866954
Il1b/Cxcl5/Calml3/Mapk10	DEG:POD	mmu05133	Pertussis	0.00900065
Nfkbia/Il1b/Ccl2/Ccl12/Cxcl10/Oas1a	DEG:POD	mmu05164	Influenza A	0.010177
Gadd45g/Nfkbia/Tnfaip3/Cxcl10/Nfkbie/Mapk10/Oas1a	DEG:POD	mmu05169	Epstein-Barr virus infection	0.0113875
Slc2a4/Adipoq/Mapk10	DEG:POD	mmu04930	Type II diabetes mellitus	0.0142798
Adipoq/Plin1/Plin4/Fabp4	DEG:POD	mmu03320	PPAR signaling pathway	0.0147512
Nfkbia/Adipoq/Il1b/Cxcl1/Mapk10	DEG:POD	mmu04936	Alcoholic liver disease	0.0170414
Csf2/Il1b/Il1r2/Gp9	DEG:POD	mmu04640	Hematopoietic cell lineage	0.0177025
Ccl3/Ccl4/Nfkbia/Il1b/Ccl2/Ccl12/Calml3	DEG:POD	mmu05163	Human cytomegalovirus infection	0.0190688
Nfkbia/Il1b/Tnfaip3/Mapk10/Oas1a	DEG:POD	mmu05162	Measles	0.0195162
Vnn3/Vnn1	DEG:POD	mmu00770	Pantothenate and CoA biosynthesis	0.0206219
Plin1/Fabp4/Nppa	DEG:POD	mmu04923	Regulation of lipolysis in adipocytes	0.0215382
Il1b/Ccl2/Ccl12	DEG:POD	mmu05144	Malaria	0.0225633
Csf2/Nfkbia/Nfkbie/Mapk10	DEG:POD	mmu04660	T cell receptor signaling pathway	0.0238896
Nfkbia/Il1b/Nfkbie/Mapk10	DEG:POD	mmu04659	Th17 cell differentiation	0.0254215
Nfkbia/Il1b/Cxcl1	DEG:POD	mmu05134	Legionellosis	0.0269263
Csf2/Il1b/Il1r2/Cxcl1	DEG:POD	mmu05146	Amoebiasis	0.0270115
Hmox1/Nfkbia/Cox8b/Ephx2/Gsto1/Mapk10	DEG:POD	mmu05208	Chemical carcinogenesis - reactive oxygen species	0.030724
Atp1a2/Calml3/Myl9/Nppa/Atp2a2	DEG:POD	mmu04022	cGMP-PKG signaling pathway	0.0369437
Nfkbia/Cxcl10/Mapk10	DEG:POD	mmu04622	RIG-I-like receptor signaling pathway	0.038269
Nfkbia/Nfkbie/Calml3/Mapk10	DEG:POD	mmu04722	Neurotrophin signaling pathway	0.0397961
Calml3/Nppa/Clca1	DEG:POD	mmu04924	Renin secretion	0.0469829
