# Supplementary material for: Characterization of ENM Dynamic Dose-Dependent MOA in Lung with Respect to Immune Cells Infiltration
Source: Nanomaterials (Basel). 2022 Jun 13;12(12):2031. doi: 10.3390/nano12122031 (PMC9228743; doi:10.3390/nano12122031)
Supplement: Supplementary file 1 [file nanomaterials-12-02031-s001.zip › Table S7_KEGG_CB.xlsx]

## Sheet: Table_S7
Table S7: List of KEGG pathways enriched by the dynamic dose-dependent genes in CB
Symbols	Cluster	ID	Description	pvalue
Tuba8/Tuba1c/Tfrc/Thbs3/Calr/Msr1/Tlr2/Fcgr1/C1ra/Mrc1	DEG	mmu04145	Phagosome	4.42132e-05
Birc3/Icam1/Relb/Cxcl12/Traf1/Ltb/Bcl2a1c	DEG	mmu04064	NF-kappa B signaling pathway	0.000199659
Lamc2/Itga8/Tnc/Thbs3/Itga7/Itgb6	DEG	mmu04512	ECM-receptor interaction	0.00051325
Sgk1/Osmr/Lamc2/Itga8/Tnc/Thbs3/Il4ra/Flt3l/Itga7/Pgf/Itgb6/Tlr2	DEG	mmu04151	PI3K-Akt signaling pathway	0.000836799
Cxcr2/Ccl11/Osmr/Cxcl12/Il4ra/Tnfrsf12a/Ltb/Ccr5/Cxcl9/Bmp6	DEG	mmu04060	Cytokine-cytokine receptor interaction	0.00192677
Birc3/Lamc2/Itga8/Tnc/Thbs3/Itga7/Pgf/Itgb6	DEG	mmu04510	Focal adhesion	0.00219064
F3/Fgb/Thbd/F7/C1ra	DEG	mmu04610	Complement and coagulation cascades	0.00431445
Cxcr2/Ccl11/Cxcl12/Ccr5/Cxcl9	DEG	mmu04061	Viral protein interaction with cytokine and cytokine receptor	0.00472388
Bbc3/Birc3/Tuba8/Tuba1c/Traf1/Bcl2a1c	DEG	mmu04210	Apoptosis	0.00477672
Birc3/Lamc2/Hspa8/Tlr2/Ccr5	DEG	mmu05145	Toxoplasmosis	0.00871654
Itga8/Itga7/Gja1/Itgb6	DEG	mmu05412	Arrhythmogenic right ventricular cardiomyopathy	0.0118727
Bbc3/Gstm3/Birc3/Gstm1	DEG	mmu01524	Platinum drug resistance	0.013518
Cox8b/Cox7a1/Tpm1/Myl4/Tnni3/Tnnt2/Myh6	POD	mmu04260	Cardiac muscle contraction	3.47574e-07
Tpm1/Scn5a/Myl4/Tnni3/Calm3/Tnnt2/Myh6	POD	mmu04261	Adrenergic signaling in cardiomyocytes	1.47861e-05
Mybpc3/Tpm1/Tnni3/Tnnt2/Myh6	POD	mmu05410	Hypertrophic cardiomyopathy	0.000119227
Mybpc3/Tpm1/Tnni3/Tnnt2/Myh6	POD	mmu05414	Dilated cardiomyopathy	0.000139044
Hba-a1/Hbb-bt/Nppa	POD	mmu05143	African trypanosomiasis	0.00116289
Fabp4/Plin1/Fabp3/Plin4	POD	mmu03320	PPAR signaling pathway	0.00128377
Fabp4/Plin1/Nppa	POD	mmu04923	Regulation of lipolysis in adipocytes	0.00330886
Nppa/Calm3/Clca1	POD	mmu04924	Renin secretion	0.00778568
Per1/Arntl	POD	mmu04710	Circadian rhythm	0.0111823
Nppa/Calm3/Nr4a1	POD	mmu04925	Aldosterone synthesis and secretion	0.0172579
Ccl8/Ccl4/Cxcl3/Ccl3/Ccl24/Ccl9/Ccl7/Il6/Ppbp/Ccl17/Ccl2/Ccl12/Ccl19/Cxcl10/Cxcl1/Ccl6	DEG:POD	mmu04061	Viral protein interaction with cytokine and cytokine receptor	5.36423e-14
Cxcl3/Mmp3/Lcn2/Mapk13/Ccl7/Nfkbia/Il6/Il1b/Ccl17/Ccl2/Ccl12/Tnfaip3/Cxcl10/Cxcl1/Csf2	DEG:POD	mmu04657	IL-17 signaling pathway	4.835e-13
Ccl8/Ccl4/Cxcl3/Tnfrsf9/Il1r2/Ccl3/Ccl24/Ccl9/Ccl7/Il33/Il6/Il1b/Ppbp/Ccl17/Il1rn/Ccl2/Ccl12/Ccl19/Cxcl10/Cxcl1/Ccl6/Csf2	DEG:POD	mmu04060	Cytokine-cytokine receptor interaction	1.65345e-11
Cxcl3/Mmp3/Mapk13/Nfkbia/Il6/Il1b/Socs3/Bcl3/Ccl2/Ccl12/Tnfaip3/Cxcl10/Cxcl1/Csf2	DEG:POD	mmu04668	TNF signaling pathway	1.64253e-10
Ccl8/Ccl4/Cxcl3/Ccl3/Ccl24/Ccl9/Ccl7/Nfkbia/Ppbp/Ccl17/Ccl2/Ccl12/Ccl19/Cxcl10/Cxcl1/Ccl6	DEG:POD	mmu04062	Chemokine signaling pathway	2.95053e-09
Cxcl3/Mmp3/Ccl3/Il6/Il1b/Ccl2/Ccl12/Cxcl1/Ctsk/Csf2	DEG:POD	mmu05323	Rheumatoid arthritis	1.5988e-07
C3/Ccl3/Mapk13/Nfkbia/Il6/Il1b/Serpine1/Ccl2/Ccl12/C1qc	DEG:POD	mmu05142	Chagas disease	7.92322e-07
Clec4e/Mapk13/Nfkbia/Il6/Il1b/Ccl17/Egr2/Bcl3/Clec4n/Clec7a	DEG:POD	mmu04625	C-type lectin receptor signaling pathway	1.72367e-06
Ccl4/Ccl3/Mapk13/Nfkbia/Il6/Il1b/Cxcl10/Ctsk/Spp1	DEG:POD	mmu04620	Toll-like receptor signaling pathway	5.453e-06
C3/Cxcl3/Clk1/Nfkbia/Il6/Il1b/Cxcl1	DEG:POD	mmu05134	Legionellosis	1.27175e-05
C3/Mmp3/Mapk13/Nfkbia/Il6/Il1b/Fgg/Ccl2/Ccl12/Cxcl10/Csf2/C1qc/Oas1a	DEG:POD	mmu05171	Coronavirus disease - COVID-19	1.76829e-05
Ccl4/Cxcl3/Nfkbia/Gadd45g/Il1b/Ccl19/Tnfaip3/Cxcl1	DEG:POD	mmu04064	NF-kappa B signaling pathway	6.21764e-05
Cxcl3/Il1r2/Arg2/Il6/Il1b/Fn1/Cxcl1/Csf2	DEG:POD	mmu05146	Amoebiasis	7.11384e-05
Ccl4/Nfkbia/Il33/Il6/Il1b/Cxcl10	DEG:POD	mmu04623	Cytosolic DNA-sensing pathway	0.000156864
Mapk13/Il6/Il1b/Serpine1/Ccl2/Ccl12/Fn1	DEG:POD	mmu04933	AGE-RAGE signaling pathway in diabetic complications	0.000327107
Nfkbia/Il33/Il6/Il1b/Socs3/Ccl2/Ccl12/Cxcl10/Oas1a	DEG:POD	mmu05164	Influenza A	0.000402818
Cxcl3/Mapk13/Nfkbia/Il6/Il1b/Ccl2/Ccl12/Tnfaip3/Cxcl1/Oas1a	DEG:POD	mmu04621	NOD-like receptor signaling pathway	0.000403579
C3/Cxcl3/Mapk13/Nfkbia/Il6/Il1b/Cxcl1/C1qc	DEG:POD	mmu04936	Alcoholic liver disease	0.000479319
Cxcl3/Mmp3/Ccl3/Mapk13/Nfkbia/Il6/Il1b/Ccl2/Ccl12/Cxcl1	DEG:POD	mmu05417	Lipid and atherosclerosis	0.000485631
Mapk13/Nfkbia/Gadd45g/Cdkn1a/Il6/Tnfaip3/Cxcl10/Nfkbie/Ccna2/Oas1a	DEG:POD	mmu05169	Epstein-Barr virus infection	0.000819076
Clu/C3/Fgg/Serpine1/F10/C1qc	DEG:POD	mmu04610	Complement and coagulation cascades	0.00128384
Nfkbia/Gadd45g/Cdkn1a/Cks1b/Fn1/Cks2	DEG:POD	mmu05222	Small cell lung cancer	0.00128384
Mapk13/Nfkbia/Il1b/Socs3/Lilrb4a/Ctsk/Trem2	DEG:POD	mmu04380	Osteoclast differentiation	0.00134895
Mapk13/Nfkbia/Il6/Il1b/Ccl2/Ccl12/Fn1	DEG:POD	mmu05135	Yersinia infection	0.00175752
C3/Mapk13/Il6/Il1b/C1qc	DEG:POD	mmu05133	Pertussis	0.00318517
Inmt/Aox3/Il4i1/Il4i1b	DEG:POD	mmu00380	Tryptophan metabolism	0.00452858
C3/Mapk13/Fgg/H2ac15/H2ac13/H2ac24/H2az1/Clec7a	DEG:POD	mmu04613	Neutrophil extracellular trap formation	0.00514157
Mapk13/Nfkbia/Cdkn1a/Il6/Egr2/Ccna2/Birc5	DEG:POD	mmu05161	Hepatitis B	0.00524308
Ccl4/Ccl3/Mapk13/Nfkbia/Cdkn1a/Il6/Il1b/Ccl2/Ccl12	DEG:POD	mmu05163	Human cytomegalovirus infection	0.00600651
Il6/Il1b/Ccl2/Ccl12	DEG:POD	mmu05144	Malaria	0.00628822
Il6/Il1b/Tyms	DEG:POD	mmu01523	Antifolate resistance	0.00671656
Il33/Il1b/H2ac15/Tnfaip3/H2ac13/H2ac24/H2az1	DEG:POD	mmu04217	Necroptosis	0.00743543
Mmp3/Il1r2/Igfbp3/Gadd45g/Cdkn1a/Il6/Ccna2/Csf2	DEG:POD	mmu05202	Transcriptional misregulation in cancer	0.00841528
Nfkbia/Gadd45g/Ctsk/Ctsc/Birc5/Ctss	DEG:POD	mmu04210	Apoptosis	0.0084483
C3/Cxcl3/Mapk13/Nfkbia/Cdkn1a/Il6/Cxcl1/Csf2	DEG:POD	mmu05167	Kaposi sarcoma-associated herpesvirus infection	0.00863451
C3/Clec4e/Mapk13/Il6/Il1b/Ctss/Clec7a	DEG:POD	mmu05152	Tuberculosis	0.0088855
Mapk13/Igfbp3/Gadd45g/Cdkn1a/Il6/Serpine1/Ccna2	DEG:POD	mmu04218	Cellular senescence	0.00996146
Mapk13/Nfkbia/Il6/Il1b/Nfkbie	DEG:POD	mmu04659	Th17 cell differentiation	0.0116975
C3/H2ac15/H2ac13/H2ac24/H2az1/C1qc	DEG:POD	mmu05322	Systemic lupus erythematosus	0.012502
C3/Mapk13/Nfkbia/Il1b	DEG:POD	mmu05140	Leishmaniasis	0.0128382
Igfbp3/Gadd45g/Cdkn1a/Serpine1	DEG:POD	mmu04115	p53 signaling pathway	0.0141242
Aox3/Il4i1/Il4i1b	DEG:POD	mmu00350	Tyrosine metabolism	0.0148835
Cp/Gclc/Slc39a14	DEG:POD	mmu04216	Ferroptosis	0.0148835
Il1r2/Nfkbia/Cdkn1a/Il6/Egr2/Cdc20/Ccna2/Csf2	DEG:POD	mmu05166	Human T-cell leukemia virus 1 infection	0.0159771
Nfkbia/Cdkn1a/Socs3/Cxcl10/Ifit1/Oas1a	DEG:POD	mmu05160	Hepatitis C	0.0203491
Gadd45g/Cdkn1a/Mcm2/Cdc20/Ccna2	DEG:POD	mmu04110	Cell cycle	0.0231992
Gadd45g/Cdkn1a/Areg/Birc5	DEG:POD	mmu05210	Colorectal cancer	0.0273665
Vnn3/Vnn1	DEG:POD	mmu00770	Pantothenate and CoA biosynthesis	0.02991
Gclc/Il4i1/Il4i1b	DEG:POD	mmu00270	Cysteine and methionine metabolism	0.0312715
Il1r2/Il6/Il1b/Csf2	DEG:POD	mmu04640	Hematopoietic cell lineage	0.0337533
Il4i1/Il4i1b	DEG:POD	mmu00360	Phenylalanine metabolism	0.0354356
Ctps/Tyms/Rrm1	DEG:POD	mmu00240	Pyrimidine metabolism	0.037641
Aox3/Il4i1/Il4i1b	DEG:POD	mmu00280	Valine, leucine and isoleucine degradation	0.037641
Mmp3/Il1r2/Nfkbia/Cdkn1a	DEG:POD	mmu05215	Prostate cancer	0.0396869
Nfkbia/Il6/Il1b/Tnfaip3/Oas1a	DEG:POD	mmu05162	Measles	0.0413023
Il1r2/Mapk13/Il1b/Ccl2/Ccl12	DEG:POD	mmu05418	Fluid shear stress and atherosclerosis	0.0433728
Mapk13/Nfkbia/Nfkbie/Csf2	DEG:POD	mmu04660	T cell receptor signaling pathway	0.0448363
