# Supplementary material for: Characterization of ENM Dynamic Dose-Dependent MOA in Lung with Respect to Immune Cells Infiltration
Source: Nanomaterials (Basel). 2022 Jun 13;12(12):2031. doi: 10.3390/nano12122031 (PMC9228743; doi:10.3390/nano12122031)
Supplement: Supplementary file 1 [file nanomaterials-12-02031-s001.zip › Table S8_KEGG_NM401.xlsx]

## Sheet: Sheet1
Table S8: List of KEGG pathways enriched by the dynamic dose-dependent genes in NM401
Symbols	Cluster	ID	Description	pvalue
Il4i1/Il4i1b/Ahcyl2/Mdh2/Adi1/Got1/Tst/Cbs/Amd2/Mtr/Amd1/Bcat1/Kyat1/Cth/Dnmt1/Mat1a/Mat2a	DEG	mmu00270	Cysteine and methionine metabolism	9.96312e-05
Bcl2l1/Nfkbib/Tnfaip3/Cd209d/Cd209a/Nfkbia/Mx1/Il2rg/Bbc3/Bid/Gsk3b/Mx2/Il1a/Adar/Bax/Ddx58/Tlr4/Cdkn1b/Eif2s1/Stat2/Trp73/Stat5b/Akt2/Ifih1/Irf7/Cdk4/Irf9/Cd3g/Ccnd3/Cd3d/Hspa2	DEG	mmu05162	Measles	0.00109367
Gna13/Il1r1/Gng8/Atf4/Calr/Nfkbia/Ptger1/Pdia3/Ccr3/Cxcl12/Creb5/E2f1/Sp1/Bid/Gsk3b/Creb3l1/Nras/Gng11/Tnfrsf1a/Bax/Gnao1/Ptger2/Itpr2/Prkca/Cgas/Arhgef12/H2-T22/H2-T9/Traf5/Mapk11/Akt2/Plcb4/Tsc1/Gng12/Itgb3/Cdk4/Tap1/Adcy7/H2-T10/Eif4ebp1/Ptk2/H2-M11/Rac2/H2-K1/B2m/Gm11127/Cdkn2a/Pdgfra	DEG	mmu05163	Human cytomegalovirus infection	0.00112956
Bcl2l1/Tuba8/Ang/Tpr/Gpx2/Atf4/Fig4/Hspa5/Tubb5/Klc4/Bid/Ulk2/Psmb7/Atg13/Gpx7/Pink1/Tnfrsf1a/Cox6a2/Bax/Nup54/Atg14/Actr1b/Nup160/Sigmar1/Ang3/Ang5/Dnaic2/Eif2s1/Tubb2b/Alyref2/ND2/ND4/ND5/Mapk11/Psmd12/Dnah9/Rab1a/Nxt1/Hnrnpa3/Dctn6/Hdac6/Psmc4/Actg1/Gria1/Tank/Psma6/Psmd13/Actb/Nup205/Psma4/Psmd11/Tomm40/Pfn1/Map1lc3b/Dnah7c/Hnrnpa2b1/Dnah3/Cox5a/Nup37/Psmd6/Ubqln1/Nup50/Sod1/Ndufa11	DEG	mmu05014	Amyotrophic lateral sclerosis	0.00155109
Ces2c/Gm3776/Gm10639/Nme1/Dpyd/Nme7/Gstt1/Mgst3/Upb1/Gstm4/Gstm6/Umps/Tpmt/Tk1/Nme3/Gstm5/Impdh2/Nme6/Tk2/Gsta4/Gsto1	DEG	mmu00983	Drug metabolism - other enzymes	0.00266775
Il1r1/Gm3776/Gm10639/Cav3/Vcam1/Gstt1/Sdc1/Mgst3/Il1a/Prkaa2/Nos3/Tnfrsf1a/Cdh5/Gpc1/Mapk11/Gstm4/Gstm6/Akt2/Cav1/Cav2/Itgb3/Sumo3/Actg1/Actb/Gstm5/Gsta4/Ptk2/Gsto1/Rac2/Klf2	DEG	mmu05418	Fluid shear stress and atherosclerosis	0.00277674
Gatm/Ckb/Pycr1/Got1/Azin2/Nos3/Agmat/Pycrl/Amd2/Amd1/Aldh2/Prodh/Aldh4a1/Smox	DEG	mmu00330	Arginine and proline metabolism	0.00395026
Vcam1/Il1a/Nras/Nos3/Bax/Foxo1/Prkca/Agtr1a/Cdkn1b/Mapk11/Col4a6/Stat5b/Akt2/Plcg1/Plcb4/Col4a3/Cdk4/Plcd4/Prkce/Plce1/Ager/Prkcd	DEG	mmu04933	AGE-RAGE signaling pathway in diabetic complications	0.00395322
Nfkbib/Entpd1/Tnfaip3/H2-Aa/Calr/Fcer2a/Nfkbia/Pdia3/E2f1/Bid/Tab1/Bax/Sap30/Ddx58/Runx3/Cdkn1b/H2-T22/H2-T9/Traf5/Mapk11/Bcl2l11/Stat2/Psmd12/Akt2/Skp2/Irf7/Cdk4/Irf9/Psmc4/Cd3g/Psmd13/Tap1/Ccnd3/Psmd11/H2-T10/Cd3d/Psmd6/H2-M11/H2-DMa/H2-K1/B2m/Gm11127	DEG	mmu05169	Epstein-Barr virus infection	0.00402284
Pfkl/Pycr1/Got1/Pycrl/Csl/Cbs/Mtr/Bcat1/Asns/Cth/Shmt1/Pgk1/Tpi1/Eno3/Acy1/Mat1a/Mat2a/Aldoc	DEG	mmu01230	Biosynthesis of amino acids	0.005315
Ppp1r3d/Nfkbia/Mlxipl/Irs2/Creb5/Slc2a4/Gsk3b/Creb3l1/Prkaa2/Nos3/Tnfrsf1a/Foxo1/Irs1/Akt2/Pygm/Prkce/Rps6ka3/Mlx/Tbc1d4/Ppargc1a/Cd36/Slc27a3/Prkcd	DEG	mmu04931	Insulin resistance	0.00555133
Bcl2l1/Lamc3/Itga6/Nfkbib/Birc3/H2-Aa/Nfkbia/Socs1/Tab1/Tnfrsf1a/Gnao1/Tlr4/Irgm2/Lamb2/Mapk11/Lama2/Igtp/Irgm1/Akt2/Ppif/Ly96/Hspa2/H2-DMa	DEG	mmu05145	Toxoplasmosis	0.00555133
Hspa5/Sec61g/Gm15266/Sec61b/Srpr/Arxes2/Spcs3/Sec11a/Sec63	DEG	mmu03060	Protein export	0.00556124
Fxyd2/Gpx2/Atf4/Slc26a4/Pdia4/Lrp2/Hspa5/Creb5/Creb3l1/Gpx7/Itpr2/Prkca/Plcb4/Atp1b2/Adcy7/Asgr2/Duox1	DEG	mmu04918	Thyroid hormone synthesis	0.00609565
Bcl2l1/Birc3/Gm3776/Gm10639/Gstt1/Bbc3/Bid/Mgst3/Xpa/Bax/Gstm4/Gstm6/Akt2/Gstm5/Gsta4/Gsto1/Rev3l/Cdkn2a	DEG	mmu01524	Platinum drug resistance	0.00610526
Entpd1/Nme1/Dpyd/Nme7/Nt5c3/Upb1/Pnp2/Entpd5/Umps/Tk1/Nme3/Nme6/Tk2/Cmpk2	DEG	mmu00240	Pyrimidine metabolism	0.00663885
Bcl2l1/Lamc3/Itga6/Cdkn2b/Birc3/Nfkbia/Cks1b/E2f1/Bax/Lamb2/Cdkn1b/Traf5/Lama2/Col4a6/Akt2/Skp2/Col4a3/Cdk4/Fhit/Ptk2	DEG	mmu05222	Small cell lung cancer	0.00677511
Mcm2/Rfc3/Mcm3/Pola1/Rpa2/Lig1/Pole/Pold2/Mcm7/Mcm6	DEG	mmu03030	DNA replication	0.00678075
Cdkn2b/Tfdp2/Cdkn1c/Mcm2/Mcm3/E2f1/Cdc20/Gsk3b/Rbl1/Mad1l1/Ywhag/Cdkn1b/Cdc14a/Cdc25a/Skp2/Orc2/Cdk4/Mcm7/Dbf4/Ccnd3/Mcm6/Crebbp/Rbl2/Cdk7/Cdkn2a	DEG	mmu04110	Cell cycle	0.00715392
Csf2/Itga6/Siglech/Il1r1/H2-Aa/Fcer2a/Cd34/Cd55/Il1a/Cd9/Il3ra/Cd55b/Itgb3/Cd3g/Cd59a/Cd36/Kit/Cd3d/H2-DMa/Cd37	DEG	mmu04640	Hematopoietic cell lineage	0.00765805
H2-Aa/Bid/Cd55/H2-T22/H2-T9/Lama2/Cd80/Eif4g3/Cd55b/Cav1/Actg1/Actb/Dag1/H2-T10/H2-M11/Rac2/H2-DMa/H2-K1/Gm11127	DEG	mmu05416	Viral myocarditis	0.00783627
Atf4/Calr/Pdia6/Dnajb11/Pdia3/Pdia4/Hspa5/Sec61g/Erp29/Gm15266/Sec61b/Ssr2/Derl3/Derl2/Sec23a/P4hb/Ddost/Bax/Cryab/Eif2s1/Edem1/Ubxn8/Svip/Stt3a/Sec63/Wfs1/Sec24d/Hspa4l/Hspa2/Lman2/Ubqln1/Sec31a	DEG	mmu04141	Protein processing in endoplasmic reticulum	0.007945
Akr1b10/Pfkl/Fbp2/Hk1/Tpi1/Hk2/Khk/Pfkfb3/Akr1b3/Aldoc	DEG	mmu00051	Fructose and mannose metabolism	0.0083965
Egln3/Mknk2/Pfkl/Angpt1/Nos3/Flt1/Tlr4/Prkca/Cdkn1b/Tek/Akt2/Plcg1/Hk1/Pgk1/Hk2/Camk2d/Eno3/Eloc/Crebbp/Eif4ebp1/Pdhb/Pfkfb3/Aldoc	DEG	mmu04066	HIF-1 signaling pathway	0.00866353
Itga6/Cd99l2/H2-Aa/Itgb7/Vcam1/Cdh4/Cd34/Cd274/Sdc1/Pdcd1/Sell/Cdh5/Cadm1/Pvr/Cldn8/Negr1/H2-T22/H2-T9/Cd80/Nectin2/Nlgn2/Nrxn1/Alcam/H2-T10/Cldn22/H2-M11/H2-DMa/H2-K1/Gm11127/Cldn18/Mag/Cldn5	DEG	mmu04514	Cell adhesion molecules	0.00941902
Foxo3/Sesn3/Atf4/Irs2/Creb5/Creb3l1/Atg13/Nras/Prkaa2/Bax/Foxo1/Irs1/Akt1s1/Akt2/Tsc1/Adcy7/Ppargc1a/Pparg/Eif4ebp1	DEG	mmu04211	Longevity regulating pathway	0.0100084
Akr1b10/Pfkl/Pgm2/B4galt2/B4galt1/Hk1/Ganc/Hk2/Akr1b3	DEG	mmu00052	Galactose metabolism	0.0111761
Bcl2l1/Il1r1/Ccl19/Tnfaip3/Birc3/Nfkbia/Tnfsf13b/Cxcl12/Vcam1/Tnfsf11/Tab1/Tnfrsf1a/Ddx58/Cyld/Tlr4/Traf5/Plcg1/Tnfrsf13c/Zap70/Ly96/Ltb	DEG	mmu04064	NF-kappa B signaling pathway	0.0129925
Adora1/Gna13/Pde5a/Fxyd2/Atf4/Irs2/Creb5/Mef2d/Srf/Creb3l1/Npr2/Nos3/Kcnj8/Itpr2/Agtr1a/Kcnmb4/Irs1/Slc8a3/Akt2/Plcb4/Kcnmb2/Mylk3/Ppif/Atp1b2/Prkce/Adcy7/Gtf2i/Prkg1/Cacna1c/Ppp1r12a/Mylk	DEG	mmu04022	cGMP-PKG signaling pathway	0.0150369
Nfkbib/Rab11a/H2-Aa/Nfkbia/Mx1/Il18/Tmprss2/Bid/Tnfrsf10b/Mx2/Il1a/Adar/Tnfrsf1a/Bax/Ddx58/Tlr4/Prkca/Eif2s1/Stat2/Akt2/Nxt1/Ifih1/Irf7/Cdk4/Irf9/Actg1/Actb/Ccnd3/Crebbp/H2-DMa/Fdps	DEG	mmu05164	Influenza A	0.0150369
H2bc4/H2bc1/Cdkn2b/H2bc14/Atf4/Nfkbia/C3/Scin/Ccr3/Creb5/Cdc20/Srf/Creb3l1/Rbl1/Nras/Mad1l1/Bax/Ywhag/Sp100/Cdkn1b/H2-T22/H2-T9/Traf5/Hdac5/Stat5b/Skp2/Irf7/Cdk4/Irf9/Hdac6/Ccnd3/H2-T10/Crebbp/Rbl2/H2-M11/Snd1/H2-K1/Gm11127/Cdkn2a	DEG	mmu05203	Viral carcinogenesis	0.0158417
Rab5c/Tuba8/Mrc2/H2-Aa/Calr/Cd209d/Cd209a/C3/Sec61g/Gm15266/Sec61b/Tubb5/Sftpa1/Tlr4/Rab7b/Tubb2b/H2-T22/H2-T9/Itgb3/Actg1/Tap1/Actb/H2-T10/Cd36/H2-M11/H2-DMa/H2-K1/Gm11127/Scarb1/Atp6v1b2/Atp6v0b/Atp6v1h	DEG	mmu04145	Phagosome	0.0177258
Hacd4/Acot1/Elovl5/Hacd3/Elovl6/Mecr/Elovl7/Elovl1	DEG	mmu00062	Fatty acid elongation	0.0184542
Atf4/Socs1/Irs2/Creb5/Gsk3b/Creb3l1/Nras/Itpr2/Prkca/Ghrl/Ghr/Irs1/Mapk11/Stat5b/Akt2/Map3k1/Plcg1/Plcb4/Adcy7/Cacna1c/Crebbp/Ptk2	DEG	mmu04935	Growth hormone synthesis, secretion and action	0.0202295
Aldh1l2/Mthfr/Mtr/Shmt1/Mthfd1/Gart	DEG	mmu00670	One carbon pool by folate	0.0206518
Psmb9/Psmb7/Psmd12/Psmc4/Psme2/Psma6/Psmd13/Psma4/Psmd11/Pomp/Psmd6	DEG	mmu03050	Proteasome	0.0217127
Cxcl15/Nfkbib/Foxo3/Ccl19/Gng8/Ccl8/Nfkbia/Ccl24/Ccr3/Ccr2/Cxcl12/Gsk3b/Nras/Fgr/Gng11/Cxcr6/Ccl27a/Gm13306/Ccl27b/Arrb2/Ccr7/Stat2/Stat5b/Akt2/Plcg1/Plcb4/Gng12/Adcy7/Arrb1/Cxcr5/Ptk2/Rac2/Prkcd	DEG	mmu04062	Chemokine signaling pathway	0.0221222
Gm3776/Gpx2/Gm10639/Gstt1/Ggct/Chac2/Mgst3/Gpx7/G6pd2/Pgd/Gstm4/Gstm6/Gstm5/Gsta4/Gsto1	DEG	mmu00480	Glutathione metabolism	0.0231722
Cdkn2b/Foxo3/Sgk2/Irs2/Stk4/Slc2a4/Fbxo32/Nras/Prkaa2/Setd7/Foxo1/Cdkn1b/Irs1/Mapk11/Bcl2l11/Akt2/Skp2/Araf/Plk4/Crebbp/Fbxo25/Rbl2/Klf2/S1pr1	DEG	mmu04068	FoxO signaling pathway	0.0234033
Soat2/Lss/Tm7sf2/Msmo1/Lipa/Soat1	DEG	mmu00100	Steroid biosynthesis	0.0265684
Bcl2l1/Wnt7a/Gm3776/Txnrd1/Gm10639/E2f1/Gstt1/Gsk3b/Mgst3/Nras/Bax/Brd7/Prkca/Tcf7/Frat1/Arid2/Gstm4/Gstm6/Akt2/Plcg1/Araf/Cdk4/Actg1/Arid1a/Actb/Gstm5/Gsta4/Wnt10b/Gsto1/Cdkn2a	DEG	mmu05225	Hepatocellular carcinoma	0.0270795
Csf2/H2-Aa/Tnfsf13b/Cxcl12/Il18/Tnfsf11/Angpt1/Il1a/Flt1/Tlr4/Tek/Cd80/Ltb/H2-DMa/Atp6v1b2/Atp6v0b/Atp6v1h	DEG	mmu05323	Rheumatoid arthritis	0.0293743
Vldlr/Sp1/Ulk2/Psmb7/Atg13/Pdyn/Atg14/Itpr2/Prkca/Psmd12/Akt2/Plcb4/Rora/Trpc3/Ppif/Psmc4/Gria1/Nop56/Psma6/Pum2/Psmd13/Psma4/Psmd11/Kcnc3/Psmd6	DEG	mmu05017	Spinocerebellar ataxia	0.0303401
Nfkbib/Foxo3/Irak3/Atf4/Nfkbia/Gsk3b/Arhgdig/Nras/Bax/Bdnf/Irs1/Mapk11/Sort1/Trp73/Akt2/Map3k1/Plcg1/Irak2/Rps6ka3/Camk2d/Arhgdib/Prkcd	DEG	mmu04722	Neurotrophin signaling pathway	0.0314343
Dpyd/Csad/Upb1/Abat/Aldh2/Smox/Aldh6a1/Aoc3	DEG	mmu00410	beta-Alanine metabolism	0.032691
Bcl2l1/Birc3/Bbc3/Bid/Bok/Tnfrsf1a/Bax/Bcl2l11	DEG	mmu04215	Apoptosis - multiple species	0.032691
Fgb/Cfd/Serpina1c/Serpina1d/Serpina1a/Serpina1e	POD	mmu04610	Complement and coagulation cascades	1.6371e-07
Tnni3/Myl3/Tnnt2/Myh6	POD	mmu04260	Cardiac muscle contraction	9.09383e-05
Tnni3/Myl3/Tnnt2/Myh6	POD	mmu05410	Hypertrophic cardiomyopathy	0.000108371
Tnni3/Myl3/Tnnt2/Myh6	POD	mmu05414	Dilated cardiomyopathy	0.000122953
Tnni3/Myl3/Tnnt2/Myh6	POD	mmu04261	Adrenergic signaling in cardiomyocytes	0.000772461
Ccl3/Il6/Il1b/Cxcl3/Mmp3/Ccl5/Icam1/H2-DMb1/Atp6v0a4/Ccl2/Ccl12/Il11/H2-Ob/Vegfa/Cxcl2/Cxcl1/Cxcl5/Atp6v1c2/Tgfb1/Csf1/Ctsk/Fos/Tlr2/Atp6v0e2/Cd86/Atp6v0c/Jun/Acp5/Itgb2/Tcirg1/Tnf/H2-Oa/Ctsl/Atp6v0d2/Atp6v1c1	DEG:POD	mmu05323	Rheumatoid arthritis	9.35474e-13
Ccl11/Ccl3/Tnfsf14/Ccl4/Ccl7/Il6/Cxcr2/Ppbp/Cxcl3/Cx3cl1/Ccl17/Ccl5/Tnfsf10/Ackr3/Ccl21a/Ccr6/Ccl21d/Ccl2/Ccl12/Cxcl2/Cxcl1/Cxcl5/Cx3cr1/Ccr5/Ccl9/Il6ra/Cxcl10/Csf1/Cxcl13/Cxcl9/Tnf/Ackr4/Cxcr1/Ccl6	DEG:POD	mmu04061	Viral protein interaction with cytokine and cytokine receptor	9.20617e-11
Mapk13/Mmp9/Edn1/Ripk1/Il6/Il1b/Cxcl3/Cx3cl1/Mmp3/Ptgs2/Ccl5/Socs3/Icam1/Map3k8/Traf1/Map3k5/Bcl3/Ccl2/Ccl12/Cxcl2/Cxcl1/Cxcl5/Ripk3/Cxcl10/Map2k1/Csf1/Fos/Vegfc/Junb/Dab2ip/Jun/Gm5431/Mlkl/Tnf/Casp8/Mmp14/Vegfd	DEG:POD	mmu04668	TNF signaling pathway	2.64235e-10
Mapk13/Il1b/Ptgs2/H2-DMb1/Prkcb/Myd88/H2-Ob/Fcgr1/Fcgr3/Tgfb1/Cybb/Nos2/Ifngr1/Fos/Tlr2/Marcksl1/Fcgr4/Itgam/Jun/Ncf1/Ncf4/Itgb2/Tnf/Ptpn6/H2-Oa/Cyba	DEG:POD	mmu05140	Leishmaniasis	6.12318e-09
Itga3/Epor/Kitl/Il6/Il1b/Il4ra/Cd33/H2-DMb1/Cd2/Il11/H2-Ob/Ms4a1/Cr2/Il1r2/Flt3l/Itga5/Il6ra/Fcgr1/Il7r/Csf1/Csf3r/Gp9/Csf2ra/Il11ra1/Itgam/Cd44/Tnf/H2-Oa/Cd19/Itga1/Anpep	DEG:POD	mmu04640	Hematopoietic cell lineage	6.17737e-09
Mapk13/Il1b/Socs3/Blnk/Lck/Lilrb4a/Gm9733/Pira6/Gm15448/Fcgr1/Fcgr2b/Fcgr3/Tgfb1/Map2k1/Csf1/Ctsk/Ifngr1/Fos/Trem2/Tyrobp/Ppp3ca/Junb/Fcgr4/Lilra6/Sirpb1b/Relb/Jun/Sirpb1c/Pira2/Acp5/Pirb/Ncf1/Ncf4/Tnf/Sirpb1a/Cyba/Sirpa	DEG:POD	mmu04380	Osteoclast differentiation	1.26629e-08
Ccl11/Ccl3/Tnfsf14/Epor/Ccl4/Ccl7/Osmr/Il33/Il6/Cxcr2/Il1b/Ppbp/Cxcl3/Il4ra/Cx3cl1/Ccl17/Ccl5/Tnfsf9/Tnfsf10/Ackr3/Cxcl17/Osm/Ccl21a/Ccr6/Ccl21d/Gdf15/Tnfrsf19/Il1rn/Ccl2/Ccl12/Lepr/Il11/Il1r2/Cxcl2/Cxcl1/Cxcl5/Cx3cr1/Tnfrsf12a/Ccr5/Ccl9/Il6ra/Inhba/Cxcl10/Csf2rb2/Tgfb1/Il7r/Csf1/Ifngr1/Cxcl13/Csf3r/Acvr2b/Csf2ra/Bmpr2/Csf2rb/Il11ra1/Bmpr1b/Cxcl9/Acvrl1/Tnf/Bmp6/Ackr4/Cxcr1/Bmp3/Ccl6	DEG:POD	mmu04060	Cytokine-cytokine receptor interaction	1.99514e-08
Clu/C6/Hc/F3/Plat/Fgg/Serpine1/Vwf/Cr2/Cfi/F10/Serpind1/Kng1/Plau/F7/F13a1/C3ar1/Vsig4/Serpinb2/Thbd/Itgam/Kng2/Procr/Vtn/Itgb2/C5ar1/Bdkrb1/Plaur/Itgax	DEG:POD	mmu04610	Complement and coagulation cascades	7.74577e-08
Itga3/Itga8/Col1a2/Col4a2/Fras1/Thbs1/Chad/Col4a4/Npnt/Vwf/Tnc/Thbs3/Hspg2/Col4a1/Itga5/Itga7/Col1a1/Lamc2/Itgb6/Gp9/Lama1/Cd44/Spp1/Col4a5/Vtn/Fn1/Itga1/Cd47	DEG:POD	mmu04512	ECM-receptor interaction	8.01238e-08
Mapk13/Edn1/Il6/Il1b/F3/Col1a2/Col4a2/Serpine1/Icam1/Col4a4/Col3a1/Prkcz/Ccl2/Ccl12/Plcb1/Prkcb/Vegfa/Col4a1/Col1a1/Tgfb1/Cybb/Nox4/Vegfc/Thbd/Jun/Col4a5/Tnf/Fn1/Vegfd	DEG:POD	mmu04933	AGE-RAGE signaling pathway in diabetic complications	5.54592e-07
Mapk13/Mmp9/Edn1/Il1b/Plat/Icam1/Prkcz/Kdr/Map3k5/Ccl2/Ccl12/Vegfa/Il1r2/Gsta2/Gstm1/Gsta3/Hmox1/Gstt3/Gstm2/Rac3/Fos/Sdc2/Acvr2b/Bmpr2/Thbd/Ass1/Bmpr1b/Jun/Pdgfa/Mgst1/Ncf1/Mgst2/Tnf/Arhgef2/Cyba/Calml4/Ctsl	DEG:POD	mmu05418	Fluid shear stress and atherosclerosis	7.4813e-07
Thbs1/Tuba1c/Pla2r1/H2-DMb1/Atp6v0a4/Thbs3/H2-Ob/H2-Q10/Itga5/Atp6v1c2/Cd209e/Fcgr1/Tubb2a/Tubb4a/Clec7a/Fcgr2b/Fcgr3/Cybb/Ctss/Marco/Tlr2/Atp6v0e2/Tlr6/Tubb3/Fcgr4/Atp6v0c/Itgam/Ncf1/Dync2h1/Ncf4/Itgb2/Tcirg1/Msr1/H2-Oa/Cyba/Ctsl/Atp6v0d2/Olr1/Sftpd/Mrc1/H2-M2/Atp6v1c1	DEG:POD	mmu04145	Phagosome	1.37398e-06
Ripk1/Gadd45g/Tnfsf10/Tuba1c/Traf1/Map3k5/Ctsh/Bcl2a1c/Bcl2a1b/Csf2rb2/Map2k1/Ctsb/Ctsk/Ctss/Ctsz/Fos/Bak1/Lmnb1/Itpr1/Ctsc/Lmna/Ptpn13/Birc5/Dab2ip/Csf2rb/Jun/Sptan1/Septin4/Parp4/Tnf/Casp8/Ctsl/Ctsd	DEG:POD	mmu04210	Apoptosis	5.92233e-06
Arg2/Il6/Il1b/Cxcl3/Col1a2/Col4a2/Col4a4/Col3a1/Hspb1/Plcb1/Prkcb/Il1r2/Cxcl2/Cxcl1/Col4a1/Actn1/Arg1/Col1a1/Tgfb1/Nos2/Lamc2/Tlr2/Lama1/Itgam/Col4a5/Itgb2/Tnf/Fn1	DEG:POD	mmu05146	Amoebiasis	6.44228e-06
Litaf/Hexa/Psapl1/Atp6v0a4/Ctsh/Slc11a1/Cd63/Dnase2a/Ctsb/Ctsk/Ctss/Ctsz/Cd68/Lgmn/Abcb9/Ctsc/Gba/Atp6v0c/Ids/Psap/Acp5/Fuca2/Gusb/Tcirg1/Npc2/Ap3s1/Naglu/Ctsl/Hexb/Atp6v0d2/Ctsd/Gnptab	DEG:POD	mmu04142	Lysosome	7.03481e-06
Cd72/Blnk/Lilrb4a/Ifitm1/Prkcb/Pira6/Gm15448/Cd79b/Cr2/Card11/Nfkbie/Fcgr2b/Map2k1/Rac3/Fos/Ppp3ca/Lilra6/Jun/Pira2/Pirb/Vav1/Ptpn6/Cd19	DEG:POD	mmu04662	B cell receptor signaling pathway	1.00002e-05
Ccl11/Ccl3/Ccl4/Ccl7/Cxcr2/Ppbp/Cxcl3/Cx3cl1/Ccl17/Ccl5/Ccl21a/Ccr6/Ccl21d/Prkcz/Ccl2/Ccl12/Plcb1/Prkcb/Cxcl2/Cxcl1/Cxcl5/Cx3cr1/Ccr5/Ccl9/Jak3/Cxcl10/Map2k1/Adcy9/Rac3/Itk/Pik3r5/Adcy8/Cxcl13/Shc4/Grk3/Cxcl9/Ncf1/Pard3/Vav1/Cxcr1/Ccl6	DEG:POD	mmu04062	Chemokine signaling pathway	1.41506e-05
Itga3/Fgfr4/Epor/Kitl/Osmr/Cdkn1a/Il6/Itga8/Col1a2/Il4ra/Col4a2/Thbs1/Chad/Osm/Col4a4/Sgk1/Vwf/Tnc/Ntrk2/Kdr/Mtor/Thbs3/Myc/Vegfa/Col4a1/Flt3l/Itga5/Itga7/Pgf/Nr4a1/Il6ra/Igf1/Jak3/Fgf1/Col1a1/Il7r/Map2k1/Igf1r/Csf1/Ddit4/Fgf18/Pik3r5/Lamc2/Itgb6/Tlr2/Csf3r/Areg/Vegfc/Lama1/Lpar3/Ppp2r5a/Magi1/Ccne1/Pdgfa/Spp1/Col4a5/Eif4e2/Efna1/Ppp2r2b/Vtn/Fgfr3/Fn1/Cd19/Itga1/Vegfd	DEG:POD	mmu04151	PI3K-Akt signaling pathway	1.87053e-05
Il6/Il1b/Thbs1/Icam1/Hbb-bt/Klra4/Ccl2/Ccl12/Thbs3/Myd88/Selp/Ackr1/Klrb1a/Tgfb1/Sdc2/Tlr2/Itgb2/Tnf	DEG:POD	mmu05144	Malaria	1.87411e-05
Ccl11/Mapk13/Mmp9/Ccl7/Il6/Il1b/Cxcl3/Ccl17/Mmp3/Ptgs2/S100a9/Ccl2/Ccl12/Lcn2/S100a8/Cxcl2/Cxcl1/Cxcl5/Cxcl10/Mmp13/Fos/Jun/Tnf/Casp8	DEG:POD	mmu04657	IL-17 signaling pathway	2.52856e-05
Ces1e/Ces1f/Ces2e/Ces2b/Uck2/Ces2g/Xdh/Gsta2/Ces1d/Gstm1/Cyp2e1/Upp1/Gsta3/Gstt3/Gstm2/Rrm2/Cmpk1/Cda/Rrm1/Dut/Itpa/Mgst1/Gusb/Mgst2	DEG:POD	mmu00983	Drug metabolism - other enzymes	3.07583e-05
Mapk13/Lbp/Il6/Il1b/Pla2r1/H2-DMb1/Atp6v0a4/Plk3/Myd88/H2-Ob/Clec4e/Cd209e/Fcgr1/Clec7a/Fcgr2b/Fcgr3/Tgfb1/Ctss/Nos2/Ifngr1/Tlr2/Ppp3ca/Tlr6/Fcgr4/Atp6v0c/Itgam/Itgb2/Tcirg1/Tnf/H2-Oa/Casp8/Fcer1g/Calml4/Itgax/Atp6v0d2/Ctsd/Mrc1	DEG:POD	mmu05152	Tuberculosis	8.64224e-05
Il6/Il1b/Cxcl3/Myd88/Hspa1b/Cxcl2/Cxcl1/Hspa8/Sar1a/Tlr2/Itgam/Clk1/Itgb2/Tnf/Naip2/Casp8/Pycard	DEG:POD	mmu05134	Legionellosis	0.000182082
Itga3/Itga8/Col1a2/Col4a2/Thbs1/Chad/Col4a4/Vwf/Pip5k1a/Tnc/Kdr/Thbs3/Pak6/Prkcb/Vegfa/Col4a1/Itga5/Itga7/Actn1/Pgf/Igf1/Col1a1/Map2k1/Igf1r/Rac3/Lamc2/Itgb6/Vegfc/Lama1/Shc4/Jun/Pdgfa/Spp1/Col4a5/Vtn/Vav1/Fn1/Itga1/Vegfd	DEG:POD	mmu04510	Focal adhesion	0.000204662
Itga3/Wnt2/Cdkn1a/Itga8/Hes2/Col1a2/Col4a2/Ptgs2/Thbs1/Chad/Col4a4/Vwf/Prkcz/Tnc/Atp6v0a4/Mtor/Thbs3/Vegfa/Dvl3/H2-Q10/Col4a1/Itga5/Itga7/Atp6v1c2/Col1a1/Map2k1/Hes1/Wnt1/Eif2ak2/Bak1/Lamc2/Itgb6/Ccna2/Oasl1/Lama1/Atp6v0e2/Patj/Psen1/Hey1/Tubg1/Fzd4/Ppp2r5a/Magi1/Atp6v0c/Ccne1/Prkci/Spp1/Col4a5/Ptger4/Ppp2r2b/Vtn/Pard3/Tcirg1/Pkm/Tnf/Fn1/Casp8/Itga1/Atp6v0d2/H2-M2/Atp6v1c1	DEG:POD	mmu05165	Human papillomavirus infection	0.000277044
Tnfsf14/Lbp/Ccl4/Ripk1/Gadd45g/Il1b/Cxcl3/Ptgs2/Blnk/Lck/Icam1/Ccl21a/Ccl21d/Traf1/Prkcb/Myd88/Card11/Cxcl2/Cxcl1/Bcl2a1c/Bcl2a1b/Plau/Relb/Tnf	DEG:POD	mmu04064	NF-kappa B signaling pathway	0.000287784
Mapk13/Wnt2/Mmp9/Hif1a/Cdkn1a/Col1a2/Thbs1/Ddx5/Kdr/Mtor/Prkcb/Myc/Vegfa/Hspg2/Rras2/Itga5/Gpc3/Igf1/Cd63/Col1a1/Tgfb1/Map2k1/Igf1r/Plau/Sdc2/Hcls1/Wnt1/Tlr2/Itpr1/Hpse/Fzd4/Cd44/Vtn/Tnf/Vav1/Ptpn6/Fn1/Plaur/Ctsl	DEG:POD	mmu05205	Proteoglycans in cancer	0.000312132
Ccl3/Mapk13/Lbp/Ccl4/Ripk1/Il6/Il1b/Ccl5/Map3k8/Myd88/Cxcl10/Map2k1/Ctsk/Fos/Tlr2/Tlr6/Cd86/Jun/Tlr7/Spp1/Cxcl9/Tnf/Casp8	DEG:POD	mmu04620	Toll-like receptor signaling pathway	0.000347341
Ccl3/Mapk13/Lbp/Mmp9/Il6/Il1b/Cxcl3/Mmp3/Ccl5/Tnfsf10/Icam1/Map3k5/Ccl2/Ccl12/Plcb1/Myd88/Selp/Hspa1b/Cxcl2/Cxcl1/Cyp1a1/Sod2/Hspa8/Cybb/Fos/Tlr2/Itpr1/Cyp2j9/Ppp3ca/Tlr6/Jun/Ncf1/Ncf4/Tnf/Vav1/Casp8/Pycard/Cyba/Calml4/Olr1	DEG:POD	mmu05417	Lipid and atherosclerosis	0.000466755
Mapk13/Slc25a5/Hc/Fgg/Vwf/Mtor/Plcb1/Prkcb/Selp/Fcgr1/Clec7a/Map2k1/Cybb/Casp4/Tlr2/H2ax/Clcn3/Fpr2/H2ac10/H2ac15/H2ac4/Fcgr4/H2ac20/H2ac12/H2ac22/H3c13/H4c9/Itgam/Tlr7/Clcn5/Ncf1/Ncf4/Itgb2/C5ar1/H2az1/Selplg/Cyba/Fpr-rs3	DEG:POD	mmu04613	Neutrophil extracellular trap formation	0.000628414
Mapk13/Il6/Il1b/Ccl17/Ptgs2/Bcl3/Plk3/Clec4e/Clec4d/Rras2/Cd209e/Egr2/Clec7a/Clec4n/Itpr1/Ppp3ca/Clec4b1/Relb/Jun/Tnf/Casp8/Fcer1g/Pycard/Calml4	DEG:POD	mmu04625	C-type lectin receptor signaling pathway	0.000782825
Timp1/Hif1a/Edn1/Cdkn1a/Il6/Ldhb/Serpine1/Mtor/Prkcb/Vegfa/Slc2a1/Il6ra/Igf1/Hk3/Hmox1/Map2k1/Igf1r/Cybb/Arnt/Nos2/Ifngr1/Ldha/Eif4e2/Hkdc1	DEG:POD	mmu04066	HIF-1 signaling pathway	0.00101909
Rec8/Mapk13/Mad2l2/Cpeb1/Igf1/Map2k1/Igf1r/Adcy9/Fbxo5/Adcy8/Sgo1/Bub1/Aurka/Itpr1/Plk1/Ccnb2/Ppp3ca/Ppp2r5a/Mad2l1/Anapc15/Ccne1/Cdk1/Ccnb1/Calml4/Espl1	DEG:POD	mmu04114	Oocyte meiosis	0.00107514
Ccl3/Mapk13/Il6/Il1b/Ccl5/Serpine1/Ccl2/Ccl12/Plcb1/Myd88/Kng1/Tgfb1/Nos2/Ifngr1/Fos/Tlr2/Tlr6/Jun/Kng2/Ppp2r2b/Tnf/Casp8	DEG:POD	mmu05142	Chagas disease	0.00133219
Cyp2f2/Adh1/Cyp2s1/Cyp1a1/Gsta2/Gstm1/Cyp2e1/Ephx1/Gsta3/Cbr2/Gstt3/Dhdh/Gstm2/Aldh3a1/Cyp1b1/Mgst1/Mgst2	DEG:POD	mmu00980	Metabolism of xenobiotics by cytochrome P450	0.00171434
Il6/Il1b/Icam1/Hbb-bt/Plcb1/Prkcb/Myd88/Kng1/Thop1/Kng2/Tnf	DEG:POD	mmu05143	African trypanosomiasis	0.00221707
Klra8/Klra7/Tnfsf10/Lck/Icam1/Klra4/Klrd1/Prkcb/Cd244a/Map2k1/Rac3/Ifngr1/Klra1/Tyrobp/Shc4/Ppp3ca/Raet1e/Fcgr4/Sh3bp2/Itgb2/Tnf/Vav1/Ptpn6/Fcer1g	DEG:POD	mmu04650	Natural killer cell mediated cytotoxicity	0.002393
Slc3a2/Slc38a2/Col1a2/Col4a2/Dpp4/Col18a1/Col4a4/Col3a1/Atp1a2/Col14a1/Col4a1/Slc7a8/Col1a1/Col5a3/Col5a1/Col5a2/Ace2/Col4a5/Kcnj13/Atp1a3/Eln/Kcnn4	DEG:POD	mmu04974	Protein digestion and absorption	0.00252071
Mapk13/Mmp9/Edn1/Col1a2/Col4a2/Col4a4/Col3a1/Prkcz/Plcb1/Vegfa/Col4a1/Col1a1/Tgfb1/Map2k1/Adcy9/Mmp13/Nos2/Fos/Adcy8/Vegfc/Shc4/Jun/Col4a5/Ednrb/Vegfd	DEG:POD	mmu04926	Relaxin signaling pathway	0.00273252
Ssbp1/Rfc4/Rnaseh2b/Mcm4/Prim2/Fen1/Rfc5/Prim1/Mcm5/Pole2	DEG:POD	mmu03030	DNA replication	0.00313892
Slc25a5/Il33/Il6/Il1b/Ccl5/Tnfsf10/Socs3/Icam1/H2-DMb1/Ccl2/Ccl12/Prkcb/Myd88/H2-Ob/Oas1a/Rsad2/Oas1g/Cxcl10/Map2k1/Kpna2/Ifngr1/Eif2ak2/Bak1/Oas3/Oas2/Tlr7/Tnf/Tmprss4/H2-Oa/Casp8/Pycard	DEG:POD	mmu05164	Influenza A	0.00330132
Adh1/Maob/Aox3/Fmo3/Gsta2/Gstm1/Cyp2e1/Gsta3/Aox1/Gstt3/Gstm2/Aldh3a1/Fmo5/Mgst1/Fmo1/Mgst2	DEG:POD	mmu00982	Drug metabolism - cytochrome P450	0.00330336
Krt23/Hc/Fgg/Ptafr/Icam1/H2-DMb1/Selp/H2-Ob/Cfi/Fcgr1/Fcgr2b/Fcgr3/Krt42/Krt18/C3ar1/Fpr2/Fcgr4/Itgam/Krt19/Itgb2/C5ar1/H2-Oa/Selplg/Fpr-rs3	DEG:POD	mmu05150	Staphylococcus aureus infection	0.00334611
Itga3/Edn1/Il6/Itga8/Myh7/Atp2a3/Itga5/Itga7/Igf1/Tgfb1/Des/Itgb6/Lama1/Lmna/Cacna2d4/Prkag2/Actc1/Tnf/Itga1	DEG:POD	mmu05410	Hypertrophic cardiomyopathy	0.00361327
Srm/Prdx6/Gsta2/Lap3/Gstm1/Gsta3/Gstt3/G6pdx/Gstm2/Rrm2/Rrm1/Sms/Mgst1/Mgst2/Odc1/Anpep	DEG:POD	mmu00480	Glutathione metabolism	0.00383025
Itga3/Gadd45g/Cdkn1a/Col4a2/Ptgs2/Col4a4/Traf1/Myc/Col4a1/Nos2/Bak1/Lamc2/Lama1/Rarb/Cks2/Ccne1/Col4a5/Fn1/Cks1brt	DEG:POD	mmu05222	Small cell lung cancer	0.00464678
Mapk13/Fgfr4/Adora2b/Kitl/Thbs1/Prkcz/Kdr/Plcb1/Prkcb/Vegfa/Pgf/Igf1/Fgf1/Map2k1/Igf1r/Adcy9/Csf1/Rac3/Fgf18/Adcy8/Vegfc/Dock4/Lpar3/Sipa1l1/Magi1/Itgam/Prkci/Pdgfa/Efna1/Magi3/Itgb2/Pard3/Fgfr3/Vav1/Calml4/Vegfd	DEG:POD	mmu04015	Rap1 signaling pathway	0.00483256
Mapk13/Ripk1/Gadd45g/Cdkn1a/Il6/Blnk/Icam1/H2-DMb1/Myd88/H2-Ob/Myc/H2-Q10/Cr2/Nfkbie/Oas1a/Jak3/Psmd14/Entpd8/Oas1g/Cxcl10/Hes1/Eif2ak2/Bak1/Ccna2/Tlr2/Oas3/Psmd8/Oas2/Relb/Jun/Ccne1/Cd44/Tnf/H2-Oa/Casp8/Vim/Cd19/H2-M2	DEG:POD	mmu05169	Epstein-Barr virus infection	0.00565285
Atp6v0a4/Atp6v1c2/Atp6v0e2/Atp6v0c/Clcnkb/Tcirg1/Atp6v0d2/Atp6v1c1	DEG:POD	mmu04966	Collecting duct acid secretion	0.00629754
Ctps/Uck2/Upp1/Entpd8/Rrm2/Cmpk1/Cda/Dck/Rrm1/Dctpp1/Dut/Dtymk/Pnp	DEG:POD	mmu00240	Pyrimidine metabolism	0.00694291
Gadd45g/Cdkn1a/Sfn/Mad2l2/Myc/Tgfb1/Mcm4/Bub1/Ccna2/Plk1/Ccnb2/Bub1b/Cdc6/Mad2l1/Anapc15/Ccne1/Cdc14b/Stag2/Cdk1/Ccnb1/Tfdp1/Mcm5/Espl1	DEG:POD	mmu04110	Cell cycle	0.00761134
Mapk13/Mad2l2/Cpeb1/Igf1/Map2k1/Igf1r/Adcy9/Adcy8/Bub1/Aurka/Ccna2/Plk1/Ccnb2/Mad2l1/Anapc15/Cdk1/Ccnb1/Kif22	DEG:POD	mmu04914	Progesterone-mediated oocyte maturation	0.0091551
Gadd45g/Cdkn1a/Thbs1/Sfn/Mdm4/Serpine1/Igfbp3/Igf1/Rrm2/Ccnb2/Sesn1/Ccne1/Cdk1/Ccnb1/Casp8	DEG:POD	mmu04115	p53 signaling pathway	0.00934504
Tuba1c/Plcb1/Prkcb/Tubb2a/Tubb4a/Map2k1/Adcy9/Adcy8/Itpr1/Gucy1a1/Tubb3/Pdgfa/Cdk1/Gucy1b1/Gja1/Htr2b/Prkg2	DEG:POD	mmu04540	Gap junction	0.0100484
Mapk13/Fgfr4/Kitl/Gadd45g/Il1b/Map3k8/Mapt/Ntrk2/Hspb1/Kdr/Map3k5/Map3k6/Prkcb/Myd88/Myc/Vegfa/Hspa1b/Ptpn5/Rras2/Flt3l/Pgf/Nr4a1/Mapk8ip3/Igf1/Fgf1/Hspa8/Tgfb1/Map2k1/Igf1r/Csf1/Rac3/Fgf18/Fos/Areg/Vegfc/Cacna2d4/Ppp3ca/Map3k4/Relb/Jun/Pdgfa/Efna1/Fgfr3/Tnf/Vegfd	DEG:POD	mmu04010	MAPK signaling pathway	0.010481
Itga3/Itga8/Myh7/Atp2a3/Itga5/Itga7/Igf1/Tgfb1/Adcy9/Adcy8/Des/Itgb6/Lama1/Lmna/Cacna2d4/Actc1/Tnf/Itga1	DEG:POD	mmu05414	Dilated cardiomyopathy	0.0114186
Cdkn1a/Gcm1/Pde4b/Nr4a2/Plcb1/Prkcb/Map2k1/Adcy9/Pth1r/Mmp13/Fos/Adcy8/Itpr1/Lrp6/Mmp15/Mafb/Gata3/Pde4c/Akap13/Mmp14	DEG:POD	mmu04928	Parathyroid hormone synthesis, secretion and action	0.0114681
Slc25a5/Cdkn1a/Il6/Lck/Icam1/H2-DMb1/H2-Ob/Myc/Slc2a1/H2-Q10/Ets1/Il1r2/Egr2/Ranbp1/Jak3/Tgfb1/Map2k1/Adcy9/Fos/Adcy8/Ccna2/Ccnb2/Bub1b/Ppp3ca/Relb/Mad2l1/Anapc15/Jun/Ccne1/Ran/Rasl2-9/Itgb2/Tnf/H2-Oa/Tspo/Zfp36/Vac14/Espl1/H2-M2	DEG:POD	mmu05166	Human T-cell leukemia virus 1 infection	0.0122193
Akr1b7/Akr1b8/Sord/Gmppb/Hk3/Gmds/Gfus/Fbp1/Hkdc1	DEG:POD	mmu00051	Fructose and mannose metabolism	0.0126718
Cyp2f2/Mapk13/Slc25a5/Hif1a/ND4L/Map3k5/Vegfa/Cyp1a1/Sod2/Gsta2/Slc26a1/Gstm1/Cyp2e1/Ephx1/Gsta3/Hmox1/Gstt3/Map2k1/Gstm2/Arnt/Fos/Cyp1b1/Cox8b/Uqcrc1/Cat/Nox4/Ndufab1/Ephx4/ND3/Jun/Mgst1/Ncf1/Mgst2/Cyba/Cyc1	DEG:POD	mmu05208	Chemical carcinogenesis - reactive oxygen species	0.0145851
Mmp9/Gadd45g/Cdkn1a/Il6/Plat/Hpgd/Mmp3/Ddx5/Lmo2/Traf1/Erg/Etv1/Myc/Il1r2/Igfbp3/Fcgr1/Bcl2a1c/Bcl2a1b/Igf1/Igf1r/Plau/Bak1/Ccna2/Six4/Six1/Etv5/Etv6/Cd86/Zbtb16/Runx1t1/H3c13/Itgam/Pdgfa/Tspan7/Etv4	DEG:POD	mmu05202	Transcriptional misregulation in cancer	0.0155611
Arg2/Gpt/Arg1/Nos2/Glul/Ass1	DEG:POD	mmu00220	Arginine biosynthesis	0.0163656
Mapk13/Hif1a/Il6/Il1b/Il4ra/Lck/H2-DMb1/Mtor/H2-Ob/Nfkbie/Il6ra/Jak3/Tgfb1/Ifngr1/Fos/Ppp3ca/Gata3/Jun/H2-Oa	DEG:POD	mmu04659	Th17 cell differentiation	0.0170871
Mapk13/Il6/Hc/Il1b/Myd88/Cxcl5/Itga5/Nos2/Fos/Itgam/Jun/Itgb2/Tnf/Pycard/Calml4	DEG:POD	mmu05133	Pertussis	0.0171203
Mapk13/Ripk1/Mefv/Il6/Il1b/Cxcl3/Ccl5/Ccl2/Ccl12/Plcb1/Myd88/Cxcl2/Cxcl1/Oas1a/Oas1g/Ripk3/Ctsb/Cybb/Nampt/Casp4/Itpr1/Gabarapl1/Oas3/Oas2/Jun/Ifi204/Card6/Pstpip1/Tnf/Naip2/Casp8/Pycard/Cyba	DEG:POD	mmu04621	NOD-like receptor signaling pathway	0.0193436
Hexa/Hpse/Ids/Gusb/Naglu/Hexb	DEG:POD	mmu00531	Glycosaminoglycan degradation	0.0208611
Itga8/Spn/Cldn2/Icam1/Vcan/H2-DMb1/Cd2/Selp/H2-Ob/H2-Q10/Nrcam/Cldn15/Sdc2/Nectin3/Siglec1/Cd276/Cldn10/Cldn4/Sdc3/Nrxn2/Cd86/Vsir/Itgam/Cdh2/Itgb2/H2-Oa/Selplg/H2-M2	DEG:POD	mmu04514	Cell adhesion molecules	0.0210123
Il6/Kdr/Mtor/Prkcb/Vegfa/Il6ra/Gas6/Igf1/Axl/Map2k1/Igf1r/Shc4/Pdgfa/Eif4e2/Fgfr3	DEG:POD	mmu01521	EGFR tyrosine kinase inhibitor resistance	0.0213434
Mapk13/Col1a2/Fgg/Col3a1/Vwf/Prkcz/Plcb1/Ptgs1/Ptgir/Col1a1/Adcy9/Pik3r5/Adcy8/Gp9/Itpr1/Fermt3/Gucy1a1/Prkci/Gucy1b1/Fcer1g/Prkg2	DEG:POD	mmu04611	Platelet activation	0.0253084
Thbs1/Fbn1/Myc/Fst/Thsd4/Inhba/Tgfb1/Smad9/Acvr2b/Smad6/Grem2/Bmpr2/Smurf2/Bmpr1b/Tnf/Bmp6/Tfdp1	DEG:POD	mmu04350	TGF-beta signaling pathway	0.0256886
Adh1/Mapk13/Lbp/Ripk1/Il6/Hc/Il1b/Cxcl3/Fabp1/Map3k5/Myd88/Cxcl2/Cxcl1/Cyp2e1/Lef1/Nox4/C3ar1/Aldh1b1/Prkag2/Acox3/Tnf/C5ar1/Casp8	DEG:POD	mmu04936	Alcoholic liver disease	0.0296881
Il6/Il1b/Il4ra/H2-DMb1/H2-Ob/Tgfb1/Ifngr1/Tlr2/Gata3/Jun/Tnf/H2-Oa	DEG:POD	mmu05321	Inflammatory bowel disease	0.0324489
Hif1a/Ldhb/Mtor/Myc/Slc2a1/Hk3/G6pdx/Map2k1/Slc16a3/Ldha/Pkm/Fgfr3/Hkdc1	DEG:POD	mmu05230	Central carbon metabolism in cancer	0.032612
Lpl/Pltp/Angptl4/Apoe/Osbpl5/Mylip/Gm44805/Tspo/Npc2/Apoc1	DEG:POD	mmu04979	Cholesterol metabolism	0.0350212
Gda/Pde4b/Pde11a/Pde8b/Xdh/Entpd8/Adcy9/Ada/Rrm2/Ak6/Adcy8/Dck/Rrm1/Gucy1a1/Ak8/Ak2/Itpa/Pde4c/Pkm/Adsl/Pnp/Gucy1b1	DEG:POD	mmu00230	Purine metabolism	0.035774
Itga3/Itga8/Atp2a3/Itga5/Itga7/Des/Itgb6/Lef1/Lama1/Lmna/Cacna2d4/Cdh2/Gja1/Itga1	DEG:POD	mmu05412	Arrhythmogenic right ventricular cardiomyopathy	0.0358751
Epor/Osmr/Cdkn1a/Il6/Il4ra/Aox3/Socs3/Osm/Fhl1/Mtor/Lepr/Il11/Myc/Il6ra/Jak3/Csf2rb2/Aox1/Il7r/Ifngr1/Csf3r/Csf2ra/Csf2rb/Il11ra1/Pdgfa/Socs2/Ptpn6	DEG:POD	mmu04630	JAK-STAT signaling pathway	0.0391592
Mapk13/Hif1a/Cdkn1a/Il6/Cxcl3/Ptgs2/Icam1/Mtor/Myc/Vegfa/H2-Q10/Cxcl2/Cxcl1/Ccr5/Map2k1/Ifngr1/Pik3r5/Fos/Eif2ak2/Bak1/Lef1/Itpr1/Ppp3ca/Cd200r1/Cd86/Jun/Cd200r4/Casp8/Zfp36/Calml4/Rcan1/Cd200r2/H2-M2	DEG:POD	mmu05167	Kaposi sarcoma-associated herpesvirus infection	0.0415529
Atp1a2/Atp2b2/Bst1/Plcb1/Prkcb/Adrb3/Adcy9/Adcy8/Itpr1/Gucy1a1/Gucy1b1/Atp1a3/Kcnn4/Calml4/Prkg2	DEG:POD	mmu04970	Salivary secretion	0.0424123
Acss1/Ldhb/Acss2/Bckdha/Ldha/Acox3/Acads	DEG:POD	mmu00640	Propanoate metabolism	0.0446058
Ccl11/H2-DMb1/H2-Ob/Tnf/H2-Oa/Fcer1g	DEG:POD	mmu05310	Asthma	0.0469182
