# Supplementary material for: Characterization of ENM Dynamic Dose-Dependent MOA in Lung with Respect to Immune Cells Infiltration
Source: Nanomaterials (Basel). 2022 Jun 13;12(12):2031. doi: 10.3390/nano12122031 (PMC9228743; doi:10.3390/nano12122031)
Supplement: Supplementary file 1 [file nanomaterials-12-02031-s001.zip › Table S9_KEGG_NRCWE26.xlsx]

## Sheet: Sheet1
Table S9: List of KEGG pathways enriched by the dynamic dose-dependent genes in NRCWE26
symbols	Cluster	ID	Description	pvalue
Hspa5/Calr/Lgmn/Ciita/Klrc1/H2-M3/H2-M11/Cd8b1/H2-Q4/H2-K1/Creb1/H2-T23/Psme2b/Gm11127/H2-T24/Tap2/Cd74/Tnf/H2-M2/H2-Q6/Ctsb/H2-Q2/H2-T22/H2-T9/B2m/Psme2/Tap1/H2-D1/Psme1/H2-T10/Ifi30/Ifng/H2-DMa/H2-DMb2	DEG	mmu04612	Antigen processing and presentation	1.01383e-09
Cd44/Nfkbib/Cd3e/Entpd1/Itgal/Cxcl10/Jak3/Calr/Akt3/Map2k6/Tab1/Bak1/Ddb2/Ccna2/H2-M3/H2-M11/Oas3/Cdkn1b/Oas1a/H2-Q4/Traf5/H2-K1/Mapk11/Relb/H2-T23/Psmd12/Rbpjl/Gm11127/H2-T24/Irf7/Tap2/Cdk4/Psmc4/Cycs/Tnf/H2-M2/Psmd11/H2-Q6/Casp8/Cdk2/Fcer2a/Eif2ak2/Ddx58/H2-Q2/H2-T22/H2-T9/Oas2/Oas1b/B2m/Stat2/Irf9/Tap1/H2-D1/H2-T10/Stat1/Ccna1/E2f1/Bid/Runx3/Cd40/H2-DMa/H2-DMb2	DEG	mmu05169	Epstein-Barr virus infection	2.85263e-09
Fasl/Gzmb/Cd28/H2-M3/H2-M11/H2-Q4/H2-K1/Cd80/H2-T23/Gm11127/H2-T24/Tnf/H2-M2/H2-Q6/H2-Q2/H2-T22/H2-T9/Cd86/H2-D1/H2-T10/Ifng/Cd40/Il12b/H2-DMa/H2-DMb2	DEG	mmu05330	Allograft rejection	5.3357e-08
Cd55/Myh7/Cd55b/Itgal/Cxadr/Cd28/H2-M3/H2-M11/H2-Q4/H2-K1/Cd80/H2-T23/Gm11127/H2-T24/Cycs/H2-M2/Dag1/H2-Q6/Casp8/H2-Q2/H2-T22/H2-T9/Cd86/H2-D1/H2-T10/Bid/Rac2/Cd40/H2-DMa/H2-DMb2	DEG	mmu05416	Viral myocarditis	1.45876e-07
Fasl/Gzmb/Cd28/Klrc1/H2-M3/H2-M11/H2-Q4/H2-K1/Cd80/H2-T23/Gm11127/H2-T24/Tnf/H2-M2/H2-Q6/H2-Q2/H2-T22/H2-T9/Cd86/H2-D1/H2-T10/Ifng/H2-DMa/H2-DMb2	DEG	mmu05332	Graft-versus-host disease	2.44989e-07
Fasl/Gzmb/Hspd1/Cd28/H2-M3/H2-M11/H2-Q4/H2-K1/Cd80/H2-T23/Gm11127/H2-T24/Tnf/H2-M2/H2-Q6/H2-Q2/H2-T22/H2-T9/Cd86/H2-D1/H2-T10/Ifng/Il12b/H2-DMa/H2-DMb2	DEG	mmu04940	Type I diabetes mellitus	5.83822e-07
Cxcr4/Cd3e/Pak3/Gng8/Fasl/Calr/Map2k1/Akt3/Map2k6/Tab1/Bak1/Nras/Gng11/Pak4/Ccnb2/H2-M3/H2-M11/Tlr4/Mapk3/Prkca/Cgas/Gnai1/H2-Q4/Traf5/H2-K1/Mapk11/H2-T23/Plcg1/Ccr5/Gm11127/H2-T24/Gng12/Cfl1/Cdk1/Tap2/Cycs/Tnf/H2-M2/H2-Q6/Gnb1/Eloc/Casp8/Cfl2/Ptk2/H2-Q2/H2-T22/H2-T9/B2m/Trim12c/Trim30d/Tap1/H2-D1/H2-T10/Bid/Apobec3/Rac2/Samhd1	DEG	mmu05170	Human immunodeficiency virus 1 infection	1.13137e-06
C6/C3/H2bc6/Fcgr4/H2az2/Cd28/Fcgr1/C1qa/C1qc/C1qb/H2ax/C1s2/H2ac10/H2ac15/H2bu2/H2ac4/H2ac24/H2ac20/H3c1/H2ac11/H2ac22/H3c13/Cd80/H4c9/C7/Macroh2a1/C2/C1s1/Tnf/C1ra/C4b/Cd86/Trim21/C1rb/Ifng/Cd40/H2aj/H4c18/H2-DMa/H2-DMb2	DEG	mmu05322	Systemic lupus erythematosus	1.55293e-06
C3/H2bc6/Jak3/Snd1/Cdc20/Srf/Bak1/Creb3l1/Rbl1/Ccna2/Nras/H2-M3/H2-M11/Ywhag/Mapk3/Cdkn1b/H2bu2/H2-Q4/Traf5/H2-K1/Creb1/H2-T23/H4c9/Stat5b/Rbpjl/Ccr5/Gm11127/H2-T24/Cdk1/Irf7/Cdk4/Hdac6/Pkm/H2-M2/H2-Q6/Casp8/Creb5/Crebbp/Rbl2/Vac14/Cdk2/Hnrnpk/Hdac7/Eif2ak2/Sp100/H2-Q2/H2-T22/H2-T9/Irf9/H2-D1/H2-T10/Ccna1/Rel/H4c18	DEG	mmu05203	Viral carcinogenesis	2.73057e-06
Cxcr4/Cxcl12/Pdgfra/Gng8/Fasl/Sp1/Calr/Map2k1/Ccl4/Akt3/Map2k6/Bak1/Itgav/Creb3l1/Nras/Gng11/H2-M3/H2-M11/Mapk3/Prkca/Cgas/Gnai1/H2-Q4/Traf5/H2-K1/Creb1/Mapk11/H2-T23/Plcb4/Ccr5/Gm11127/H2-T24/Gng12/Itgb3/Tap2/Cdk4/Arhgef1/Cycs/Tnf/H2-M2/Adcy7/H2-Q6/Gnb1/Casp8/Creb5/Eif4ebp1/Ptk2/H2-Q2/H2-T22/H2-T9/B2m/Tap1/H2-D1/H2-T10/E2f1/Bid/Rock2/Rac2	DEG	mmu05163	Human cytomegalovirus infection	4.5342e-06
C3/Gng8/Map2k1/Akt3/Ifngr1/Map2k6/Bak1/Nras/Gng11/Prex1/H2-M3/Fgf2/H2-M11/Atg14/Mapk3/H2-Q4/Tcf7/H2-K1/Creb1/Mapk11/H2-T23/Plcg1/Ccr5/Gm11127/H2-T24/Gng12/Irf7/Cdk4/Atg3/Cycs/H2-M2/H2-Q6/Gnb1/Map1lc3b/Casp8/Crebbp/Eif2ak2/H2-Q2/H2-T22/H2-T9/Cd86/Stat2/Irf9/H2-D1/H2-T10/Stat1/E2f1/Bid/Angpt2/Hck/Tlr3/Cd200r1	DEG	mmu05167	Kaposi sarcoma-associated herpesvirus infection	6.76111e-06
Nfkbib/Cxcl10/Tmprss2/Fasl/Map2k1/Akt3/Ifngr1/Ciita/Bak1/Oas3/Tlr4/Mapk3/Prkca/Oas1a/Trim25/Nxt1/Irf7/Cdk4/Rsad2/Cycs/Tnf/Casp8/Pycard/Crebbp/Il18/Mx1/Eif2ak2/Adar/Ddx58/Oas2/Oas1b/Stat2/Tlr7/Ifih1/Irf9/Stat1/Bid/Ifng/Pml/Il12b/Tlr3/H2-DMa/H2-DMb2	DEG	mmu05164	Influenza A	6.91645e-06
C3/Fcgr4/Calr/Sftpa1/Itgav/Fcgr1/Stx18/Sec61a1/H2-M3/H2-M11/Tlr4/Sec61b/Tuba1b/H2-Q4/H2-K1/H2-T23/Sec61g/Gm11127/H2-T24/Itgb3/Tap2/Sec22b/Ncf1/H2-M2/H2-Q6/Atp6v1h/Cyba/Itgb5/C1ra/H2-Q2/H2-T22/H2-T9/Tcirg1/Tap1/H2-D1/H2-T10/C1rb/Lamp2/Rab7b/Olr1/H2-DMa/H2-DMb2	DEG	mmu04145	Phagosome	5.91446e-05
P4ha2/Prodh/Aoc1/Aldh7a1/Ckb/Pycr1/Got1/Azin2/Nos3/Agmat/Pycrl/Amd2/Amd1/Aldh4a1/Smox/P4ha3/Aldh1b1/Ckmt2	DEG	mmu00330	Arginine and proline metabolism	6.37778e-05
Cd34/Itgal/Icam2/Sdc4/Cd28/Itgav/Cdh5/Cadm1/H2-M3/H2-M11/Cd8b1/Negr1/H2-Q4/H2-K1/Cd80/H2-T23/Nectin2/Nlgn2/Gm11127/H2-T24/Alcam/H2-M2/H2-Q6/Vcam1/Cd274/H2-Q2/H2-T22/H2-T9/Cd6/Cd86/H2-D1/H2-T10/Lrrc4/Sdc3/Cd40/Cldn3/Ptprc/H2-DMa/Icos/H2-DMb2	DEG	mmu04514	Cell adhesion molecules	9.62687e-05
Wnt9a/Cd44/Cav2/Fasl/Tgfb1/Map2k1/Sdc4/Akt3/Plau/Itgav/Nras/Fgf2/Gpc1/Tlr4/Flnb/Fzd1/Mapk3/Prkca/Flnc/Mapk11/Flna/Cttn/Plcg1/Araf/Igf1/Itgb3/Ppp1r12b/Arhgef1/Vtn/Fgfr1/Tnf/Camk2d/Ank3/Ppp1r12a/Ptch1/Wnt10b/Ptk2/Itgb5/Hcls1/Hpse/Vav1/Mmp2/Rock2/Il12b/Ptpn6	DEG	mmu05205	Proteoglycans in cancer	0.000116558
C3/Sftpa1/C1qa/C1qc/C1qb/Tlr4/Mapk3/C1s2/Gnai1/Mapk11/Irf1/Cfl1/C2/C1s1/Tnf/Tirap/Pycard/Cfl2/C1ra/C4b/C1rb/Il12b	DEG	mmu05133	Pertussis	0.000142503
C6/C3/Cd55/F2r/Vwf/Cd55b/Serpind1/Plau/Tfpi/Kng1/C1qa/C1qc/C1qb/C1s2/C7/Cd59b/C2/Vtn/C1s1/Cd59a/C1ra/C4b/C1rb/Itgax/F7	DEG	mmu04610	Complement and coagulation cascades	0.000151846
Capn2/Ube4b/Ufd1/Pdia6/Hspa5/Calr/Dnajb11/Derl2/Sec23a/Bak1/P4hb/Ssr3/Rad23b/Mogs/Sec61a1/Herpud1/Bag2/Xbp1/Sec61b/Edem1/Ubxn8/Svip/Sec61g/Erp29/Stt3a/Sec63/Ssr4/Wfs1/Ppp1r15a/Sec31a/Prkn/Ssr2/Sec24d/Hspa4l/Mbtps1/Lman2/Eif2ak2/Hsph1/Derl3	DEG	mmu04141	Protein processing in endoplasmic reticulum	0.00015977
Lbp/Cxcl10/Ctsk/Map2k1/Ccl4/Akt3/Map2k6/Tab1/Tlr4/Mapk3/Mapk11/Cd80/Irf7/Tollip/Tnf/Tirap/Casp8/Tlr1/Cd86/Tlr7/Cxcl9/Irf5/Stat1/Cd40/Il12b/Tlr3	DEG	mmu04620	Toll-like receptor signaling pathway	0.000203648
Nfkbib/Cxcr4/Cxcl12/Gng8/Cxcl10/Jak3/Map2k1/Ccl4/Ccl9/Akt3/Cxcl13/Nras/Fgr/Gng11/Prex1/Cxcr6/Mapk3/Grk3/Gnai1/Ccr7/Stat5b/Plcg1/Plcb4/Ccr5/Gng12/Ncf1/Adcy7/Gnb1/Ptk2/Xcl1/Cxcr3/Arrb2/Stat2/Cxcl9/Cxcl16/Vav1/Stat1/Rock2/Rac2/Ccr9/Prkcd/Hck	DEG	mmu04062	Chemokine signaling pathway	0.000210802
Fcgr4/Lilrb4a/Ctsk/Tgfb1/Map2k1/Akt3/Ifngr1/Map2k6/Tnfsf11/Tab1/Fcgr1/Fosl2/Cyld/Mapk3/Creb1/Mapk11/Relb/Itgb3/Spi1/Ncf1/Tnf/Pparg/Fosb/Cyba/Tnfrsf11a/Socs1/Stat2/Irf9/Stat1/Csf1/Ifng	DEG	mmu04380	Osteoclast differentiation	0.000213867
Fasl/Gzmb/Cd28/H2-M3/H2-M11/H2-Q4/H2-K1/Cd80/H2-T23/Gm11127/H2-T24/H2-M2/H2-Q6/H2-Q2/H2-T22/H2-T9/Cd86/H2-D1/H2-T10/Cd40/H2-DMa/H2-DMb2	DEG	mmu05320	Autoimmune thyroid disease	0.000214478
Cd3e/Jak3/Cd79a/Ciita/Orai1/Cd8b1/Ung/Tap2/Tap1/Il7r/Cd40/Ptprc/Icos	DEG	mmu05340	Primary immunodeficiency	0.000268552
C3/Nfkbib/Fcgr4/Tgfb1/Ifngr1/Tab1/Fcgr1/Tlr4/Mapk3/Marcksl1/Mapk11/Ncf1/Tnf/Cyba/Stat1/Ifng/Il12b/Ptpn6/H2-DMa/H2-DMb2	DEG	mmu05140	Leishmaniasis	0.00028231
Hkdc1/Hk1/Trf/Mknk2/Map2k1/Arnt/Akt3/Ifngr1/Nos3/Flt1/Egln3/Tlr4/Mapk3/Prkca/Cdkn1b/Plcg1/Igf1/Cul2/Hk2/Camk2d/Eloc/Eno4/Crebbp/Eif4ebp1/Pfkfb3/Angpt2/Ifng/Aldoc	DEG	mmu04066	HIF-1 signaling pathway	0.000331871
Capn2/H2az2/Chmp6/Jak3/Fasl/Ifngr1/Stat4/Chmp5/Cyld/Tlr4/H2ax/H2ac10/H2ac15/H2ac4/H2ac24/Traf5/H2ac20/H2ac11/H2ac22/Stat5b/Zbp1/Mlkl/2610002M06Rik/Macroh2a1/Cflar/Tnf/Camk2d/Casp8/Pycard/Eif2ak2/Stat2/Irf9/Stat1/Bid/Ifng/H2aj/Rnf31/Tlr3	DEG	mmu04217	Necroptosis	0.000429041
C3/H2bc6/Fpr2/Fcgr4/H2az2/Vwf/Itgal/Map2k1/Akt3/Hat1/Fcgr1/Tlr4/H2ax/Clcn3/Mapk3/Prkca/H2ac10/H2ac15/H2bu2/H2ac4/H2ac24/Mapk11/H2ac20/H3c1/H2ac11/H2ac22/H3c13/H4c9/Plcg1/Plcb4/Itgb3/Hdac6/Macroh2a1/Ncf1/Cyba/Hdac7/Casp4/Fpr1/Tlr7/Rac2/H2aj/H4c18/Gsdmd	DEG	mmu04613	Neutrophil extracellular trap formation	0.000464793
Jak3/Fasl/Tgfb1/Map2k1/Akt3/Map2k6/Tab1/Stat4/Creb3l1/Ddb2/Ccna2/Nras/Tlr4/Mapk3/Prkca/Creb1/Mapk11/Stat5b/Map3k1/Araf/Irf7/Cycs/Tnf/Tirap/Casp8/Creb5/Crebbp/Cdk2/Ddx58/Stat2/Ifih1/Stat1/Ccna1/E2f1/Bid/Tlr3	DEG	mmu05161	Hepatitis B	0.000480749
Nfkbib/Cd3e/Jak3/Fasl/Bbc3/Akt3/Bak1/Cd28/Il2ra/Oas3/Tlr4/Cdkn1b/Oas1a/Trp73/Stat5b/Irf7/Cdk4/Cycs/Casp8/Cdk2/Mx1/Eif2ak2/Adar/Ddx58/Oas2/Oas1b/Stat2/Tlr7/Ifih1/Irf9/Stat1/Bid/Il12b	DEG	mmu05162	Measles	0.000527725
Pigr/Cxcr4/Cxcl12/Tgfb1/Cd28/Cd80/Cd86/Cd40/Ccr9/Tnfsf13b/Tnfrsf17/H2-DMa/Icos/H2-DMb2	DEG	mmu04672	Intestinal immune network for IgA production	0.000539036
Cd3e/Itgal/Jak3/Tgfb1/Calr/Map2k1/Cdc20/Srf/Akt3/Il2ra/Creb3l1/Ccna2/Nras/Ccnb2/H2-M3/H2-M11/Mapk3/H2-Q4/H2-K1/Creb1/Relb/Mad2l1/H2-T23/Stat5b/Map3k1/Gm11127/H2-T24/Spi1/Cdk4/Tnf/H2-M2/Adcy7/H2-Q6/Creb5/Crebbp/Vac14/Cdk2/Espl1/H2-Q2/H2-T22/H2-T9/B2m/H2-D1/H2-T10/Ccna1/E2f1/Cd40/Tspo/H2-DMa/H2-DMb2	DEG	mmu05166	Human T-cell leukemia virus 1 infection	0.000542813
Wnt9a/Heyl/Vwf/Itgb6/Fasl/Col6a1/Map2k1/Akt3/Bak1/Itgav/Creb3l1/Rbl1/Ccna2/Nras/H2-M3/Patj/Psen1/H2-M11/Fzd1/Mapk3/Cdkn1b/H2-Q4/Tcf7/H2-K1/Creb1/Lama3/Magi1/H2-T23/Irf1/Rbpjl/Col4a5/Col4a3/Gm11127/H2-T24/Itgb3/Cdk4/Vtn/Pkm/Tnf/H2-M2/H2-Q6/Casp8/Atp6v1h/Creb5/Crebbp/Eif4ebp1/Rbl2/Cdk2/Wnt10b/Ptk2/Itgb5/Mx1/Eif2ak2/H2-Q2/H2-T22/H2-T9/Stat2/Irf9/Tcirg1/H2-D1/H2-T10/Stat1/Ccna1/E2f1/Prkci/Tlr3/Mpp5	DEG	mmu05165	Human papillomavirus infection	0.000675704
Rnaseh2b/Mcm2/Rpa2/Lig1/Rfc3/Pole4/Pole/Pold2/Mcm7/Rfc5/Mcm6/Mcm5	DEG	mmu03030	DNA replication	0.000790824
Fcgr4/Map2k1/Akt3/Wasf1/Fcgr1/Mapk3/Prkca/Marcksl1/Plpp2/Arpc3/Plcg1/Cfl1/Prkce/Ncf1/Cfl2/Vav1/Rac2/Asap3/Prkcd/Actr3/Ptprc/Hck/Lat	DEG	mmu04666	Fc gamma R-mediated phagocytosis	0.000842663
Nfkbib/Tgfb1/Akt3/Ifngr1/Map2k6/Tab1/Ciita/Tlr4/Mapk3/Gnai1/Mapk11/Lama3/Ccr5/Cycs/Tnf/Casp8/Socs1/Igtp/Irgm1/Stat1/Ifng/Cd40/Alox5/Il12b/H2-DMa/H2-DMb2	DEG	mmu05145	Toxoplasmosis	0.000992021
Hkdc1/Hk1/Akr1b10/Akr1b7/Fbp2/Mpi/Gmds/Hk2/Pfkfb2/Gfus/Pfkfb3/Aldoc	DEG	mmu00051	Fructose and mannose metabolism	0.00105196
Capn2/Rbbp4/Tgfb1/Map2k1/Mybl2/Akt3/Map2k6/Rbl1/Ccna2/Nras/Ccnb2/H2-M3/H2-M11/Mapk3/Foxm1/H2-Q4/H2-K1/Mapk11/Cdc25a/H2-T23/Gm11127/H2-T24/Hipk2/Cdk1/Cdk4/Lin52/H2-M2/H2-Q6/Eif4ebp1/Rbl2/Cdk2/H2-Q2/H2-T22/H2-T9/H2-D1/H2-T10/Ccna1/E2f1	DEG	mmu04218	Cellular senescence	0.00131382
Per2/Map2k1/Akt3/Dusp6/Ccna2/Nras/Fcgr1/Mapk3/Cebpe/Tcf7/Runx1t1/Stat5b/Araf/Spi1/Runx1/Eif4ebp1/Ccna1/Pml	DEG	mmu05221	Acute myeloid leukemia	0.0021276
Cxcl10/Fasl/Map2k1/Akt3/Bak1/Nras/Oas3/Ywhag/Mapk3/Oas1a/Ifit1/Araf/Irf7/Cdk4/Rsad2/Cflar/Cycs/Tnf/Casp8/Cdk2/Mx1/Eif2ak2/Ddx58/Oas2/Oas1b/Stat2/Ifit1bl1/Irf9/Stat1/E2f1/Bid/Ifng/Cldn3/Tlr3	DEG	mmu05160	Hepatitis C	0.00239111
Nt5e/Ak1/Entpd1/Entpd5/Nme1/Aprt/Rrm2/Pde10a/Dck/Ampd2/Pgm2/Ak2/Ak4/Pde4c/Adprm/Pde1a/Pkm/Adcy7/Nt5c2/Pfas/Pnp/Nudt16/Impdh2/Nme6/Gmpr2/Gart/Nt5c3/Pnp2/Pgm1	DEG	mmu00230	Purine metabolism	0.00286202
C3/Hspd1/Tlr4/Naip5/Clk4/Rab1a/Eef1g/Sec22b/Cycs/Tnf/Naip2/Casp8/Pycard/Il18/Bnip3/Il12b	DEG	mmu05134	Legionellosis	0.00296275
C3/Fasl/Calr/Srsf6/Akt3/Ifngr1/Tab1/Bak1/Eif2b1/H2-M3/H2-M11/Oas3/Zfp113/Zfp457/Zfp747/Cgas/Zfp760/Oas1a/H2-Q4/Alyref2/Traf5/H2-K1/Zfp763/Zfp948/H2-T23/Zfp658/Pou2f2/Nectin2/Gm14393/Gm14391/Gm11127/H2-T24/Zfp182/Itgb3/Irf7/Tap2/Pilra/Zfp866/Zfp688/Cycs/Zfp949/Cd74/Tnf/H2-M2/Srsf1/H2-Q6/Pou2f1/Zfp442/Casp8/Zfp626/Eif4ebp1/Zfp809/Srsf3/Zfp52/Eif2ak2/Ddx58/Sp100/H2-Q2/H2-T22/H2-T9/Oas2/Oas1b/B2m/Sta…	DEG	mmu05168	Herpes simplex virus 1 infection	0.00319293
Tbx21/Tgfb1/Ifngr1/Stat4/Tlr4/Rora/Tnf/Rorc/Il18/Stat1/Il21r/Nod2/Ifng/Il12b/H2-DMa/H2-DMb2	DEG	mmu05321	Inflammatory bowel disease	0.00353616
C6/C3/Nfkbib/Vwf/Cxcl10/Tmprss2/Rpl30/Oas3/C1qa/C1qc/C1qb/Tlr4/Mapk3/Prkca/C1s2/Cgas/Rpl17/Oas1a/Mapk11/Plcg1/C7/Rps2/Rpl12/C2/C1s1/Rpl14/Tnf/Rps27/Rpsa/Rps24/Mx1/Eif2ak2/Adar/Ddx58/C1ra/C4b/Oas2/Oas1b/Stat2/Tlr7/Ifih1/Irf9/C1rb/Stat1/Il12b/Tlr3	DEG	mmu05171	Coronavirus disease - COVID-19	0.00394678
Hkdc1/Pgam2/Hk1/Pdgfra/G6pdx/Map2k1/Akt3/Nras/G6pd2/Mapk3/Fgfr2/Pkm/Fgfr1/Hk2/Sirt3/Sco2/Gls	DEG	mmu05230	Central carbon metabolism in cancer	0.00450871
Hkdc1/Hk1/Akr1b10/Akr1b7/Pgm2/B4galt2/B4galt1/Ganc/Hk2/Pgm1	DEG	mmu00052	Galactose metabolism	0.00462112
Suv39h2/Setdb2/Aldh7a1/Ehmt1/Plod3/Smyd2/Setd7/Nsd2/Ezh2/Dot1l/Kmt5c/Dld/Kmt5b/Kmt2e/Mecom/Aldh1b1	DEG	mmu00310	Lysine degradation	0.00495742
Cxcl12/Itgal/Ctsk/Tgfb1/Tnfsf11/Cd28/Flt1/Tlr4/Cd80/Tnf/Atp6v1h/Il18/Tnfrsf11a/Cd86/Tcirg1/Csf1/Ifng/Tnfsf13b/H2-DMa/H2-DMb2	DEG	mmu05323	Rheumatoid arthritis	0.0050925
Lbp/Cxcl12/Ccl4/Plau/Tnfsf11/Tab1/Bcl10/Cyld/Tlr4/Traf5/Relb/Trim25/Plcg1/Cflar/Tnf/Tirap/Prkcq/Vcam1/Tnfrsf11a/Ddx58/Cd40/Lat/Tnfsf13b	DEG	mmu04064	NF-kappa B signaling pathway	0.0052737
Lbp/C3/Fcgr4/Tgfb1/Akt3/Ifngr1/Ciita/Hspd1/Fcgr1/Bcl10/Tlr4/Mapk3/Cebpb/Creb1/Mapk11/Cycs/Cd74/Tnf/Camk2d/Tirap/Casp8/Atp6v1h/Crebbp/Il18/Tlr1/Tcirg1/Stat1/Bid/Itgax/Nod2/Lamp2/Ifng/Il12b/H2-DMa/H2-DMb2	DEG	mmu05152	Tuberculosis	0.0055813
Cetn2/Ddb2/Xpa/Rad23b/Rpa2/Lig1/Rfc3/Pole4/Pole/Pold2/Rfc5/Ercc1	DEG	mmu03420	Nucleotide excision repair	0.00558211
Hkdc1/Hk1/Mpi/Gmds/Gnpnat1/Uxs1/Pgm2/Ugdh/Hk2/Gfus/Pgm1	DEG	mmu01250	Biosynthesis of nucleotide sugars	0.00580508
Tbx21/Nfkbib/Cd3e/Jak3/Ifngr1/Stat4/Il2ra/Mapk3/Mapk11/Stat5b/Rbpjl/Plcg1/Prkcq/Stat1/Runx3/Ifng/Il12b/Lat/H2-DMa/H2-DMb2	DEG	mmu04658	Th1 and Th2 cell differentiation	0.0058297
Nfkbib/Cd3e/Map2k1/Akt3/Ifngr1/Map2k6/Cd28/Nras/Tlr4/Mapk3/Mapk11/Plcg1/Tirap/Prkcq/Cd274/Batf2/Stat1/Ifng/Ptpn6/Lat	DEG	mmu05235	PD-L1 expression and PD-1 checkpoint pathway in cancer	0.0058297
Cxcr4/Dpysl5/Pak3/Cxcl12/Ephb3/Ntn4/Nras/Sema3a/Pak4/Ssh2/Rhod/Mapk3/Prkca/Rgs3/Sema3e/Gnai1/Ablim1/Plcg1/Ephb4/Cfl1/Trpc3/Sema6c/Plxna1/Camk2d/Sema4c/Cfl2/Ptch1/Ptk2/Sema4d/Rock2/Rac2/Lrrc4/Fes/Plxna4/Sema4a	DEG	mmu04360	Axon guidance	0.00610529
Cxcr4/F2r/Pak3/Cxcl12/Pdgfra/Itgal/Itgb6/Map2k1/Wasf1/Itgav/Nras/Pak4/Arhgef6/Ssh2/Fgf2/Kng1/Chrm4/Fgd3/Mapk3/Arpc3/Pfn1/Pdgfa/Gng12/Cfl1/Fgfr2/Araf/Itgb3/Ppp1r12b/Arhgef1/Fgfr1/Iqgap3/Ppp1r12a/Cfl2/Ptk2/Itgb5/Vav1/Rock2/Itgax/Rac2/Actr3/Nckap1l	DEG	mmu04810	Regulation of actin cytoskeleton	0.00620063
Mthfd1l/Shmt1/Mthfd1/Shmt2/Gart/Dhfr/Mthfr	DEG	mmu00670	One carbon pool by folate	0.0063609
Cxcl10/Map2k1/Akt3/Map2k6/Tab1/Creb3l1/Mapk3/Lif/Cebpb/Traf5/Creb1/Mapk11/Dab2ip/Irf1/Mlkl/Cflar/Tnf/Casp8/Vcam1/Creb5/Ifi47/Gm5431/Csf1/Nod2	DEG	mmu04668	TNF signaling pathway	0.00665092
Lbp/Hspa5/Fasl/Akt3/Map2k6/Tab1/Hspd1/Nras/Nos3/Tlr4/Mapk3/Prkca/Xbp1/Mapk11/Pou2f2/Plcg1/Plcb4/Irf7/Ncf1/Arhgef1/Casp6/Tank/Cycs/Tnf/Camk2d/Tirap/Pou2f1/Casp8/Vcam1/Pparg/Pycard/Cyba/Il18/Ptk2/Vav1/Bid/Rock2/Cd40/Il12b/Olr1	DEG	mmu05417	Lipid and atherosclerosis	0.00758775
Fcgr4/Itgal/Fasl/Icam2/Map2k1/Gzmb/Ifngr1/Nras/Klrc1/Mapk3/Prkca/H2-K1/H2-T23/Plcg1/Araf/Tnf/Sh3bp2/Vav1/H2-D1/Bid/Rac2/Cd48/Ifng/Ptpn6/Lat	DEG	mmu04650	Natural killer cell mediated cytotoxicity	0.00817134
Nfkbib/Cd3e/Pak3/Map2k1/Akt3/Cd28/Nras/Bcl10/Pak4/Mapk3/Cd8b1/Mapk11/Plcg1/Cdk4/Tnf/Prkcq/Vav1/Ifng/Ptpn6/Ptprc/Lat/Icos	DEG	mmu04660	T cell receptor signaling pathway	0.00852707
Map2k1/Akt3/Bub1/Aurka/Ccna2/Ccnb2/Mapk3/Gnai1/Mapk11/Cdc25a/Mad2l1/Cdk1/Araf/Igf1/Cpeb1/Rps6ka3/Adcy7/Kif22/Cdk2/Ccna1	DEG	mmu04914	Progesterone-mediated oocyte maturation	0.0097029
Nt5e/Entpd1/Entpd5/Nme1/Rrm2/Dck/Dpyd/Umps/Tk1/Nt5c2/Pnp/Nme6/Nt5c3/Pnp2	DEG	mmu00240	Pyrimidine metabolism	0.00976435
Tbx21/Nfkbib/Cd3e/Jak3/Tgfb1/Ifngr1/Il2ra/Mapk3/Mapk11/Stat5b/Plcg1/Rora/Runx1/Prkcq/Rorc/Ebi3/Stat1/Il21r/Ifng/Lat/H2-DMa/H2-DMb2	DEG	mmu04659	Th17 cell differentiation	0.010702
Psmb7/Psme2b/Psmd12/Psmc4/Psma4/Psmd11/Pomp/Psmb5/Psme2/Psme1/Psmb10/Ifng	DEG	mmu03050	Proteasome	0.0118261
Cd44/Cd55/Cd3e/Cd34/Cd55b/Il2ra/Cd1d1/Fcgr1/Cd9/Anpep/Cd8b1/Cd59b/Itgb3/Tnf/Cd59a/Fcer2a/Il7r/Csf1/H2-DMa/H2-DMb2	DEG	mmu04640	Hematopoietic cell lineage	0.0122985
Tgfb1/Cdc20/Bub1/Rbl1/Ccna2/Ccnb2/Ywhag/Mcm2/Cdkn1b/Cdc25a/Mad2l1/Stag2/Cdk1/Cdk4/Mcm7/Mcm6/Crebbp/Orc6/Rbl2/Mcm5/Cdk2/Espl1/Ccna1/Cdkn1c/E2f1	DEG	mmu04110	Cell cycle	0.0123263
Tgfb1/Akt3/Nras/Nos3/Mapk3/Prkca/Cdkn1b/Mapk11/Stat5b/Plcg1/Plcb4/Col4a5/Col4a3/Cdk4/Plcd4/Prkce/Tnf/Vcam1/Stat1/Mmp2/Prkcd	DEG	mmu04933	AGE-RAGE signaling pathway in diabetic complications	0.0135681
Nampt/Antxr2/Nfkbib/Tab1/Gabarapl1/Oas3/Tlr4/Naip5/Mapk3/Oas1a/Traf5/Mapk11/Plcb4/Ifi204/Irf7/Pstpip1/Tank/Gbp2/Tnf/Naip2/Gbp7/Map1lc3b/Casp8/Gbp5/Pycard/Cyba/Il18/Ctsb/Casp4/Oas2/Oas1b/Stat2/Irf9/Stat1/Nod2/Prkcd/Rnf31/Gsdmd	DEG	mmu04621	NOD-like receptor signaling pathway	0.0141413
Sesn3/Bbc3/Rrm2/Ddb2/Ccnb2/Rprm/Trp73/Cdk1/Igf1/Cdk4/Cycs/Casp8/Cdk2/Shisa5/Bid/Perp	DEG	mmu04115	p53 signaling pathway	0.0158844
C3/Cd3e/Fasl/Tgfb1/Calr/Akt3/Ifngr1/Kng1/C1qa/C1qc/C1qb/Tlr4/Mapk3/Gnai1/Mapk11/Plcb4/Cflar/Tnf/Casp8/Ifng/Il12b	DEG	mmu05142	Chagas disease	0.0168083
Map2k1/Akt3/Map2k6/Creb3l1/Nras/Mapk3/Prkca/Gnai1/Creb1/Mapk11/Stat5b/Map3k1/Plcg1/Plcb4/Igf1/Socs2/Adcy7/Creb5/Crebbp/Ptk2/Socs1/Stat1/Irs2	DEG	mmu04935	Growth hormone synthesis, secretion and action	0.0175742
Pgam2/Pycr1/Got1/Pycrl/Csl/Cbs/Mat2b/Bcat1/Shmt1/Pkm/Acy1/Eno4/Idh3a/Shmt2/Ass1/Mat2a/Aldoc	DEG	mmu01230	Biosynthesis of amino acids	0.0179711
Pdgfra/Tmprss2/Map2k1/Akt3/Plau/Creb3l1/Nras/Mapk3/Cdkn1b/Tcf7/Creb1/Pdgfa/Fgfr2/Araf/Igf1/Fgfr1/Creb5/Crebbp/Cdk2/E2f1	DEG	mmu05215	Prostate cancer	0.0212239
Hkdc1/Hk1/Mpi/Gmds/Npl/Gnpnat1/Uxs1/Pgm2/Ugdh/Hk2/Gfus/Pgm1	DEG	mmu00520	Amino sugar and nucleotide sugar metabolism	0.0224055
Nfkbib/Cxcl10/Ccl4/Cgas/Zbp1/Trex1/Irf7/Polr3d/Pycard/Il18/Polr3h/Polr2h/Adar/Ddx58	DEG	mmu04623	Cytosolic DNA-sensing pathway	0.0231742
Hspa5/Sec61a1/Srpr/Sec61b/Spcs3/Sec61g/Sec11a/Sec63	DEG	mmu03060	Protein export	0.0236086
Pgam2/Bhmt/Aldh7a1/Gcsh/Aoc2/Cbs/Dld/Srr/Shmt1/Shmt2	DEG	mmu00260	Glycine, serine and threonine metabolism	0.023859
Dapk3/Map2k1/Akt3/Ddit4/Atg13/Nras/Gabarapl1/Rubcn/Atg14/Dapk1/Mapk3/Rab1a/Mtmr3/Cflar/Atg3/Tank/Rb1cc1/Map1lc3b/Prkcq/Ctsb/Deptor/Bnip3/Irs2/Lamp2/Rab7b/Prkcd	DEG	mmu04140	Autophagy - animal	0.0266692
Wipf3/Map2k1/Akt3/Map2k6/Tab1/Tlr4/Mapk3/Cd8b1/Skap2/Git2/Mapk11/Arpc3/Plcg1/Rps6ka3/Arhgef1/Tnf/Pycard/Il18/Ptk2/Fyb/Vav1/Rock2/Rac2/Actr3/Lat	DEG	mmu05135	Yersinia infection	0.027885
Alox12/Shmt1/Tnf/Folr2/Shmt2/Gart/Dhfr/Mthfr	DEG	mmu01523	Antifolate resistance	0.0287424
Per2/Arntl/Creb1/Cry2/Rora/Rorc/Per1/Csnk1e	DEG	mmu04710	Circadian rhythm	0.0287424
Cav2/Gm10639/Gstt1/Sdc4/Akt3/Map2k6/Itgav/Nos3/Cdh5/Gpc1/Mapk11/Gstm4/Pdgfa/Itgb3/Sumo3/Ncf1/Tnf/Arhgef2/Gstm5/Vcam1/Cyba/Ptk2/Mmp2/Gsto1/Rac2/Ifng/Ass1	DEG	mmu05418	Fluid shear stress and atherosclerosis	0.0298648
Bmp5/Cxcr4/Tnfsf15/Cxcl17/Cntfr/Cxcl12/Cxcl10/Fasl/Tgfb1/Ccl4/Ccl9/Ifngr1/Tnfsf11/Amhr2/Cxcl13/Il2ra/Il13ra1/Cxcr6/Il1f9/Lif/Il1rl1/Il17re/Ccr7/Ccr5/Il1rn/Tnf/Lifr/Il17ra/Il18/Ebi3/Tnfrsf11a/Xcl1/Tnfsf8/Cxcr3/Cxcl9/Cxcl16/Tnfrsf18/Gdf10/Il21r/Il7r/Csf1/Bmp8a/Ifng/Cd40/Ccr9/Il12b/Tnfsf13b/Tnfrsf17	DEG	mmu04060	Cytokine-cytokine receptor interaction	0.0314368
Gstk1/Gm10639/Gpx2/Gstt1/Ggct/G6pdx/Rrm2/Oplah/Gsr/Anpep/G6pd2/Pgd/Gstm4/Gstm5/Gsto1	DEG	mmu00480	Glutathione metabolism	0.0330309
Hkdc1/Hk1/Mapk3/Socs2/Prkce/Pkm/Tnf/Hk2/Socs1/Irs2/Prkcd	DEG	mmu04930	Type II diabetes mellitus	0.0337127
Ehd3/Cxcr4/Arap1/Cav2/Wipf3/Ehd1/Pdgfra/Spg20/Chmp6/Il2ra/Chmp5/Rab35/Wwp1/H2-M3/Mvb12b/H2-M11/Grk3/H2-Q4/Git2/H2-K1/Capza1/Arpc3/H2-T23/Smurf2/Ccr5/Gm11127/H2-T24/Fgfr2/2610002M06Rik/Vta1/Arf4/H2-M2/H2-Q6/Folr2/H2-Q2/H2-T22/H2-T9/Arrb2/H2-D1/H2-T10/Asap3/Prkci/Pml/Actr3/Pip5kl1	DEG	mmu04144	Endocytosis	0.0348779
H2bc6/H2az2/Gng8/Adora2a/Map2k1/Hat1/Creb3l1/Nras/Gng11/H2ax/Mapk3/H2ac10/Gnai1/H2ac15/H2bu2/H2ac4/H2ac24/Creb1/H2ac20/H3c1/H2ac11/H2ac22/H3c13/H4c9/Gng12/Araf/Hdac6/Macroh2a1/Gnb1/Creb5/Fosb/Hdac7/Slc29a3/H2aj/H4c18	DEG	mmu05034	Alcoholism	0.0371356
Sgk2/Fasl/Tgfb1/Map2k1/Stk4/Akt3/Nras/Gabarapl1/Ccnb2/Setd7/Mapk3/Cdkn1b/Mapk11/Araf/Igf1/Crebbp/Fbxo25/Rbl2/Cdk2/Bnip3/Il7r/Irs2/Plk4/Csnk1e	DEG	mmu04068	FoxO signaling pathway	0.0372512
Hkdc1/Pgam2/Hk1/Aldh7a1/Fbp2/Adpgk/Pgm2/Dld/Pkm/Hk2/Eno4/Aldh1b1/Pgm1/Aldoc	DEG	mmu00010	Glycolysis / Gluconeogenesis	0.0377352
Gm10639/Fasl/Gstt1/Bbc3/Akt3/Bak1/Xpa/Mapk3/Gstm4/Top2a/Cycs/Gstm5/Ercc1/Casp8/Bid/Gsto1	DEG	mmu01524	Platinum drug resistance	0.039873
Pdgfra/Map2k1/Akt3/Bak1/Ddb2/Nras/Mapk3/Prkca/Plcg1/Pdgfa/Araf/Igf1/Cdk4/Camk2d/E2f1	DEG	mmu05214	Glioma	0.0411042
Mcee/Mdh2/Gcsh/Csl/Dld/Shmt1/Mmut/Shmt2	DEG	mmu00630	Glyoxylate and dicarboxylate metabolism	0.0412078
Pak3/Tgfb1/Map2k1/Arnt/Akt3/Nras/Pak4/Egln3/Mapk3/Araf/Flcn/Cul2/Eloc/Crebbp	DEG	mmu05211	Renal cell carcinoma	0.0422179
Hkdc1/Pgam2/Hk1/Mcee/G6pdx/Mdh2/Fbp2/Got1/Adpgk/Gcsh/G6pd2/Csl/Pgd/Dld/Shmt1/Pkm/Hk2/Mmut/Eno4/Idh3a/Shmt2/Aldoc	DEG	mmu01200	Carbon metabolism	0.0480625
Cyp17a1/Hsd11b1	POD	mmu00140	Steroid hormone biosynthesis	0.003606
Car3	POD	mmu00910	Nitrogen metabolism	0.0170109
Gusb	POD	mmu00531	Glycosaminoglycan degradation	0.0209759
Gusb	POD	mmu00053	Ascorbate and aldarate metabolism	0.0308263
Gusb	POD	mmu00040	Pentose and glucuronate interconversions	0.0347417
Bpgm	POD	mmu00260	Glycine, serine and threonine metabolism	0.0396162
Gusb	POD	mmu00860	Porphyrin and chlorophyll metabolism	0.0425304
Ccl3/Ccl7/Cxcl14/Il6/Cxcr2/Ppbp/Cxcl3/Tnfrsf1a/Cx3cl1/Ccl17/Ccl5/Tnfsf10/Ackr3/Il6st/Ccl21a/Ccr6/Ccl21d/Ccl2/Ccl12/Ccl19/Cxcr5/Cxcl2/Cxcl1/Cxcl5/Cx3cr1/Ccl11/Ackr4/Tnfsf14/Ccl8/Tnfrsf10b/Il6ra/Il2rb/Ccl27a/Gm13306/Ccl27b/Cxcr1/Ccl24/Il2rg/Ccl6/Il10ra/Ccr2	DEG:POD	mmu04061	Viral protein interaction with cytokine and cytokine receptor	3.25432e-14
Ccl3/Epor/Tnfrsf13b/Ccl7/Cxcl14/Osmr/Ltb/Il33/Il6/Cxcr2/Il1b/Ppbp/Cxcl15/Cxcl3/Tnfrsf1a/Il4ra/Cx3cl1/Ccl17/Acvr2b/Tnfrsf25/Ccl5/Tnfsf9/Tnfsf10/Ackr3/Il6st/Il3ra/Ccl21a/Csf2rb2/Ccr6/Ccl21d/Tnfrsf13c/Gdf15/Tnfrsf19/Ccl2/Ccl12/Ccl19/Lepr/Il11/Inhba/Cxcr5/Il1r2/Cxcl2/Cxcl1/Cxcl5/Cx3cr1/Tnfrsf12a/Ccl11/Ackr4/Tnfsf14/Ccl8/Tnfrsf10b/Il6ra/Inhbb/Crlf2/Osm/Csf2ra/Bmpr2/Il2rb/Csf2rb/Il11ra1/Bmpr1b/Ccl27a/G…	DEG:POD	mmu04060	Cytokine-cytokine receptor interaction	1.57347e-11
Ccl3/Fos/Ltb/Il6/Il1b/Cxcl3/Mmp3/Ccl5/Icam1/H2-DMb1/Atp6v0a4/Ccl2/Ccl12/Il11/H2-Aa/H2-Ob/H2-Oa/Cxcl2/Cxcl1/Cxcl5/Atp6v1c2/Angpt1/Tlr2/Atp6v0e2/Tek/Vegfa/Jun/Itgb2/Csf2/Acp5/Atp6v0d2	DEG:POD	mmu05323	Rheumatoid arthritis	1.26151e-08
Itga3/Lamc2/Itga8/Lamc3/Itga6/Col4a2/Tnn/Thbs1/Chad/Col6a3/Frem1/Npnt/Hspg2/Col4a1/Itga5/Itga7/Itgb7/Cd47/Tnc/Thbs3/Col6a2/Col1a1/Col1a2/Gp9/Lama1/Fras1/Col4a4/Spp1/Tnxb/Fn1/Itga1	DEG:POD	mmu04512	ECM-receptor interaction	1.72374e-08
Mapk13/Rac3/Hsp90b1/Fos/Edn1/Il1b/Tnfrsf1a/Plat/Acvr2b/Cav3/Icam1/Prkcz/Gstm6/Kdr/Ccl2/Ccl12/Sqstm1/Hmox1/Mgst2/Il1r2/Calml4/Gm3776/Gsta2/Gstt3/Gstm1/Gstm2/Mmp9/Sdc2/Gsta3/Mgst3/Klf2/Vegfa/Bmpr2/Thbd/Bmpr1b/Jun/Il1r1/Mgst1/Map3k5/Actg1/Gsta4/Mapk12/Mapk10	DEG:POD	mmu05418	Fluid shear stress and atherosclerosis	2.56433e-08
Mapk13/Fos/Edn1/Ripk1/Il6/Il1b/Cxcl3/Tnfrsf1a/Vegfd/Vegfc/Cx3cl1/Mmp3/Ptgs2/Ccl5/Socs3/Junb/Icam1/Map3k8/Traf1/Bcl3/Ccl2/Ccl12/Birc3/Cxcl2/Cxcl1/Cxcl5/Atf4/Mmp14/Mmp9/Jun/Map3k5/Tnfaip3/Ripk3/Csf2/Mapk12/Mapk10	DEG:POD	mmu04668	TNF signaling pathway	2.5934e-08
Itga3/Epor/Il6/Itga6/Il1b/Il4ra/Cd33/Siglech/Il3ra/H2-DMb1/Cd2/Cd3g/Il11/H2-Aa/H2-Ob/H2-Oa/Ms4a1/Cr2/Il1r2/Kit/Cd19/Cd3d/Itga5/Flt3l/Il6ra/Gp9/Csf2ra/Il11ra1/Itgam/Il1r1/Itga1/Csf2	DEG:POD	mmu04640	Hematopoietic cell lineage	2.61929e-08
Clu/Hc/F3/Plat/Fgb/Fgg/Serpinc1/Serpinb2/Serpina1c/Serpine1/Serpina1d/Serpina1a/Serpina1e/C5ar1/Bdkrb1/Cr2/Plaur/F10/Cpb2/F13a1/C3ar1/Vsig4/Cfi/Thbd/Itgam/Kng2/Procr/Itgb2/Cfd	DEG:POD	mmu04610	Complement and coagulation cascades	9.66959e-07
Il6/Il1b/Thbs1/Icam1/Klra4/Ccl2/Ccl12/Myd88/Selp/Klrb1c/Ackr1/Klrb1a/Thbs3/Sdc2/Hbb-b1/Hbb-bs/Tlr2/Hbb-bt/Klrb1/Hba-a1/Itgb2	DEG:POD	mmu05144	Malaria	1.50698e-06
Cda/Ces1e/Ces1f/Gstm6/Ces2e/Mgst2/Ces2b/Uck2/Gm3776/Xdh/Gsta2/Ces1d/Gstt3/Gstm1/Gstm2/Cyp2e1/Gsta3/Mgst3/Cmpk1/Rrm1/Upb1/Dut/Upp1/Itpa/Mgst1/Nme3/Ces2c/Gsta4	DEG:POD	mmu00983	Drug metabolism - other enzymes	2.54404e-06
Mapk13/Edn1/Il6/Il1b/F3/Vegfd/Col4a2/Vegfc/Serpine1/Icam1/Col3a1/Prkcz/Ccl2/Ccl12/Plcb1/Prkcb/Col4a1/Col1a1/Col1a2/Nox4/Foxo1/Vegfa/Col4a4/Thbd/Jun/Ager/Fn1/Mapk12/Mapk10	DEG:POD	mmu04933	AGE-RAGE signaling pathway in diabetic complications	6.17026e-06
Cyp2f2/Adh1/Gstm6/Cyp2s1/Mgst2/Cyp1a1/Gm3776/Gsta2/Ephx1/Gstt3/Gstm1/Dhdh/Gstm2/Aldh3a1/Cyp1b1/Cyp2e1/Gsta3/Mgst3/Adh7/Mgst1/Cbr2/Gsta4/Cbr1	DEG:POD	mmu00980	Metabolism of xenobiotics by cytochrome P450	1.04697e-05
Rab5c/Arg2/Il6/Lamc2/Lamc3/Il1b/Cxcl3/Col4a2/Col3a1/Hspb1/Plcb1/Prkcb/Il1r2/Cxcl2/Cxcl1/Col4a1/Actn1/Col1a1/Nos2/Arg1/Tlr2/Col1a2/Lama1/Col4a4/Itgam/Il1r1/Itgb2/Fn1/Csf2	DEG:POD	mmu05146	Amoebiasis	2.09455e-05
Aox1/Adh1/Fmo3/Maob/Aox3/Gstm6/Mgst2/Gm3776/Gsta2/Fmo2/Gstt3/Gstm1/Gstm2/Aldh3a1/Cyp2e1/Gsta3/Mgst3/Fmo5/Adh7/Mgst1/Fmo1/Gsta4	DEG:POD	mmu00982	Drug metabolism - cytochrome P450	2.17896e-05
Bcl2l1/Fos/Ripk1/Gadd45g/Itpr1/Tuba8/Tnfrsf1a/Tnfsf10/Tuba1c/Il3ra/Csf2rb2/Traf1/Ctsh/Parp4/Birc3/Atf4/Lmna/Tnfrsf10b/Lmnb1/Ptpn13/Itpr2/Bcl2a1c/Bcl2a1b/Eif2s1/Birc5/Csf2rb/Jun/Map3k5/Septin4/Actg1/Ctss/Ctsz/Mapk10/Ctsd	DEG:POD	mmu04210	Apoptosis	2.7364e-05
Itga3/Fgfr4/Epor/Bcl2l1/Hsp90b1/Osmr/Cdkn1a/Il6/Lamc2/Itga8/Lamc3/Itga6/Areg/Il4ra/Vegfd/Col4a2/Vegfc/Lpar3/Tnn/Thbs1/Chad/Il3ra/Sgk1/Col6a3/Foxo3/Ntrk2/Kdr/Mtor/Gng2/Myc/Kit/Cd19/Col4a1/Itga5/Itga7/Pgf/Atf4/Itgb7/Tnc/Thbs3/Flt3l/Col6a2/Col1a1/Igf1r/Epha2/Fgf18/Pik3r5/Angpt1/Il6ra/Tlr2/Col1a2/Lama1/Ppp2r5a/Tek/Vegfa/Osm/Col4a4/Il2rb/Ccne1/Spp1/Eif4e2/Efna1/Ppp2r2b/Fgf1/Fgfr3/Tnxb/Fn1/Itga1/Il2rg/…	DEG:POD	mmu04151	PI3K-Akt signaling pathway	3.5933e-05
Bcl2l1/Ripk1/Gadd45g/Ltb/Il1b/Cxcl3/Tnfrsf1a/Ptgs2/Blnk/Lck/Icam1/Ccl21a/Ccl21d/Tnfrsf13c/Traf1/Ccl19/Prkcb/Myd88/Birc3/Zap70/Cxcl2/Cxcl1/Tnfsf14/Bcl2a1c/Bcl2a1b/Il1r1/Tnfaip3/Card11	DEG:POD	mmu04064	NF-kappa B signaling pathway	3.98963e-05
Mapk13/Hsp90b1/Ccl7/Fos/Il6/Il1b/Cxcl3/Ccl17/Mmp3/Ptgs2/S100a9/Ccl2/Ccl12/S100a8/Cxcl2/Cxcl1/Cxcl5/Ccl11/Muc5b/Mmp9/Jun/Tnfaip3/Csf2/Mapk12/Mapk10	DEG:POD	mmu04657	IL-17 signaling pathway	5.99091e-05
Ccl3/Rac3/Ccl7/Cxcl14/Cxcr2/Ppbp/Cxcl15/Cxcl3/Cx3cl1/Ccl17/Ccl5/Shc4/Ccl21a/Ccr6/Ccl21d/Prkcz/Foxo3/Ccl2/Ccl12/Plcb1/Ccl19/Prkcb/Gng2/Cxcr5/Cxcl2/Cxcl1/Cxcl5/Cx3cr1/Ccl11/Adcy9/Ccl8/Itk/Pik3r5/Adcy8/Ccl27a/Gm13306/Ccl27b/Arrb1/Cxcr1/Ccl24/Ccl6/Ccr2	DEG:POD	mmu04062	Chemokine signaling pathway	9.99621e-05
Itga3/Rac3/Lamc2/Itga8/Lamc3/Itga6/Vegfd/Col4a2/Vegfc/Tnn/Thbs1/Chad/Shc4/Cav3/Col6a3/Pip5k1a/Kdr/Pak6/Prkcb/Birc3/Col4a1/Itga5/Itga7/Actn1/Pgf/Itgb7/Tnc/Thbs3/Col6a2/Col1a1/Igf1r/Col1a2/Lama1/Vegfa/Col4a4/Jun/Spp1/Actg1/Tnxb/Fn1/Itga1/Myl7/Mapk10	DEG:POD	mmu04510	Focal adhesion	0.000141723
Ccl3/Mapk13/Bcl2l1/Hsp90b1/Fos/Il6/Il1b/Cxcl3/Itpr1/Tnfrsf1a/Mmp3/Ccl5/Tnfsf10/Icam1/Ccl2/Ccl12/Plcb1/Hspa8/Myd88/Selp/Hspa1b/Cxcl2/Cxcl1/Calml4/Cyp1a1/Atf4/Sod2/Mmp9/Tnfrsf10b/Tlr2/Abca1/Vldlr/Cyp2j9/Ppp3ca/Tlr6/Eif2s1/Camk2b/Mib2/Jun/Map3k5/Ncf4/Ager/Hspa2/Mapk12/Mapk10	DEG:POD	mmu05417	Lipid and atherosclerosis	0.00019084
Itga3/Bcl2l1/Gadd45g/Cdkn1a/Lamc2/Lamc3/Itga6/Col4a2/Ptgs2/Rarb/Cdkn2b/Traf1/Birc3/Myc/Fhit/Col4a1/Nos2/Cks1b/Lama1/Col4a4/Ccne1/Skp2/Fn1/Cks1brt	DEG:POD	mmu05222	Small cell lung cancer	0.000240344
Srm/Gclc/Gpx3/Gstm6/Prdx6/Mgst2/Gm3776/Odc1/Gsta2/Lap3/Gstt3/Gstm1/Gstm2/Chac2/Gsta3/Mgst3/Gpx7/Rrm1/Mgst1/Gsta4	DEG:POD	mmu00480	Glutathione metabolism	0.000272107
Mapk13/Fos/Il1b/Tnfrsf1a/Socs3/Blnk/Junb/Lck/Sirpb1c/Sqstm1/Fcgr3/Lilrb4a/Trem2/Tyrobp/Ppp3ca/Lilra6/Sirpb1b/Jun/Gm9733/Pira2/Il1r1/Pirb/Ncf4/Pira6/Gm15448/Fcgr2b/Sirpb1a/Mapk12/Mapk10/Acp5	DEG:POD	mmu04380	Osteoclast differentiation	0.000275299
Mapk13/Hif1a/Fos/Il6/Il1b/Il4ra/Lck/Il6st/H2-DMb1/Mtor/Cd3g/H2-Aa/H2-Ob/H2-Oa/Zap70/Cd3d/Il6ra/Ppp3ca/Il2rb/Gata3/Jun/Il1r1/Nfkbie/Il2rg/Mapk12/Mapk10	DEG:POD	mmu04659	Th17 cell differentiation	0.000275764
Mapk13/Cd209a/Rab5c/Il6/Il1b/Tnfrsf1a/Lsp1/Sphk1/Cebpg/Mrc2/Pla2r1/H2-DMb1/Atp6v0a4/Plk3/Myd88/H2-Aa/H2-Ob/Fcgr3/H2-Oa/Clec4e/Calml4/Nos2/Tlr2/Ppp3ca/Tlr6/Arhgef12/Camk2b/Itgam/Itgb2/Fcgr2b/Fcer1g/Ctss/Clec7a/Il10ra/Mapk12/Mapk10/Atp6v0d2/Ctsd	DEG:POD	mmu05152	Tuberculosis	0.000446749
Mapk13/Bcl2l1/Tuba8/Tnfrsf1a/Dnali1/Nup43/Tuba1c/Psmd8/Dnah5/Ang/Dnaic2/Gpx3/Dnah11/Dnaic1/Dnah2/Dnah9/Nup210/Dnah6/Mtor/Dnah10/Psmd14/Sqstm1/Psma6/Dnah8/Tomm40/Dnah7b/Dnah7c/Dnah3/Ubqln1/Atf4/Tubb5/Nos2/Cox8b/Nup35/Cat/Gpx7/Ndc1/Pink1/Ndufab1/Tubb2a/Ppp3ca/Ang3/Ang5/Tubb3/Tubb4a/Eif2s1/Tubb2b/ND2/ND3/ND5/ND4L/Map3k5/Psmb2/Actg1/Sec13/Ang6/Nup205/Nup62/Nup37/Psmd6/Cyc1/Nup50/Sod1/Mapk12/Cox7a1/Gr…	DEG:POD	mmu05014	Amyotrophic lateral sclerosis	0.000771703
Mapk13/Cd209a/Il6/Il1b/Itpr1/Ccl17/Ptgs2/Lsp1/Egr2/Bcl3/Plk3/Clec4e/Clec4d/Rras2/Calml4/Itpr2/Ppp3ca/Arhgef12/Clec4b1/Jun/Clec1b/Clec4n/Fcer1g/Clec7a/Mapk12/Mapk10	DEG:POD	mmu04625	C-type lectin receptor signaling pathway	0.000800062
Slc38a2/Col4a2/Slc36a2/Dpp4/Col3a1/Col6a3/Col14a1/Eln/Col4a1/Cpb2/Col6a2/Col1a1/Col5a3/Slc1a1/Col5a1/Col1a2/Col18a1/Atp1a2/Col5a2/Col4a4/Col7a1/Ace2/Kcnj13/Atp1a3/Kcnn4	DEG:POD	mmu04974	Protein digestion and absorption	0.0010451
Mapk13/Bcl2l1/Wnt2/Slc25a5/Wnt1/Il6/Il1b/Ube2j1/Wnt7a/Itpr1/Tuba8/Lrp6/Tnfrsf1a/Ptgs2/Dnali1/Tuba1c/Psmd8/Dnah5/Dnaic2/Gpx3/Dnah11/Dnaic1/Mapt/Dnah2/Dnah9/Dnah6/Mtor/Plcb1/Dnah10/Prkcb/Psmd14/Sqstm1/Ube2j2/Psma6/Atp2a3/Dnah8/Dvl3/Tomm40/Uchl1/Dnah7b/Dnah7c/Dnah3/Calml4/Atf4/Tubb5/Nos2/Cox8b/Cat/Pdyn/Gpx7/Pink1/Nox4/Ndufab1/Itpr2/Tubb2a/Ppp3ca/Fzd4/Tubb3/Tubb4a/Eif2s1/Tubb2b/Htt/ND2/ND3/ND5/ND4L/C…	DEG:POD	mmu05022	Pathways of neurodegeneration - multiple diseases	0.00112048
Cyp2f2/Mapk13/Slc25a5/Hif1a/Fos/Ephx4/Foxo3/Gstm6/Hmox1/Mgst2/Cyp1a1/Gm3776/Sod2/Gsta2/Slc26a1/Ephx1/Gstt3/Gstm1/Gstm2/Cyp1b1/Cyp2e1/Cox8b/Gsta3/Mgst3/Cat/Nox4/Ndufab1/Vegfa/ND2/ND3/ND5/ND4L/Jun/Mgst1/Map3k5/Gsta4/Acp1/Cyc1/Cbr1/Sod1/Mapk12/Cox7a1/Mapk10	DEG:POD	mmu05208	Chemical carcinogenesis - reactive oxygen species	0.00128518
Rac3/Fos/Cd72/Blnk/Prkcb/Cd79b/Cr2/Cd19/Lilrb4a/Ifitm1/Ppp3ca/Lilra6/Jun/Pira2/Pirb/Pira6/Gm15448/Fcgr2b/Card11/Nfkbie	DEG:POD	mmu04662	B cell receptor signaling pathway	0.00139981
Mapk13/Fos/Il1b/Ptgs2/H2-DMb1/Prkcb/Myd88/H2-Aa/H2-Ob/Fcgr3/H2-Oa/Nos2/Tlr2/Itgam/Jun/Ncf4/Itgb2/Mapk12	DEG:POD	mmu05140	Leishmaniasis	0.00145458
Thop1/Il6/Il1b/Icam1/Plcb1/Prkcb/Myd88/Hbb-b1/Hbb-bs/Hbb-bt/Kng2/Hba-a1	DEG:POD	mmu05143	African trypanosomiasis	0.00171836
Cd209a/Rab5c/Tuba8/Thbs1/Tuba1c/Mrc2/Pla2r1/H2-DMb1/Atp6v0a4/H2-Aa/H2-Ob/Fcgr3/Msr1/H2-Oa/Itga5/Atp6v1c2/Thbs3/Tubb5/Tlr2/Atp6v0e2/Tubb2a/Tlr6/Tubb3/Tubb4a/Tubb2b/Itgam/Actg1/Ncf4/Itgb2/Fcgr2b/H2-Q10/Ctss/Sftpd/Clec7a/Dync2h1/Atp6v0d2	DEG:POD	mmu04145	Phagosome	0.00212013
Itga3/Edn1/Il6/Itga8/Itga6/Prkag2/Atp2a3/Itga5/Itga7/Itgb7/Lmna/Myh6/Des/Lama1/Cacna2d4/Actc1/Actg1/Itga1/Tnni3/Myl3/Tnnt2	DEG:POD	mmu05410	Hypertrophic cardiomyopathy	0.0026525
Aox1/Hadh/Maob/Aox3/Ddc/Aldh2/Acat3/Cyp1a1/Inmt/Cyp1b1/Cat/Kyat1/Il4i1/Il4i1b	DEG:POD	mmu00380	Tryptophan metabolism	0.00300608
Fos/Cdkn1a/Gcm1/Itpr1/Lrp6/Gna13/Pde4b/Nr4a2/Plcb1/Pde4a/Prkcb/Atf4/Mmp14/Adcy9/Pth1r/Adcy8/Mmp15/Itpr2/Mafb/Gata3/Arrb1/Akap13/Fgf23	DEG:POD	mmu04928	Parathyroid hormone synthesis, secretion and action	0.00502668
Ccl3/Mapk13/Fos/Il6/Il1b/Tnfrsf1a/Ccl5/Serpine1/Ccl2/Ccl12/Plcb1/Myd88/Cd3g/Cd3d/Nos2/Tlr2/Tlr6/Jun/Kng2/Ppp2r2b/Mapk12/Mapk10	DEG:POD	mmu05142	Chagas disease	0.00578047
Mapk13/Bcl2l1/Lamc2/Lamc3/Itga6/Tnfrsf1a/H2-DMb1/Hspa8/Myd88/Birc3/H2-Aa/H2-Ob/Hspa1b/H2-Oa/Nos2/Pik3r5/Tlr2/Lama1/Irgm2/Hspa2/Il10ra/Mapk12/Mapk10	DEG:POD	mmu05145	Toxoplasmosis	0.00634923
Mapk13/Fos/Edn1/Vegfd/Col4a2/Vegfc/Shc4/Col3a1/Prkcz/Plcb1/Gng2/Col4a1/Atf4/Col1a1/Adcy9/Mmp9/Nos2/Adcy8/Col1a2/Vegfa/Col4a4/Jun/Arrb1/Ednrb/Mapk12/Mapk10	DEG:POD	mmu04926	Relaxin signaling pathway	0.00641936
Tead4/Wnt2/Ccn2/Snai2/Wnt1/Areg/Wnt7a/Serpine1/Prkcz/Tead3/Rassf1/Birc3/Myc/Dvl3/Afp/Nkd1/Ajuba/Dlg3/Wwc1/Lef1/Fzd4/Birc5/Bmpr2/Bmpr1b/Trp53bp2/Ppp2r2b/Fgf1/Actg1/Itgb2/Bmp6	DEG:POD	mmu04390	Hippo signaling pathway	0.00793583
Itga3/Itga8/Itga6/Atp2a3/Itga5/Itga7/Itgb7/Lmna/Myh6/Adcy9/Adcy8/Des/Lama1/Cacna2d4/Actc1/Actg1/Itga1/Tnni3/Myl3/Tnnt2	DEG:POD	mmu05414	Dilated cardiomyopathy	0.00863322
Mapk13/Fos/Il4ra/Lck/H2-DMb1/Cd3g/H2-Aa/H2-Ob/H2-Oa/Zap70/Cd3d/Ppp3ca/Il2rb/Gata3/Jun/Nfkbie/Il2rg/Mapk12/Mapk10	DEG:POD	mmu04658	Th1 and Th2 cell differentiation	0.00879931
Timp1/Hif1a/Edn1/Cdkn1a/Il6/Ldhb/Serpine1/Mtor/Prkcb/Hmox1/Slc2a1/Ldha/Igf1r/Nos2/Angpt1/Il6ra/Tek/Vegfa/Camk2b/Eif4e2/Hk3/Pgk1/Eno3	DEG:POD	mmu04066	HIF-1 signaling pathway	0.00985611
Itga8/Itga6/Cd99l2/Cldn10/Spn/Cldn2/Icam1/Vcan/H2-DMb1/Cd2/Selp/H2-Aa/H2-Ob/H2-Oa/Itgb7/Cldn15/Nrcam/Sdc2/Nectin3/Cd276/Pvr/Cldn8/Cldn4/Vsir/Itgam/Nrxn2/Cdh2/Itgb2/H2-Q10/Selplg/Pdcd1/Siglec1	DEG:POD	mmu04514	Cell adhesion molecules	0.0110054
Adh1/Mapk13/Ripk1/Il6/Hc/Il1b/Cxcl3/Tnfrsf1a/Prkag2/Foxo3/Acox3/Aldh2/Myd88/C5ar1/Cxcl2/Cxcl1/Cyp2e1/Lef1/Nox4/C3ar1/Foxo1/Acadm/Adh7/Map3k5/Mapk12/Mapk10/Lpin2	DEG:POD	mmu04936	Alcoholic liver disease	0.0110757
Bcl2l1/Gadd45g/Cdkn1a/Il6/Plat/Hpgd/Mmp3/Six4/Six1/Pbx1/Ddx5/Lmo2/Traf1/Birc3/Etv1/Prom1/Myc/Il1r2/Itgb7/Erg/Igf1r/Mmp9/Igfbp3/Cebpa/Foxo1/Bcl2a1c/Bcl2a1b/Etv5/H3c8/Etv6/Il2rb/Itgam/Tspan7/Etv4/Nfkbiz/Csf2/Zbtb16/Bmp2k/Wt1	DEG:POD	mmu05202	Transcriptional misregulation in cancer	0.0123963
Il6/Il1b/Cxcl3/Hspa8/Myd88/Hspa1b/Cxcl2/Cxcl1/Tlr2/Itgam/Clk1/Itgb2/Sar1a/Hspa2	DEG:POD	mmu05134	Legionellosis	0.0134812
Mapk13/Itpr1/Fgb/Fgg/Col3a1/Prkcz/Gna13/Plcb1/Ptgs1/Col1a1/Adcy9/Pik3r5/Adcy8/Col1a2/Gp9/Stim1/Gucy1a1/Itpr2/Arhgef12/Actg1/Ptgir/Gucy1b1/Fcer1g/Mapk12	DEG:POD	mmu04611	Platelet activation	0.0140995
Mapk13/Wnt2/Timp3/Hif1a/Wnt1/Cdkn1a/Wnt7a/Itpr1/Thbs1/Cav3/Ddx5/Kdr/Mtor/Prkcb/Myc/Hspg2/Plaur/Rras2/Itga5/Cd63/Col1a1/Igf1r/Mmp9/Sdc2/Tlr2/Col1a2/Itpr2/Fzd4/Gpc3/Vegfa/Arhgef12/Camk2b/Actg1/Fn1/Dcn/Mapk12	DEG:POD	mmu05205	Proteoglycans in cancer	0.0148992
Hsp90b1/Alb/Itpr1/Gpx3/Asgr1/Plcb1/Prkcb/Atf4/Slc26a4/Adcy9/Adcy8/Gpx7/Itpr2/Atp1a2/Atp1a3/Pdia4	DEG:POD	mmu04918	Thyroid hormone synthesis	0.0152378
Ddo/Gfpt2/Adsl/Aspa/Gpt/Glul/Adssl1/Asns/Il4i1/Il4i1b	DEG:POD	mmu00250	Alanine, aspartate and glutamate metabolism	0.0161748
Mapk13/Fgfr4/Rac3/Adora2b/Vegfd/Vegfc/Lpar3/Thbs1/Rap1gap/Prkcz/Kdr/Plcb1/Prkcb/Kit/Calml4/Pgf/Dock4/Igf1r/Adcy9/Epha2/Fgf18/Angpt1/Adcy8/Sipa1l1/Tek/Vegfa/Skap1/Itgam/Efna1/Magi3/Fgf1/Actg1/Itgb2/Fgfr3/Sipa1l2/Mapk12/Fgf23	DEG:POD	mmu04015	Rap1 signaling pathway	0.017307
Ctps/Cda/Entpd8/Uck2/Cmpk1/Rrm1/Dctpp1/Upb1/Dut/Upp1/Dtymk/Nme3/Cmpk2	DEG:POD	mmu00240	Pyrimidine metabolism	0.0178084
Aox1/Hadh/Aox3/Oxct1/Hmgcs2/Aldh2/Acat3/Bckdha/Acadm/Aldh6a1/Il4i1/Il4i1b/Hmgcs1	DEG:POD	mmu00280	Valine, leucine and isoleucine degradation	0.0178084
Bcl2l1/Slc25a5/Slc39a10/Slc39a8/Ube2j1/Itpr1/Tuba8/Maob/Tuba1c/Psmd8/Slc39a14/Mapt/Psmd14/Ube2j2/Psma6/Uchl1/Calml4/Atf4/Tubb5/Cox8b/Pink1/Ndufab1/Slc39a11/Itpr2/Tubb2a/Tubb3/Tubb4a/Eif2s1/Tubb2b/ND2/ND3/ND5/ND4L/Camk2b/Snca/Map3k5/Psmb2/Psmd6/Cyc1/Sod1/Ube2l3/Uba7/Cox7a1/Mapk10	DEG:POD	mmu05012	Parkinson disease	0.0186726
Ssbp1/Pola1/Mcm4/Prim2/Rfc4/Fen1/Prim1/Mcm3/Pole2	DEG:POD	mmu03030	DNA replication	0.0216087
Slc25a5/Itpr1/Tuba8/Dnali1/Polr2l/Tuba1c/Psmd8/Dnah5/Dnaic2/Gpx3/Dnah11/Cltb/Dnaic1/Tgm2/Dnah2/Dnah9/Dnah6/Mtor/Plcb1/Dnah10/Psmd14/Psma6/Dnah8/Dnah7b/Dnah7c/Dnah3/Sod2/Tubb5/Cox8b/Gpx7/Ndufab1/Tubb2a/Tubb3/Tubb4a/Tubb2b/Htt/ND2/ND3/ND5/ND4L/Map3k5/Psmb2/Ap2s1/Psmd6/Cyc1/Sod1/Cox7a1/Mapk10/Gria1	DEG:POD	mmu05016	Huntington disease	0.0216524
Mapk13/Fos/Il6/Hc/Il1b/Irf8/Myd88/Cxcl5/Itga5/Calml4/Nos2/Itgam/Jun/Itgb2/Mapk12/Mapk10	DEG:POD	mmu05133	Pertussis	0.0218683
Itga3/Itga8/Itga6/Atp2a3/Itga5/Itga7/Itgb7/Gja1/Lmna/Des/Lef1/Lama1/Cacna2d4/Cdh2/Actg1/Itga1	DEG:POD	mmu05412	Arrhythmogenic right ventricular cardiomyopathy	0.0218683
Ptgs2/Gstm6/Mgst2/Cyp1a1/Gm3776/Gsta2/Ephx1/Gstt3/Gstm1/Gstm2/Cyp1b1/Cyp2e1/Gsta3/Mgst3/Mgst1/Gsta4/Cbr1	DEG:POD	mmu05204	Chemical carcinogenesis - DNA adducts	0.023597
Tnfrsf13b/Ada/Blnk/Lck/Tnfrsf13c/Zap70/Cd19/Cd3d/Il2rg	DEG:POD	mmu05340	Primary immunodeficiency	0.0257897
Cyp51/Hsd17b7/Sqle/Lss/Soat2/Tm7sf2	DEG:POD	mmu00100	Steroid biosynthesis	0.0279103
Gadd45g/Cdkn1a/Sfn/Cdkn2b/Mad2l2/Cdc14b/Orc2/Myc/Tfdp2/Mcm4/Anapc15/Plk1/Bub1b/Cdc14a/Cdc6/Ccne1/Skp2/Ccnb1/Pttg1/Dbf4/Mcm3/Tfdp1/Cdk7	DEG:POD	mmu04110	Cell cycle	0.0279307
Itpr1/Atp2b2/Bst1/Plcb1/Prkcb/Calml4/Muc5b/Adcy9/Vamp2/Adcy8/Gucy1a1/Itpr2/Adrb3/Atp1a2/Gucy1b1/Atp1a3/Kcnn4	DEG:POD	mmu04970	Salivary secretion	0.0291484
Bcl2l1/Cdkn1a/Gstm6/Mgst2/Birc3/Gm3776/Gsta2/Gstt3/Gstm1/Gstm2/Gsta3/Mgst3/Birc5/Mgst1/Map3k5/Gsta4	DEG:POD	mmu01524	Platinum drug resistance	0.0304818
Mapk13/Fgfr4/Rac3/Fos/Gadd45g/Il1b/Areg/Tnfrsf1a/Vegfd/Vegfc/Map3k8/Mapt/Ntrk2/Hspb1/Kdr/Map3k6/Hspa8/Prkcb/Myd88/Myc/Hspa1b/Kit/Map4k1/Rras2/Pgf/Atf4/Flt3l/Igf1r/Epha2/Fgf18/Angpt1/Cacna2d4/Ppp3ca/Tek/Vegfa/Jun/Il1r1/Efna1/Map3k5/Mapk8ip3/Fgf1/Fgfr3/Arrb1/Hspa2/Mapk12/Fgf23/Mapk10	DEG:POD	mmu04010	MAPK signaling pathway	0.0305313
Bcl2l1/Wnt2/Gadd45g/Wnt1/Cdkn1a/Smarca2/Wnt7a/Lrp6/Shc4/Gstm6/Mtor/Prkcb/Hmox1/Mgst2/Myc/Dvl3/Gm3776/Txnrd1/Gsta2/Gstt3/Gstm1/Igf1r/Gstm2/Gsta3/Mgst3/Lef1/Fzd4/Mgst1/Actg1/Gsta4	DEG:POD	mmu05225	Hepatocellular carcinoma	0.0309054
Aox1/Epor/Bcl2l1/Osmr/Cdkn1a/Il6/Il4ra/Aox3/Socs3/Il6st/Il3ra/Csf2rb2/Fhl1/Mtor/Lepr/Il11/Myc/Il6ra/Crlf2/Osm/Csf2ra/Il2rb/Csf2rb/Il11ra1/Pias1/Ptpn2/Csf2/Il2rg/Il10ra	DEG:POD	mmu04630	JAK-STAT signaling pathway	0.0329448
Lpl/Pnpla2/Agpat2/Agpat5/Akr1b8/Mboat1/Plpp1/Aldh2/Plpp5/Dgkg/Plpp3/Gk/Lpin2	DEG:POD	mmu00561	Glycerolipid metabolism	0.0341578
Prkag2/Foxo3/Mtor/Hspa8/Hspa1b/Sod2/Igf1r/Adcy9/Adcy8/Cat/Foxo1/Hspa2/Sod1	DEG:POD	mmu04213	Longevity regulating pathway - multiple species	0.0341578
Mapk13/Hif1a/Fos/Lck/Mtor/Myd88/Cd3g/Zap70/Cd3d/Tlr2/Batf/Ppp3ca/Jun/Batf3/Nfkbie/Pdcd1/Mapk12	DEG:POD	mmu05235	PD-L1 expression and PD-1 checkpoint pathway in cancer	0.0356173
Acvr2b/Thbs1/Hamp/Cdkn2b/Inhba/Myc/Fst/Fbn1/Inhbb/Smad6/Nbl1/Grem2/Bmpr2/Bmpr1b/Bmp6/Tfdp1/Dcn/Thsd4	DEG:POD	mmu04350	TGF-beta signaling pathway	0.0371332
Ada/Ak8/Gda/Pde4b/Pde4a/Pde11a/Entpd8/Pde8b/Adsl/Ampd3/Fhit/Xdh/Adcy9/Adssl1/Ak6/Adcy8/Ak3/Npr2/Rrm1/Gucy1a1/Itpa/Nme3/Gucy1b1/Urah	DEG:POD	mmu00230	Purine metabolism	0.0391943
Ccn2/Itpr1/Plat/Apln/Aplnr/Sphk1/Prkag2/Serpine1/Gna13/Mtor/Plcb1/Gng2/Rras2/Calml4/Adcy9/Nos2/Pik3r5/Adcy8/Itpr2/Klf2/Hdac5/Spp1/Myl4/Myl3	DEG:POD	mmu04371	Apelin signaling pathway	0.0422424
Bcl2l1/Slc25a5/Fos/Cdkn1a/Il6/Tnfrsf1a/Egr2/Lck/Icam1/Cdkn2b/Tnfrsf13c/H2-DMb1/Cd3g/H2-Aa/H2-Ob/Myc/Slc2a1/H2-Oa/Ets1/Il1r2/Cd3d/Atf4/Adcy9/Adcy8/Anapc15/Bub1b/Ranbp1/Ppp3ca/Il2rb/Jun/Ccne1/Ran/Il1r1/Rasl2-9/Pttg1/Itgb2/H2-Q10/Csf2/Il2rg/Mapk10	DEG:POD	mmu05166	Human T-cell leukemia virus 1 infection	0.0428511
Mapk13/Gadd45g/Cdkn1a/Il6/Tnfsf10/Prkag2/Sgk1/Cdkn2b/Foxo3/Plk3/Prmt1/Sod2/Igf1r/Slc2a4/Fbxo32/Cat/Plk1/Foxo1/Klf2/Skp2/Ccnb1/Mapk12/Mapk10	DEG:POD	mmu04068	FoxO signaling pathway	0.0450468
Mtr/Mars1/Txnrd1/Inmt/Kyat1	DEG:POD	mmu00450	Selenocompound metabolism	0.0473313
Aox1/Adh1/Maob/Aox3/Ddc/Aldh3a1/Adh7/Il4i1/Il4i1b	DEG:POD	mmu00350	Tyrosine metabolism	0.0482013
